# Supplementary material for: Mesoscale simulations of membrane-tethered reactions to parameterize cell-scale models of signaling
Source: Biophys J. 2026 Apr 25;125(11):2632–47. doi: 10.1016/j.bpj.2026.04.015 (PMC13351843; doi:10.1016/j.bpj.2026.04.015)
Supplement: Data S1. Spreadsheets describing the calculations in Supporting Text II of Document S1. [file mmc2.zip]

Archive with 3 entries (2 files):
- bpj14342_dataS4/
- bpj14342_dataS4/Irreversible binding_public.xlsx
- bpj14342_dataS4/Reversible binding_public.xlsx
