# Supplementary material for: Mesoscale simulations of membrane-tethered reactions to parameterize cell-scale models of signaling
Source: Biophys J. 2026 Apr 25;125(11):2632–47. doi: 10.1016/j.bpj.2026.04.015 (PMC13351843; doi:10.1016/j.bpj.2026.04.015)
Supplement: Data S1. Spreadsheets describing the calculations in Supporting Text II of Document S1. [file mmc2.zip › bpj14342_dataS4/Irreversible binding_public.xlsx]

## Sheet: computation of mean kmem, irr
rAA=	0.0005	t0 =	2.5e-07	tc=	0.0113	kh=	0.081
D'=	1	tc=	45200	sc=	2.21239e-05
T0 =	0.000101003	"average" kmem=		0.0784344	d=	0.0316739
t		kD		"average" kD=	2.47631
0.198015	80	1.76679	0.998232	1.76367	-17.191
0.297022	120	1.49689	0.997349	1.49292	47.9408
0.39603	160	1.34443	0.996466	1.33968	104.593
0.495037	200	1.24193	0.995585	1.23644	156.115
0.990075	400	1.00772	0.991189	0.998846	379.644
1.48511	600	0.879671	0.986813	0.868071	566.336
1.98015	800	0.806328	0.982457	0.792182	732.361
2.47519	1000	0.75647	0.978119	0.739918	885.571
2.97022	1200	0.719406	0.973801	0.700558	1029.62
3.46526	1400	0.690319	0.969501	0.669265	1166.6
3.9603	1600	0.666675	0.965221	0.643489	1297.88
4.45534	1800	0.646923	0.96096	0.621667	1424.39
4.95037	2000	0.630062	0.956717	0.602791	1546.84
5.44541	2200	0.615425	0.952493	0.586188	1665.74
5.94045	2400	0.602536	0.948288	0.571377	1781.49
6.43548	2600	0.591071	0.944101	0.558031	1894.43
6.93052	2800	0.580771	0.939933	0.545886	2004.82
7.42556	3000	0.571452	0.935783	0.534755	2112.89
7.9206	3200	0.562964	0.931652	0.524486	2218.81
8.41563	3400	0.555171	0.927538	0.514943	2322.76
8.91067	3600	0.548035	0.923443	0.506079	2424.86
9.40571	3800	0.541435	0.919366	0.497777	2525.24
9.90075	4000	0.535248	0.915307	0.489916	2624.01
19.8015	8000	0.467884	0.837787	0.391987	4387.82
29.7022	12000	0.428993	0.766833	0.328966	5829.73
39.603	16000	0.405744	0.701887	0.284787	7057.23
49.5037	20000	0.38948	0.642443	0.250218	8127.24
59.4045	24000	0.377121	0.588032	0.221759	9071.2
69.3052	28000	0.367247	0.53823	0.197663	9910.04
79.206	32000	0.359101	0.492646	0.17691	10659.2
89.1067	36000	0.352197	0.450922	0.158813	11330.6
99.0075	40000	0.346229	0.412732	0.1429	11934.1
108.908	44000	0.340991	0.377777	0.128819	12477.5
118.809	48000	0.336338	0.345782	0.1163	12967.7
128.71	52000	0.332161	0.316497	0.105128	13410.6
138.61	56000	0.328384	0.289692	0.0951301	13811.1
148.511	60000	0.324943	0.265157	0.0861608	14173.7
158.412	64000	0.32178	0.2427	0.0780959	14502.2
168.313	68000	0.318856	0.222145	0.0708322	14800.1
178.213	72000	0.316148	0.203331	0.0642826	15070.3
188.114	76000	0.313627	0.18611	0.0583692	15315.6
198.015	80000	0.311271	0.170348	0.0530244	15538.4
207.916	84000	0.309059	0.155921	0.0481887	15740.8
217.816	88000	0.306978	0.142715	0.0438105	15924.8
227.717	92000	0.305014	0.130628	0.0398435	16092.1
237.618	96000	0.303155	0.119565	0.0362467	16244.3
247.519	100000	0.301392	0.109439	0.032984	16382.8
257.419	104000	0.299724	0.10017	0.0300234	16508.8
267.32	108000	0.298137	0.0916865	0.0273351	16623.5
277.221	112000	0.296615	0.0839213	0.0248923	16727.9
287.122	116000	0.295158	0.0768137	0.0226722	16823.1
297.022	120000	0.293763	0.0703082	0.0206539	16909.7
306.923	124000	0.292425	0.0643536	0.0188186	16988.7
316.824	128000	0.291141	0.0589033	0.0171492	17060.6
326.725	132000	0.289907	0.0539146	0.0156302	17126.2
336.625	136000	0.288719	0.0493484	0.0142478	17185.9
346.526	140000	0.287574	0.045169	0.0129894	17240.4
356.427	144000	0.28647	0.0413435	0.0118437	17290.1
366.328	148000	0.285405	0.037842	0.0108003	17335.3
376.228	152000	0.284374	0.034637	0.00984989	17376.6
386.129	156000	0.283378	0.0317035	0.00898407	17414.3
396.03	160000	0.282412	0.0290185	0.00819517	17448.7
405.931	164000	0.281477	0.0265608	0.00747626	17480
415.831	168000	0.28057	0.0243113	0.00682102	17508.6
425.732	172000	0.27969	0.0222523	0.00622374	17534.7
435.633	176000	0.278835	0.0203677	0.00567922	17558.5
445.534	180000	0.278004	0.0186427	0.00518274	17580.2
455.434	184000	0.277195	0.0170638	0.00473	17600.1
465.335	188000	0.276409	0.0156186	0.00431712	17618.1
475.236	192000	0.275643	0.0142958	0.00394054	17634.7
485.137	196000	0.274897	0.0130851	0.00359705	17649.7
495.037	200000	0.27417	0.0119769	0.00328369	17663.5
504.938	204000	0.27346	0.0109625	0.00299781	17676.1
514.839	208000	0.272768	0.0100341	0.00273697	17687.5
524.739	212000	0.272092	0.00918425	0.00249896	17698
534.64	216000	0.271432	0.00840641	0.00228177	17707.6
544.541	220000	0.270787	0.00769445	0.00208356	17716.3
554.442	224000	0.270157	0.00704278	0.00190265	17724.3
564.342	228000	0.26954	0.00644631	0.00173754	17731.5
574.243	232000	0.268937	0.00590035	0.00158682	17738.2
584.144	236000	0.268346	0.00540063	0.00144924	17744.3
594.045	240000	0.267768	0.00494324	0.00132364	17749.8
603.945	244000	0.267202	0.00452458	0.00120898	17754.9
613.846	248000	0.266647	0.00414138	0.00110429	17759.5
623.747	252000	0.266103	0.00379064	0.0010087	17763.7
633.648	256000	0.26557	0.0034696	0.000921419	17767.6
643.548	260000	0.265047	0.00317575	0.000841721	17771.1
653.449	264000	0.264534	0.00290678	0.000768944	17774.3
663.35	268000	0.264031	0.0026606	0.000702482	17777.3
673.251	272000	0.263537	0.00243527	0.000641783	17780
683.151	276000	0.263052	0.00222902	0.000586347	17782.4
693.052	280000	0.262575	0.00204024	0.000535715	17784.7
702.953	284000	0.262107	0.00186744	0.000489469	17786.7
712.854	288000	0.261647	0.00170928	0.000447228	17788.6
722.754	292000	0.261194	0.00156452	0.000408643	17790.3
732.655	296000	0.26075	0.00143202	0.000373397	17791.9
742.556	300000	0.260312	0.00131073	0.0003412	17793.3
752.457	304000	0.259882	0.00119972	0.000311787	17794.6
762.357	308000	0.259459	0.00109812	0.000284916	17795.8
772.258	312000	0.259042	0.00100511	0.000260367	17796.9
782.159	316000	0.258632	0.000919988	0.000237938	17797.9
792.06	320000	0.258229	0.000842071	0.000217447	17798.8
801.96	324000	0.257831	0.000770754	0.000198724	17799.6
811.861	328000	0.25744	0.000705476	0.000181618	17800.4
821.762	332000	0.257054	0.000645728	0.000165987	17801.1
831.663	336000	0.256674	0.000591039	0.000151705	17801.7
841.563	340000	0.2563	0.000540982	0.000138654	17802.3
851.464	344000	0.255931	0.000495165	0.000126728	17802.8
861.365	348000	0.255568	0.000453228	0.00011583	17803.3
871.266	352000	0.255209	0.000414843	0.000105872	17803.8
881.166	356000	0.254856	0.000379709	9.6771e-05	17804.2
891.067	360000	0.254507	0.00034755	8.8454e-05	17804.5
900.968	364000	0.254163	0.000318115	8.08532e-05	17804.9
910.869	368000	0.253824	0.000291173	7.39067e-05	17805.2
920.769	372000	0.253489	0.000266513	6.75581e-05	17805.5
930.67	376000	0.253159	0.000243941	6.17559e-05	17805.7
940.571	380000	0.252833	0.000223281	5.64528e-05	17806
950.472	384000	0.252511	0.000204371	5.16059e-05	17806.2
960.372	388000	0.252194	0.000187062	4.71758e-05	17806.4
970.273	392000	0.25188	0.000171219	4.31266e-05	17806.6
980.174	396000	0.25157	0.000156718	3.94256e-05	17806.7
990.075	400000	0.251264	0.000143445	3.60427e-05	17806.9
1980.15	800000	0.233219	2.05765e-08	4.79885e-09	17814.1
2970.22	1200000	0.222209	2.9516e-12	6.55873e-13	17814.1
3960.3	1.6e+06	0.21527	4.23393e-16	9.1144e-17	17814.1
4950.37	2000000	0.210245	6.07337e-20	1.2769e-20	17814.1
5940.45	2400000	0.206333	8.71196e-24	1.79756e-24	17814.1
6930.52	2800000	0.203148	1.24969e-27	2.53872e-28	17814.1
7920.6	3.2e+06	0.20047	1.79262e-31	3.59367e-32	17814.1
8910.67	3.6e+06	0.198167	2.57143e-35	5.09572e-36	17814.1
9900.75	4e+06	0.196154	3.68859e-39	7.23532e-40	17814.1
10890.8	4.4e+06	0.194369	5.2911e-43	1.02843e-43	17814.1
11880.9	4800000	0.192767	7.58983e-47	1.46307e-47	17814.1
12871	5200000	0.191317	1.08872e-50	2.08291e-51	17814.1
13861	5600000	0.189994	1.56172e-54	2.96718e-55	17814.1
14851.1	6000000	0.188779	2.24022e-58	4.22905e-59	17814.1
15841.2	6.4e+06	0.187655	3.21348e-62	6.03027e-63	17814.1
16831.3	6.8e+06	0.186613	4.60959e-66	8.60207e-67	17814.1
17821.3	7200000	0.185639	6.61223e-70	1.22749e-70	17814.1
18811.4	7600000	0.184728	9.48493e-74	1.75213e-74	17814.1
19801.5	8000000	0.183873	1.36057e-77	2.50171e-78	17814.1
20791.6	8400000	0.183066	1.95167e-81	3.57284e-82	17814.1
21781.6	8.8e+06	0.182303	2.79957e-85	5.1037e-86	17814.1
22771.7	9200000	0.18158	4.01585e-89	7.29198e-90	17814.1
23761.8	9600000	0.180893	5.76055e-93	1.04204e-93	17814.1
24751.9	10000000	0.180238	8.26323e-97	1.48935e-97	17814.1
25741.9	10400000	0.179614	1.18532e-100	2.129e-101	17814.1
26732	1.08e+07	0.179018	1.70029e-104	3.04382e-105	17814.1
27722.1	11200000	0.178447	2.43898e-108	4.35228e-109	17814.1
28712.2	11600000	0.177899	3.4986e-112	6.22399e-113	17814.1
29702.2	12000000	0.177373	5.01857e-116	8.90161e-117	17814.1
30692.3	12400000	0.176866	7.1989e-120	1.27324e-120	17814.1
31682.4	1.28e+07	0.176379	1.03265e-123	1.82137e-124	17814.1
32672.5	13200000	0.175909	1.48128e-127	2.60572e-128	17814.1
33662.5	1.36e+07	0.175456	2.12483e-131	3.72815e-132	17814.1
34652.6	14000000	0.175018	3.04797e-135	5.3345e-136	17814.1
35642.7	14400000	0.174595	4.37216e-139	7.63356e-140	17814.1
36632.8	1.48e+07	0.174185	6.27165e-143	1.09243e-143	17814.1
37622.8	15200000	0.173787	8.99638e-147	1.56346e-147	17814.1
38612.9	15600000	0.173402	1.29049e-150	2.23773e-151	17814.1
39603	16000000	0.173029	1.85114e-154	3.20301e-155	17814.1
40593.1	16400000	0.172666	2.65538e-158	4.58492e-159	17814.1
41583.1	16800000	0.172312	3.80901e-162	6.5634e-163	17814.1
42573.2	17200000	0.171969	5.46384e-166	9.39612e-167	17814.1
43563.3	1.76e+07	0.171636	7.83762e-170	1.34522e-170	17814.1
44553.4	18000000	0.171311	1.12427e-173	1.926e-174	17814.1
45543.4	18400000	0.170994	1.61271e-177	2.75764e-178	17814.1
46533.5	1.88e+07	0.170685	2.31335e-181	3.94855e-182	17814.1
47523.6	1.92e+07	0.170384	3.31839e-185	5.654e-186	17814.1
48513.7	1.96e+07	0.170089	4.76008e-189	8.09638e-190	17814.1
49503.7	2e+07	0.169801	6.8281e-193	1.15942e-193	17814.1
50493.8	2.04e+07	0.169521	9.79459e-197	1.66038e-197	17814.1
51483.9	2.08e+07	0.169246	1.40499e-200	2.37788e-201	17814.1
52473.9	2.12e+07	0.168977	2.01539e-204	3.40554e-205	17814.1
53464	2.16e+07	0.168715	2.89097e-208	4.8775e-209	17814.1
54454.1	2.2e+07	0.168458	4.14696e-212	6.98589e-213	17814.1
55444.2	2.24e+07	0.168206	5.94862e-216	1.00059e-216	17814.1
56434.2	2.28e+07	0.16796	8.53301e-220	1.4332e-220	17814.1
57424.3	2.32e+07	0.167718	1.22402e-223	2.0529e-224	17814.1
58414.4	2.36e+07	0.167481	1.7558e-227	2.94062e-228	17814.1
59404.5	2.4e+07	0.167249	2.5186e-231	4.21234e-232	17814.1
60394.5	2.44e+07	0.167021	3.61282e-235	6.03417e-236	17814.1
61384.6	2.48e+07	0.166798	5.18241e-239	8.64416e-240	17814.1
62374.7	2.52e+07	0.166579	7.43392e-243	1.23834e-243	17814.1
63364.8	2.56e+07	0.166364	1.06636e-246	1.77404e-247	17814.1
64354.8	2.6e+07	0.166153	1.52964e-250	2.54155e-251	17814.1
65344.9	2.64e+07	0.165946	2.1942e-254	3.64117e-255	17814.1
66335	2.68e+07	0.165742	3.14747e-258	5.21668e-259	17814.1
67325.1	2.72e+07	0.165541	4.5149e-262	7.47403e-263	17814.1
68315.1	2.76e+07	0.165344	6.47641e-266	1.07084e-266	17814.1
69305.2	2.8e+07	0.165151	9.29009e-270	1.53427e-270	17814.1
70295.3	2.84e+07	0.16496	1.33262e-273	2.19829e-274	17814.1
71285.4	2.88e+07	0.164773	1.91158e-277	3.14976e-278	17814.1
72275.4	2.92e+07	0.164589	2.74207e-281	4.51313e-282	17814.1
73265.5	2.96e+07	0.164407	3.93336e-285	6.46672e-286	17814.1
74255.6	3e+07	0.164228	5.64222e-289	9.26611e-290	17814.1
75245.7	3.04e+07	0.164052	8.09349e-293	1.32776e-293	17814.1
76235.7	3.08e+07	0.163879	1.16097e-296	1.90259e-297	17814.1
77225.8	3.12e+07	0.163708	1.66536e-300	2.72633e-301	17814.1
78215.9	3.16e+07	0.163541	2.38888e-304	3.90679e-305	17814.1
79206	3.2e+07	0.163375	3.42673e-308	0	17814.1
80196	3.24e+07	0.163212	0	0	17814.1
81186.1	3.28e+07	0.163051	0	0	17814.1
82176.2	3.32e+07	0.162892	0	0	17814.1
83166.3	3.36e+07	0.162734	0	0	17814.1
84156.3	3.4e+07	0.162579	0	0	17814.1
85146.4	3.44e+07	0.162427	0	0	17814.1
86136.5	3.48e+07	0.162278	0	0	17814.1
87126.6	3.52e+07	0.16213	0	0	17814.1
88116.6	3.56e+07	0.161984	0	0	17814.1
89106.7	3.6e+07	0.16184	0	0	17814.1
90096.8	3.64e+07	0.161696	0	0	17814.1
91086.9	3.68e+07	0.161555	0	0	17814.1
92076.9	3.72e+07	0.161417	0	0	17814.1
93067	3.76e+07	0.16128	0	0	17814.1
94057.1	3.8e+07	0.161144	0	0	17814.1
95047.2	3.84e+07	0.16101	0	0	17814.1
96037.2	3.88e+07	0.160878	0	0	17814.1
97027.3	3.92e+07	0.160746	0	0	17814.1
98017.4	3.96e+07	0.160617	0	0	17814.1
99007.5	4e+07	0.160489	0	0	17814.1
198015	80000000	0.152737	0	0	17814.1
297022	120000000	0.147872	0	0	17814.1
396030	160000000	0.144723	0	0	17814.1
495037	200000000	0.142402	0	0	17814.1
594045	240000000	0.140573	0	0	17814.1
693052	280000000	0.139067	0	0	17814.1
792060	320000000	0.137791	0	0	17814.1
891067	360000000	0.136687	0	0	17814.1
990075	400000000	0.135714	0	0	17814.1
1.08908e+06	440000000	0.134848	0	0	17814.1
1.18809e+06	480000000	0.134066	0	0	17814.1
1.2871e+06	520000000	0.133355	0	0	17814.1
1.3861e+06	560000000	0.132704	0	0	17814.1
1.48511e+06	600000000	0.132103	0	0	17814.1
1.58412e+06	640000000	0.131546	0	0	17814.1
1.68313e+06	680000000	0.131028	0	0	17814.1
1.78213e+06	720000000	0.130542	0	0	17814.1
1.88114e+06	760000000	0.130087	0	0	17814.1
1.98015e+06	800000000	0.129663	0	0	17814.1
2.07916e+06	840000000	0.129257	0	0	17814.1
2.17816e+06	880000000	0.128867	0	0	17814.1
2.27717e+06	920000000	0.128501	0	0	17814.1
2.37618e+06	960000000	0.128154	0	0	17814.1
2.47519e+06	1000000000	0.127822	0	0	17814.1
2.57419e+06	1040000000	0.127505	0	0	17814.1
2.6732e+06	1080000000	0.127201	0	0	17814.1
2.77221e+06	1120000000	0.126909	0	0	17814.1
2.87122e+06	1160000000	0.12663	0	0	17814.1
2.97022e+06	1200000000	0.126361	0	0	17814.1
3.06923e+06	1240000000	0.126101	0	0	17814.1
3.16824e+06	1280000000	0.125851	0	0	17814.1
3.26725e+06	1320000000	0.12561	0	0	17814.1
3.36625e+06	1360000000	0.125377	0	0	17814.1
3.46526e+06	1400000000	0.125151	0	0	17814.1
3.56427e+06	1440000000	0.124932	0	0	17814.1
3.66328e+06	1480000000	0.12472	0	0	17814.1
3.76228e+06	1520000000	0.124515	0	0	17814.1
3.86129e+06	1560000000	0.124315	0	0	17814.1
3.9603e+06	1600000000	0.124122	0	0	17814.1
4.05931e+06	1640000000	0.123933	0	0	17814.1
4.15831e+06	1680000000	0.12375	0	0	17814.1
4.25732e+06	1720000000	0.123571	0	0	17814.1
4.35633e+06	1760000000	0.123397	0	0	17814.1
4.45534e+06	1800000000	0.123227	0	0	17814.1
4.55434e+06	1840000000	0.123062	0	0	17814.1
4.65335e+06	1880000000	0.122901	0	0	17814.1
4.75236e+06	1920000000	0.122743	0	0	17814.1
4.85137e+06	1.96e+09	0.122589	0	0	17814.1
4.95037e+06	2000000000	0.122438	0	0	17814.1
5.04938e+06	2.04e+09	0.122291	0	0	17814.1
5.14839e+06	2080000000	0.122147	0	0	17814.1
5.24739e+06	2120000000	0.122006	0	0	17814.1
5.3464e+06	2160000000	0.121868	0	0	17814.1
5.44541e+06	2200000000	0.121733	0	0	17814.1
5.54442e+06	2240000000	0.121601	0	0	17814.1
5.64342e+06	2280000000	0.121471	0	0	17814.1
5.74243e+06	2320000000	0.121344	0	0	17814.1
5.84144e+06	2360000000	0.121219	0	0	17814.1
5.94045e+06	2400000000	0.121096	0	0	17814.1
6.03945e+06	2440000000	0.120976	0	0	17814.1
6.13846e+06	2480000000	0.120858	0	0	17814.1
6.23747e+06	2520000000	0.120742	0	0	17814.1
6.33648e+06	2560000000	0.120628	0	0	17814.1
6.43548e+06	2600000000	0.120517	0	0	17814.1
6.53449e+06	2640000000	0.120407	0	0	17814.1
6.6335e+06	2680000000	0.120298	0	0	17814.1
6.73251e+06	2720000000	0.120192	0	0	17814.1
6.83151e+06	2760000000	0.120087	0	0	17814.1
6.93052e+06	2800000000	0.119985	0	0	17814.1
7.02953e+06	2840000000	0.119883	0	0	17814.1
7.12854e+06	2880000000	0.119784	0	0	17814.1
7.22754e+06	2920000000	0.119685	0	0	17814.1
7.32655e+06	2960000000	0.119589	0	0	17814.1
7.42556e+06	3000000000	0.119493	0	0	17814.1
7.52457e+06	3040000000	0.1194	0	0	17814.1
7.62357e+06	3080000000	0.119307	0	0	17814.1
7.72258e+06	3120000000	0.119216	0	0	17814.1
7.82159e+06	3160000000	0.119126	0	0	17814.1
7.9206e+06	3200000000	0.119038	0	0	17814.1
8.0196e+06	3240000000	0.11895	0	0	17814.1
8.11861e+06	3280000000	0.118864	0	0	17814.1
8.21762e+06	3320000000	0.118779	0	0	17814.1
8.31663e+06	3360000000	0.118695	0	0	17814.1
8.41563e+06	3.4e+09	0.118613	0	0	17814.1
8.51464e+06	3440000000	0.118531	0	0	17814.1
8.61365e+06	3480000000	0.11845	0	0	17814.1
8.71266e+06	3520000000	0.118371	0	0	17814.1
8.81166e+06	3.56e+09	0.118292	0	0	17814.1
8.91067e+06	3600000000	0.118215	0	0	17814.1
9.00968e+06	3640000000	0.118138	0	0	17814.1
9.10869e+06	3680000000	0.118062	0	0	17814.1
9.20769e+06	3.72e+09	0.117988	0	0	17814.1
9.3067e+06	3760000000	0.117914	0	0	17814.1
9.40571e+06	3800000000	0.117841	0	0	17814.1
9.50472e+06	3840000000	0.117769	0	0	17814.1
9.60372e+06	3.88e+09	0.117697	0	0	17814.1
9.70273e+06	3.92e+09	0.117627	0	0	17814.1
9.80174e+06	3960000000	0.117557	0	0	17814.1
9.90075e+06	4000000000	0.117488	0	0	17814.1
