# Supplementary material for: Mesoscale simulations of membrane-tethered reactions to parameterize cell-scale models of signaling
Source: Biophys J. 2026 Apr 25;125(11):2632–47. doi: 10.1016/j.bpj.2026.04.015 (PMC13351843; doi:10.1016/j.bpj.2026.04.015)
Supplement: Data S1. Spreadsheets describing the calculations in Supporting Text II of Document S1. [file mmc2.zip › bpj14342_dataS4/Reversible binding_public.xlsx]

## Sheet: computation of mean kmem, rev
rAA=	0.0055	t0 =	0.003025	tc=	0.8636	kh=	0.3	koff=	10
D'=	0.01	tc=	285.488	sc=	0.00350278			Kd=	33.3333
T0 =	0.000101003	"average" kmem, irr=		0.0130042				"average" kmem,rev=	0.00946207	d=	0.696078
t		kD		"average" kD=	0.0135934			"observed av" koff =	0.315402
0.198015	0.00661157	1.76679	0.999977	1.76675	0.0950055
0.297022	0.00991736	1.49689	0.999965	1.49684	0.1004
0.39603	0.0132231	1.34443	0.999954	1.34436	0.105096
0.495037	0.0165289	1.24193	0.999942	1.24185	0.109371
0.990075	0.0330579	1.00772	0.999884	1.00761	0.127961
1.48511	0.0495868	0.879671	0.999826	0.879518	0.143557
1.98015	0.0661157	0.806328	0.999768	0.806141	0.157489
2.47519	0.0826446	0.75647	0.999711	0.756251	0.170401
2.97022	0.0991736	0.719406	0.999653	0.719157	0.182594
3.46526	0.115702	0.690319	0.999595	0.690039	0.194241
3.9603	0.132231	0.666675	0.999537	0.666366	0.205451
4.45534	0.14876	0.646923	0.999479	0.646586	0.216301
4.95037	0.165289	0.630062	0.999421	0.629698	0.226849
5.44541	0.181818	0.615425	0.999363	0.615033	0.237136
5.94045	0.198347	0.602536	0.999305	0.602117	0.247195
6.43548	0.214876	0.591071	0.999248	0.590627	0.257053
6.93052	0.231405	0.580771	0.99919	0.580301	0.26673
7.42556	0.247934	0.571452	0.999132	0.570956	0.276244
7.9206	0.264463	0.562964	0.999074	0.562442	0.285611
8.41563	0.280992	0.555171	0.999016	0.554625	0.294843
8.91067	0.297521	0.548035	0.998958	0.547464	0.303951
9.40571	0.31405	0.541435	0.998901	0.54084	0.312946
9.90075	0.330579	0.535248	0.998843	0.534629	0.321834
19.8015	0.661157	0.467884	0.997687	0.466802	0.487359
29.7022	0.991736	0.428993	0.996532	0.427506	0.635179
39.603	1.32231	0.405744	0.995379	0.403869	0.772596
49.5037	1.65289	0.38948	0.994227	0.387231	0.903357
59.4045	1.98347	0.377121	0.993076	0.37451	1.02926
69.3052	2.31405	0.367247	0.991927	0.364282	1.15138
79.206	2.64463	0.359101	0.990779	0.35579	1.2704
89.1067	2.97521	0.352197	0.989633	0.348545	1.38682
99.0075	3.30579	0.346229	0.988487	0.342243	1.501
108.908	3.63636	0.340991	0.987343	0.336676	1.61322
118.809	3.96694	0.336338	0.986201	0.331697	1.72369
128.71	4.29752	0.332161	0.985059	0.327198	1.8326
138.61	4.6281	0.328384	0.983919	0.323103	1.94009
148.511	4.95868	0.324943	0.982781	0.319347	2.04628
158.412	5.28926	0.32178	0.981643	0.315873	2.15127
168.313	5.61983	0.318856	0.980507	0.312641	2.25516
178.213	5.95041	0.316148	0.979373	0.309627	2.35801
188.114	6.28099	0.313627	0.978239	0.306802	2.4599
198.015	6.61157	0.311271	0.977107	0.304145	2.56088
207.916	6.94215	0.309059	0.975976	0.301634	2.66101
217.816	7.27273	0.306978	0.974847	0.299257	2.76033
227.717	7.60331	0.305014	0.973719	0.296998	2.85889
237.618	7.93388	0.303155	0.972592	0.294846	2.95671
247.519	8.26446	0.301392	0.971466	0.292793	3.05384
257.419	8.59504	0.299724	0.970342	0.290835	3.15031
267.32	8.92562	0.298137	0.969219	0.28896	3.24614
277.221	9.2562	0.296615	0.968098	0.287152	3.34137
287.122	9.58678	0.295158	0.966977	0.285411	3.43601
297.022	9.91736	0.293763	0.965858	0.283733	3.53008
306.923	10.2479	0.292425	0.96474	0.282114	3.62361
316.824	10.5785	0.291141	0.963624	0.280551	3.71661
326.725	10.9091	0.289907	0.962509	0.279038	3.80911
336.625	11.2397	0.288719	0.961395	0.277573	3.90111
346.526	11.5702	0.287574	0.960282	0.276153	3.99263
356.427	11.9008	0.28647	0.959171	0.274774	4.0837
366.328	12.2314	0.285405	0.958061	0.273435	4.17431
376.228	12.562	0.284374	0.956952	0.272133	4.26449
386.129	12.8926	0.283378	0.955845	0.270865	4.35424
396.03	13.2231	0.282412	0.954739	0.26963	4.44358
405.931	13.5537	0.281477	0.953634	0.268426	4.53251
415.831	13.8843	0.28057	0.95253	0.267251	4.62105
425.732	14.2149	0.27969	0.951428	0.266104	4.70921
435.633	14.5455	0.278835	0.950327	0.264984	4.79699
445.534	14.876	0.278004	0.949227	0.263888	4.88441
455.434	15.2066	0.277195	0.948128	0.262817	4.97147
465.335	15.5372	0.276409	0.947031	0.261768	5.05818
475.236	15.8678	0.275643	0.945935	0.26074	5.14454
485.137	16.1983	0.274897	0.94484	0.259734	5.23057
495.037	16.5289	0.27417	0.943747	0.258747	5.31627
504.938	16.8595	0.27346	0.942655	0.257779	5.40165
514.839	17.1901	0.272768	0.941564	0.256828	5.4867
524.739	17.5207	0.272092	0.940474	0.255896	5.57145
534.64	17.8512	0.271432	0.939386	0.254979	5.65589
544.541	18.1818	0.270787	0.938299	0.254079	5.74004
554.442	18.5124	0.270157	0.937213	0.253194	5.82388
564.342	18.843	0.26954	0.936128	0.252324	5.90744
574.243	19.1736	0.268937	0.935045	0.251468	5.99071
584.144	19.5041	0.268346	0.933963	0.250625	6.0737
594.045	19.8347	0.267768	0.932882	0.249796	6.15642
603.945	20.1653	0.267202	0.931802	0.248979	6.23886
613.846	20.4959	0.266647	0.930724	0.248174	6.32103
623.747	20.8264	0.266103	0.929647	0.247382	6.40294
633.648	21.157	0.26557	0.928571	0.2466	6.48459
643.548	21.4876	0.265047	0.927496	0.24583	6.56599
653.449	21.8182	0.264534	0.926423	0.245071	6.64713
663.35	22.1488	0.264031	0.925351	0.244322	6.72802
673.251	22.4793	0.263537	0.92428	0.243582	6.80866
683.151	22.8099	0.263052	0.92321	0.242852	6.88907
693.052	23.1405	0.262575	0.922142	0.242132	6.96923
702.953	23.4711	0.262107	0.921075	0.24142	7.04915
712.854	23.8017	0.261647	0.920009	0.240717	7.12885
722.754	24.1322	0.261194	0.918944	0.240023	7.20831
732.655	24.4628	0.26075	0.917881	0.239337	7.28754
742.556	24.7934	0.260312	0.916818	0.238659	7.36655
752.457	25.124	0.259882	0.915757	0.237989	7.44533
762.357	25.4545	0.259459	0.914698	0.237326	7.5239
772.258	25.7851	0.259042	0.913639	0.236671	7.60224
782.159	26.1157	0.258632	0.912582	0.236023	7.68038
792.06	26.4463	0.258229	0.911526	0.235382	7.75829
801.96	26.7769	0.257831	0.910471	0.234748	7.836
811.861	27.1074	0.25744	0.909417	0.23412	7.9135
821.762	27.438	0.257054	0.908365	0.233499	7.99079
831.663	27.7686	0.256674	0.907313	0.232884	8.06788
841.563	28.0992	0.2563	0.906263	0.232276	8.14477
851.464	28.4298	0.255931	0.905215	0.231673	8.22145
861.365	28.7603	0.255568	0.904167	0.231076	8.29794
871.266	29.0909	0.255209	0.903121	0.230485	8.37423
881.166	29.4215	0.254856	0.902076	0.229899	8.45033
891.067	29.7521	0.254507	0.901032	0.229319	8.52623
900.968	30.0826	0.254163	0.899989	0.228744	8.60194
910.869	30.4132	0.253824	0.898947	0.228174	8.67747
920.769	30.7438	0.253489	0.897907	0.22761	8.7528
930.67	31.0744	0.253159	0.896868	0.22705	8.82795
940.571	31.405	0.252833	0.89583	0.226495	8.90292
950.472	31.7355	0.252511	0.894793	0.225945	8.9777
960.372	32.0661	0.252194	0.893758	0.2254	9.05231
970.273	32.3967	0.25188	0.892723	0.224859	9.12673
980.174	32.7273	0.25157	0.89169	0.224323	9.20097
990.075	33.0579	0.251264	0.890658	0.223791	9.27504
1980.15	66.1157	0.233219	0.793272	0.185007	16.032
2970.22	99.1736	0.222209	0.706535	0.156998	21.685
3960.3	132.231	0.21527	0.629281	0.135465	26.5191
4950.37	165.289	0.210245	0.560474	0.117837	30.7059
5940.45	198.347	0.206333	0.499191	0.102999	34.3561
6930.52	231.405	0.203148	0.444609	0.0903214	37.5515
7920.6	264.463	0.20047	0.395995	0.0793852	40.3566
8910.67	297.521	0.198167	0.352696	0.0698927	42.824
9900.75	330.579	0.196154	0.314132	0.0616182	44.9977
10890.8	363.636	0.194369	0.279784	0.0543814	46.915
11880.9	396.694	0.192767	0.249192	0.0480361	48.6079
12871	429.752	0.191317	0.221945	0.0424618	50.1037
13861	462.81	0.189994	0.197677	0.0375575	51.4264
14851.1	495.868	0.188779	0.176063	0.0332369	52.5965
15841.2	528.926	0.187655	0.156812	0.0294266	53.6323
16831.3	561.983	0.186613	0.139666	0.0260634	54.5495
17821.3	595.041	0.185639	0.124394	0.0230925	55.362
18811.4	628.099	0.184728	0.110793	0.0204666	56.0819
19801.5	661.157	0.183873	0.0986786	0.0181443	56.7201
20791.6	694.215	0.183066	0.0878889	0.0160895	57.286
21781.6	727.273	0.182303	0.078279	0.0142705	57.7878
22771.7	760.331	0.18158	0.0697199	0.0126597	58.2329
23761.8	793.388	0.180893	0.0620966	0.0112328	58.6279
24751.9	826.446	0.180238	0.0553068	0.00996842	58.9783
25741.9	859.504	0.179614	0.0492595	0.0088477	59.2893
26732	892.562	0.179018	0.0438734	0.00785413	59.5654
27722.1	925.62	0.178447	0.0390762	0.00697302	59.8104
28712.2	958.678	0.177899	0.0348035	0.00619153	60.028
29702.2	991.736	0.177373	0.0309981	0.00549823	60.2213
30692.3	1024.79	0.176866	0.0276087	0.00488304	60.3928
31682.4	1057.85	0.176379	0.0245899	0.00433714	60.5452
32672.5	1090.91	0.175909	0.0219012	0.00385263	60.6806
33662.5	1123.97	0.175456	0.0195065	0.00342254	60.8009
34652.6	1157.02	0.175018	0.0173736	0.0030407	60.9077
35642.7	1190.08	0.174595	0.015474	0.00270167	61.0026
36632.8	1223.14	0.174185	0.013782	0.00240062	61.0869
37622.8	1256.2	0.173787	0.0122751	0.00213325	61.1619
38612.9	1289.26	0.173402	0.0109329	0.00189578	61.2285
39603	1322.31	0.173029	0.00973747	0.00168486	61.2877
40593.1	1355.37	0.172666	0.00867276	0.00149749	61.3403
41583.1	1388.43	0.172312	0.00772447	0.00133102	61.387
42573.2	1421.49	0.171969	0.00687986	0.00118312	61.4286
43563.3	1454.55	0.171636	0.0061276	0.00105172	61.4655
44553.4	1487.6	0.171311	0.0054576	0.000934948	61.4983
45543.4	1520.66	0.170994	0.00486086	0.000831179	61.5275
46533.5	1553.72	0.170685	0.00432936	0.000738958	61.5535
47523.6	1586.78	0.170384	0.00385599	0.000656997	61.5766
48513.7	1619.83	0.170089	0.00343437	0.000584149	61.5971
49503.7	1652.89	0.169801	0.00305885	0.000519397	61.6153
50493.8	1685.95	0.169521	0.00272439	0.000461839	61.6315
51483.9	1719.01	0.169246	0.0024265	0.000410675	61.646
52473.9	1752.07	0.168977	0.00216118	0.00036519	61.6588
53464	1785.12	0.168715	0.00192487	0.000324755	61.6702
54454.1	1818.18	0.168458	0.0017144	0.000288805	61.6803
55444.2	1851.24	0.168206	0.00152695	0.000256842	61.6894
56434.2	1884.3	0.16796	0.00135999	0.000228423	61.6974
57424.3	1917.36	0.167718	0.00121129	0.000203154	61.7045
58414.4	1950.41	0.167481	0.00107884	0.000180686	61.7108
59404.5	1983.47	0.167249	0.00096088	0.000160706	61.7165
60394.5	2016.53	0.167021	0.000855816	0.000142939	61.7215
61384.6	2049.59	0.166798	0.00076224	0.00012714	61.726
62374.7	2082.64	0.166579	0.000678895	0.00011309	61.7299
63364.8	2115.7	0.166364	0.000604664	0.000100594	61.7335
64354.8	2148.76	0.166153	0.000538549	8.94814e-05	61.7366
65344.9	2181.82	0.165946	0.000479663	7.95979e-05	61.7394
66335	2214.88	0.165742	0.000427216	7.08075e-05	61.7419
67325.1	2247.93	0.165541	0.000380503	6.2989e-05	61.7441
68315.1	2280.99	0.165344	0.000338898	5.6035e-05	61.7461
69305.2	2314.05	0.165151	0.000301843	4.98496e-05	61.7478
70295.3	2347.11	0.16496	0.000268839	4.43477e-05	61.7494
71285.4	2380.17	0.164773	0.000239443	3.94538e-05	61.7508
72275.4	2413.22	0.164589	0.000213262	3.51006e-05	61.752
73265.5	2446.28	0.164407	0.000189944	3.12281e-05	61.7531
74255.6	2479.34	0.164228	0.000169175	2.77833e-05	61.7541
75245.7	2512.4	0.164052	0.000150677	2.47189e-05	61.7549
76235.7	2545.45	0.163879	0.000134202	2.19929e-05	61.7557
77225.8	2578.51	0.163708	0.000119528	1.95677e-05	61.7564
78215.9	2611.57	0.163541	0.000106459	1.74103e-05	61.757
79206	2644.63	0.163375	9.48183e-05	1.5491e-05	61.7576
80196	2677.69	0.163212	8.44507e-05	1.37833e-05	61.758
81186.1	2710.74	0.163051	7.52167e-05	1.22641e-05	61.7585
82176.2	2743.8	0.162892	6.69924e-05	1.09125e-05	61.7589
83166.3	2776.86	0.162734	5.96674e-05	9.70993e-06	61.7592
84156.3	2809.92	0.162579	5.31432e-05	8.63997e-06	61.7595
85146.4	2842.98	0.162427	4.73325e-05	7.68808e-06	61.7598
86136.5	2876.03	0.162278	4.21571e-05	6.84117e-06	61.76
87126.6	2909.09	0.16213	3.75475e-05	6.0876e-06	61.7602
88116.6	2942.15	0.161984	3.3442e-05	5.41708e-06	61.7604
89106.7	2975.21	0.16184	2.97854e-05	4.82046e-06	61.7606
90096.8	3008.26	0.161696	2.65286e-05	4.28958e-06	61.7607
91086.9	3041.32	0.161555	2.3628e-05	3.81722e-06	61.7609
92076.9	3074.38	0.161417	2.10444e-05	3.39692e-06	61.761
93067	3107.44	0.16128	1.87434e-05	3.02293e-06	61.7611
94057.1	3140.5	0.161144	1.6694e-05	2.69013e-06	61.7612
95047.2	3173.55	0.16101	1.48686e-05	2.394e-06	61.7613
96037.2	3206.61	0.160878	1.32429e-05	2.13048e-06	61.7613
97027.3	3239.67	0.160746	1.17949e-05	1.89598e-06	61.7614
98017.4	3272.73	0.160617	1.05052e-05	1.68731e-06	61.7615
99007.5	3305.79	0.160489	9.35654e-06	1.50163e-06	61.7615
198015	6611.57	0.152737	8.75449e-11	1.33713e-11	61.764
297022	9917.36	0.147872	8.19117e-16	1.21124e-16	61.764
396030	13223.1	0.144723	7.6641e-21	1.10917e-21	61.764
495037	16528.9	0.142402	7.17095e-26	1.02116e-26	61.764
594045	19834.7	0.140573	6.70953e-31	9.43175e-32	61.764
693052	23140.5	0.139067	6.2778e-36	8.73033e-37	61.764
792060	26446.3	0.137791	5.87384e-41	8.09364e-42	61.764
891067	29752.1	0.136687	5.49589e-46	7.51214e-47	61.764
990075	33057.9	0.135714	5.14225e-51	6.97877e-52	61.764
1.08908e+06	36363.6	0.134848	4.81137e-56	6.48801e-57	61.764
1.18809e+06	39669.4	0.134066	4.50177e-61	6.03535e-62	61.764
1.2871e+06	42975.2	0.133355	4.2121e-66	5.61705e-67	61.764
1.3861e+06	46281	0.132704	3.94107e-71	5.22995e-72	61.764
1.48511e+06	49586.8	0.132103	3.68748e-76	4.87128e-77	61.764
1.58412e+06	52892.6	0.131546	3.45021e-81	4.53862e-82	61.764
1.68313e+06	56198.3	0.131028	3.2282e-86	4.22984e-87	61.764
1.78213e+06	59504.1	0.130542	3.02048e-91	3.943e-92	61.764
1.88114e+06	62809.9	0.130087	2.82612e-96	3.67641e-97	61.764
1.98015e+06	66115.7	0.129663	2.64427e-101	3.42863e-102	61.764
2.07916e+06	69421.5	0.129257	2.47412e-106	3.19797e-107	61.764
2.17816e+06	72727.3	0.128867	2.31492e-111	2.98316e-112	61.764
2.27717e+06	76033.1	0.128501	2.16597e-116	2.7833e-117	61.764
2.37618e+06	79338.8	0.128154	2.0266e-121	2.59716e-122	61.764
2.47519e+06	82644.6	0.127822	1.89619e-126	2.42375e-127	61.764
2.57419e+06	85950.4	0.127505	1.77418e-131	2.26216e-132	61.764
2.6732e+06	89256.2	0.127201	1.66002e-136	2.11156e-137	61.764
2.77221e+06	92562	0.126909	1.5532e-141	1.97116e-142	61.764
2.87122e+06	95867.8	0.12663	1.45326e-146	1.84026e-147	61.764
2.97022e+06	99173.6	0.126361	1.35975e-151	1.71819e-152	61.764
3.06923e+06	102479	0.126101	1.27226e-156	1.60433e-157	61.764
3.16824e+06	105785	0.125851	1.19039e-161	1.49812e-162	61.764
3.26725e+06	109091	0.12561	1.11379e-166	1.39904e-167	61.764
3.36625e+06	112397	0.125377	1.04213e-171	1.30658e-172	61.764
3.46526e+06	115702	0.125151	9.7507e-177	1.22031e-177	61.764
3.56427e+06	119008	0.124932	9.12328e-182	1.13979e-182	61.764
3.66328e+06	122314	0.12472	8.53624e-187	1.06464e-187	61.764
3.76228e+06	125620	0.124515	7.98696e-192	9.94496e-193	61.764
3.86129e+06	128926	0.124315	7.47304e-197	9.29014e-198	61.764
3.9603e+06	132231	0.124122	6.99218e-202	8.6788e-203	61.764
4.05931e+06	135537	0.123933	6.54226e-207	8.10802e-208	61.764
4.15831e+06	138843	0.12375	6.12129e-212	7.57507e-213	61.764
4.25732e+06	142149	0.123571	5.72741e-217	7.07741e-218	61.764
4.35633e+06	145455	0.123397	5.35887e-222	6.61268e-223	61.764
4.45534e+06	148760	0.123227	5.01405e-227	6.17868e-228	61.764
4.55434e+06	152066	0.123062	4.69142e-232	5.77335e-233	61.764
4.65335e+06	155372	0.122901	4.38955e-237	5.39478e-238	61.764
4.75236e+06	158678	0.122743	4.1071e-242	5.04117e-243	61.764
4.85137e+06	161983	0.122589	3.84282e-247	4.71087e-248	61.764
4.95037e+06	165289	0.122438	3.59555e-252	4.40233e-253	61.764
5.04938e+06	168595	0.122291	3.36419e-257	4.11411e-258	61.764
5.14839e+06	171901	0.122147	3.14772e-262	3.84485e-263	61.764
5.24739e+06	175207	0.122006	2.94518e-267	3.5933e-268	61.764
5.3464e+06	178512	0.121868	2.75567e-272	3.35828e-273	61.764
5.44541e+06	181818	0.121733	2.57835e-277	3.13871e-278	61.764
5.54442e+06	185124	0.121601	2.41244e-282	2.93355e-283	61.764
5.64342e+06	188430	0.121471	2.25721e-287	2.74186e-288	61.764
5.74243e+06	191736	0.121344	2.11197e-292	2.56274e-293	61.764
5.84144e+06	195041	0.121219	1.97607e-297	2.39538e-298	61.764
5.94045e+06	198347	0.121096	1.84892e-302	2.23898e-303	61.764
6.03945e+06	201653	0.120976	1.72995e-307	0	61.764
6.13846e+06	204959	0.120858	0	0	61.764
6.23747e+06	208264	0.120742	0	0	61.764
6.33648e+06	211570	0.120628	0	0	61.764
6.43548e+06	214876	0.120517	0	0	61.764
6.53449e+06	218182	0.120407	0	0	61.764
6.6335e+06	221488	0.120298	0	0	61.764
6.73251e+06	224793	0.120192	0	0	61.764
6.83151e+06	228099	0.120087	0	0	61.764
6.93052e+06	231405	0.119985	0	0	61.764
7.02953e+06	234711	0.119883	0	0	61.764
7.12854e+06	238017	0.119784	0	0	61.764
7.22754e+06	241322	0.119685	0	0	61.764
7.32655e+06	244628	0.119589	0	0	61.764
7.42556e+06	247934	0.119493	0	0	61.764
7.52457e+06	251240	0.1194	0	0	61.764
7.62357e+06	254545	0.119307	0	0	61.764
7.72258e+06	257851	0.119216	0	0	61.764
7.82159e+06	261157	0.119126	0	0	61.764
7.9206e+06	264463	0.119038	0	0	61.764
8.0196e+06	267769	0.11895	0	0	61.764
8.11861e+06	271074	0.118864	0	0	61.764
8.21762e+06	274380	0.118779	0	0	61.764
8.31663e+06	277686	0.118695	0	0	61.764
8.41563e+06	280992	0.118613	0	0	61.764
8.51464e+06	284298	0.118531	0	0	61.764
8.61365e+06	287603	0.11845	0	0	61.764
8.71266e+06	290909	0.118371	0	0	61.764
8.81166e+06	294215	0.118292	0	0	61.764
8.91067e+06	297521	0.118215	0	0	61.764
9.00968e+06	300826	0.118138	0	0	61.764
9.10869e+06	304132	0.118062	0	0	61.764
9.20769e+06	307438	0.117988	0	0	61.764
9.3067e+06	310744	0.117914	0	0	61.764
9.40571e+06	314050	0.117841	0	0	61.764
9.50472e+06	317355	0.117769	0	0	61.764
9.60372e+06	320661	0.117697	0	0	61.764
9.70273e+06	323967	0.117627	0	0	61.764
9.80174e+06	327273	0.117557	0	0	61.764
9.90075e+06	330579	0.117488	0	0	61.764
