# Supplementary material for: Mesoscale simulations of membrane-tethered reactions to parameterize cell-scale models of signaling
Source: Biophys J. 2026 Apr 25;125(11):2632–47. doi: 10.1016/j.bpj.2026.04.015 (PMC13351843; doi:10.1016/j.bpj.2026.04.015)
Supplement: Data S2. SpringSaLaD input file for the models in Tables 1 and 2 — We include 13 ∗.txt input files for models in Tables 1 and 2. The models for the various cases in Tables 1 and 2 are specified by appropriate choices of molecule numbers, membrane area, diffusion coefficients, and binding rate constants. [file mmc5.zip]

Archive with 13 entries (13 files):
- Table1_row9_5nm_1.0kon_1000koff_2500per_0.01D_SIM.txt
- Table1_row3_5nm_0.01kon_25per_0.01D_SIM.txt
- Table1_row2_5nm_0.01kon_2500per_1.0D_SIM.txt
- Table1_row5_5nm_1.0kon_2500per_0.01D_SIM.txt
- Table2_row2_20nm_steric_1.0kon_2500per_0.01D_SIM.txt
- Table1_row4_5nm_0.01kon_25per_1.0D_SIM.txt
- Table1_row6_5nm_1.0kon_2500per_1.0D_SIM.txt
- Table1_row10_5nm_1.0kon_10koff_25per_0.01D_SIM.txt
- Table2_row1_20nm_stiff_1.0kon_2500per_0.01D_SIM.txt
- Table2_row3_20nm_flexible_1.0kon_2500per_0.01D_SIM.txt
- Table1_row7_5nm_1.0kon_25per_0.01D_SIM.txt
- Table1_row8_5nm_1.0kon_25per_1.0D_SIM.txt
- Table1_row1_5nm_0.01kon_2500per_0.01D_SIM.txt
