# Supplementary material for: Mesoscale simulations of membrane-tethered reactions to parameterize cell-scale models of signaling
Source: Biophys J. 2026 Apr 25;125(11):2632–47. doi: 10.1016/j.bpj.2026.04.015 (PMC13351843; doi:10.1016/j.bpj.2026.04.015)
Supplement: Data S2. SpringSaLaD input file for the models in Tables 1 and 2 — We include 13 ∗.txt input files for models in Tables 1 and 2. The models for the various cases in Tables 1 and 2 are specified by appropriate choices of molecule numbers, membrane area, diffusion coefficients, and binding rate constants. [file mmc5.zip › Table1_row6_5nm_1.0kon_2500per_1.0D_SIM.txt]

*** TIME INFORMATION ***
Total time: 0.50E-1
dt: 1.00E-8
dt_spring: 1.00E-9
dt_data: 1.00E-4
dt_image: 1.00E-4

*** SYSTEM INFORMATION ***
L_x: 0.16
L_y: 0.1
L_z_out: 0.001
L_z_in: 0.1
Partition Nx: 10
Partition Ny: 10
Partition Nz: 10

*** MOLECULES ***

MOLECULE: "20nm_Stiff" Membrane Number 0 Site_Types 2 Total_Sites 2 Total_Links 1 is2D false
{
     TYPE: Name "Anchor" Radius 0.50000 D 0.100 Color GRAY STATES "Anchor" 
     TYPE: Name "Binding_Site" Radius 0.50000 D 1.000 Color RED STATES "State0" 

     SITE 0 : Membrane : Initial State 'Anchor'
          TYPE: Name "Anchor" Radius 0.50000 D 0.100 Color GRAY STATES "Anchor" 
          x 0.00000 y 8.00000 z 19.00000 
     SITE 1 : Intracellular : Initial State 'State0'
          TYPE: Name "Binding_Site" Radius 0.50000 D 1.000 Color RED STATES "State0" 
          x 0.00000 y 8.00000 z 39.00000 

     LINK: Site 0 ::: Site 1

     Initial_Positions: Random
}

MOLECULE: "20nm_Steric" Membrane Number 0 Site_Types 3 Total_Sites 11 Total_Links 55 is2D false
{
     TYPE: Name "Anchor" Radius 0.50000 D 0.100 Color GRAY STATES "Anchor" 
     TYPE: Name "Steric_Site" Radius 0.50000 D 1.000 Color BLUE STATES "State0" 
     TYPE: Name "Binding_Site" Radius 0.50000 D 1.000 Color RED STATES "State0" 

     SITE 0 : Membrane : Initial State 'Anchor'
          TYPE: Name "Anchor" Radius 0.50000 D 0.100 Color GRAY STATES "Anchor" 
          x 0.00000 y 12.00000 z 23.00000 
     SITE 1 : Intracellular : Initial State 'State0'
          TYPE: Name "Steric_Site" Radius 0.50000 D 1.000 Color BLUE STATES "State0" 
          x 0.00000 y 12.00000 z 25.00000 
     SITE 2 : Intracellular : Initial State 'State0'
          TYPE: Name "Steric_Site" Radius 0.50000 D 1.000 Color BLUE STATES "State0" 
          x 0.00000 y 12.00000 z 27.00000 
     SITE 3 : Intracellular : Initial State 'State0'
          TYPE: Name "Steric_Site" Radius 0.50000 D 1.000 Color BLUE STATES "State0" 
          x 0.00000 y 12.00000 z 29.00000 
     SITE 4 : Intracellular : Initial State 'State0'
          TYPE: Name "Steric_Site" Radius 0.50000 D 1.000 Color BLUE STATES "State0" 
          x 0.00000 y 12.00000 z 31.00000 
     SITE 5 : Intracellular : Initial State 'State0'
          TYPE: Name "Steric_Site" Radius 0.50000 D 1.000 Color BLUE STATES "State0" 
          x 0.00000 y 12.00000 z 33.00000 
     SITE 6 : Intracellular : Initial State 'State0'
          TYPE: Name "Steric_Site" Radius 0.50000 D 1.000 Color BLUE STATES "State0" 
          x 0.00000 y 12.00000 z 35.00000 
     SITE 7 : Intracellular : Initial State 'State0'
          TYPE: Name "Steric_Site" Radius 0.50000 D 1.000 Color BLUE STATES "State0" 
          x 0.00000 y 12.00000 z 37.00000 
     SITE 8 : Intracellular : Initial State 'State0'
          TYPE: Name "Steric_Site" Radius 0.50000 D 1.000 Color BLUE STATES "State0" 
          x 0.00000 y 12.00000 z 39.00000 
     SITE 9 : Intracellular : Initial State 'State0'
          TYPE: Name "Steric_Site" Radius 0.50000 D 1.000 Color BLUE STATES "State0" 
          x 0.00000 y 12.00000 z 41.00000 
     SITE 10 : Intracellular : Initial State 'State0'
          TYPE: Name "Binding_Site" Radius 0.50000 D 1.000 Color RED STATES "State0" 
          x 0.00000 y 12.04608 z 42.99995 

     LINK: Site 0 ::: Site 1
     LINK: Site 0 ::: Site 2
     LINK: Site 0 ::: Site 3
     LINK: Site 0 ::: Site 4
     LINK: Site 0 ::: Site 5
     LINK: Site 0 ::: Site 6
     LINK: Site 0 ::: Site 7
     LINK: Site 0 ::: Site 8
     LINK: Site 0 ::: Site 9
     LINK: Site 0 ::: Site 10
     LINK: Site 1 ::: Site 2
     LINK: Site 1 ::: Site 3
     LINK: Site 1 ::: Site 4
     LINK: Site 1 ::: Site 5
     LINK: Site 1 ::: Site 6
     LINK: Site 1 ::: Site 7
     LINK: Site 1 ::: Site 8
     LINK: Site 1 ::: Site 9
     LINK: Site 1 ::: Site 10
     LINK: Site 2 ::: Site 3
     LINK: Site 2 ::: Site 4
     LINK: Site 2 ::: Site 5
     LINK: Site 2 ::: Site 6
     LINK: Site 2 ::: Site 7
     LINK: Site 2 ::: Site 8
     LINK: Site 2 ::: Site 9
     LINK: Site 2 ::: Site 10
     LINK: Site 3 ::: Site 4
     LINK: Site 3 ::: Site 5
     LINK: Site 3 ::: Site 6
     LINK: Site 3 ::: Site 7
     LINK: Site 3 ::: Site 8
     LINK: Site 3 ::: Site 9
     LINK: Site 3 ::: Site 10
     LINK: Site 4 ::: Site 5
     LINK: Site 4 ::: Site 6
     LINK: Site 4 ::: Site 7
     LINK: Site 4 ::: Site 8
     LINK: Site 4 ::: Site 9
     LINK: Site 4 ::: Site 10
     LINK: Site 5 ::: Site 6
     LINK: Site 5 ::: Site 7
     LINK: Site 5 ::: Site 8
     LINK: Site 5 ::: Site 9
     LINK: Site 5 ::: Site 10
     LINK: Site 6 ::: Site 7
     LINK: Site 6 ::: Site 8
     LINK: Site 6 ::: Site 9
     LINK: Site 6 ::: Site 10
     LINK: Site 7 ::: Site 8
     LINK: Site 7 ::: Site 9
     LINK: Site 7 ::: Site 10
     LINK: Site 8 ::: Site 9
     LINK: Site 8 ::: Site 10
     LINK: Site 9 ::: Site 10

     Initial_Positions: Random
}

MOLECULE: "20nm_Flexible" Membrane Number 0 Site_Types 3 Total_Sites 11 Total_Links 10 is2D false
{
     TYPE: Name "Anchor" Radius 0.50000 D 0.100 Color GRAY STATES "Anchor" 
     TYPE: Name "Flexible_Site" Radius 0.50000 D 1.000 Color LIME STATES "State0" 
     TYPE: Name "Binding_Site" Radius 0.50000 D 1.000 Color RED STATES "State0" 

     SITE 0 : Membrane : Initial State 'Anchor'
          TYPE: Name "Anchor" Radius 0.50000 D 0.100 Color GRAY STATES "Anchor" 
          x 0.00000 y 8.00000 z 25.00000 
     SITE 1 : Intracellular : Initial State 'State0'
          TYPE: Name "Flexible_Site" Radius 0.50000 D 1.000 Color LIME STATES "State0" 
          x 0.00000 y 8.00995 z 26.99998 
     SITE 2 : Intracellular : Initial State 'State0'
          TYPE: Name "Flexible_Site" Radius 0.50000 D 1.000 Color LIME STATES "State0" 
          x 0.00000 y 8.01415 z 28.99997 
     SITE 3 : Intracellular : Initial State 'State0'
          TYPE: Name "Flexible_Site" Radius 0.50000 D 1.000 Color LIME STATES "State0" 
          x 0.00000 y 8.01794 z 30.99997 
     SITE 4 : Intracellular : Initial State 'State0'
          TYPE: Name "Flexible_Site" Radius 0.50000 D 1.000 Color LIME STATES "State0" 
          x 0.00000 y 8.02137 z 32.99996 
     SITE 5 : Intracellular : Initial State 'State0'
          TYPE: Name "Flexible_Site" Radius 0.50000 D 1.000 Color LIME STATES "State0" 
          x 0.00000 y 8.01903 z 34.99996 
     SITE 6 : Intracellular : Initial State 'State0'
          TYPE: Name "Flexible_Site" Radius 0.50000 D 1.000 Color LIME STATES "State0" 
          x 0.00000 y 8.01658 z 36.99996 
     SITE 7 : Intracellular : Initial State 'State0'
          TYPE: Name "Flexible_Site" Radius 0.50000 D 1.000 Color LIME STATES "State0" 
          x 0.00000 y 8.02120 z 38.99996 
     SITE 8 : Intracellular : Initial State 'State0'
          TYPE: Name "Flexible_Site" Radius 0.50000 D 1.000 Color LIME STATES "State0" 
          x 0.00000 y 8.01803 z 40.99995 
     SITE 9 : Intracellular : Initial State 'State0'
          TYPE: Name "Flexible_Site" Radius 0.50000 D 1.000 Color LIME STATES "State0" 
          x 0.00000 y 8.01469 z 42.99995 
     SITE 10 : Intracellular : Initial State 'State0'
          TYPE: Name "Binding_Site" Radius 0.50000 D 1.000 Color RED STATES "State0" 
          x 0.00000 y 8.01125 z 44.99995 

     LINK: Site 0 ::: Site 1
     LINK: Site 1 ::: Site 2
     LINK: Site 2 ::: Site 3
     LINK: Site 3 ::: Site 4
     LINK: Site 4 ::: Site 5
     LINK: Site 5 ::: Site 6
     LINK: Site 6 ::: Site 7
     LINK: Site 7 ::: Site 8
     LINK: Site 8 ::: Site 9
     LINK: Site 9 ::: Site 10

     Initial_Positions: Random
}

MOLECULE: "5nm_Stiff" Membrane Number 40 Site_Types 2 Total_Sites 2 Total_Links 1 is2D false
{
     TYPE: Name "Anchor" Radius 0.50000 D 1.000 Color GRAY STATES "Anchor" 
     TYPE: Name "Binding_Site" Radius 0.50000 D 1.000 Color RED STATES "State0" 

     SITE 0 : Membrane : Initial State 'Anchor'
          TYPE: Name "Anchor" Radius 0.50000 D 1.000 Color GRAY STATES "Anchor" 
          x 0.00000 y 6.00000 z 17.00000 
     SITE 1 : Intracellular : Initial State 'State0'
          TYPE: Name "Binding_Site" Radius 0.50000 D 1.000 Color RED STATES "State0" 
          x 0.00000 y 6.03164 z 21.99990 

     LINK: Site 0 ::: Site 1

     Initial_Positions: Random
}

*** MOLECULE FILES ***

MOLECULE: 20nm_Stiff null
MOLECULE: 20nm_Steric null
MOLECULE: 20nm_Flexible null
MOLECULE: 5nm_Stiff null

*** CREATION/DECAY REACTIONS ***

'20nm_Stiff' : kcreate 0.0 kdecay 0.0
'20nm_Steric' : kcreate 0.0 kdecay 0.0
'20nm_Flexible' : kcreate 0.0 kdecay 0.0
'5nm_Stiff' : kcreate 0.0 kdecay 0.0

*** STATE TRANSITION REACTIONS ***


*** ALLOSTERIC REACTIONS ***


*** BIMOLECULAR BINDING REACTIONS ***

'Stiff_Binding'       '20nm_Stiff' : 'Binding_Site' : 'Any_State'  +  '20nm_Stiff' : 'Binding_Site' : 'Any_State'  kon 1.0  koff 0.0  Bond_Length 0.5
'Steric_Binding'       '20nm_Steric' : 'Binding_Site' : 'Any_State'  +  '20nm_Steric' : 'Binding_Site' : 'Any_State'  kon 1.0  koff 0.0  Bond_Length 0.5
'Flexible_Binding'       '20nm_Flexible' : 'Binding_Site' : 'Any_State'  +  '20nm_Flexible' : 'Binding_Site' : 'Any_State'  kon 1.0  koff 0.0  Bond_Length 0.5
'5nm_Binding'       '5nm_Stiff' : 'Binding_Site' : 'Any_State'  +  '5nm_Stiff' : 'Binding_Site' : 'Any_State'  kon 1.0  koff 0.0  Bond_Length 0.5

*** MOLECULE COUNTERS ***

'20nm_Stiff' : Measure Total Free Bound 
'20nm_Steric' : Measure Total Free Bound 
'20nm_Flexible' : Measure Total Free Bound 
'5nm_Stiff' : Measure Total Free Bound 

*** STATE COUNTERS ***

'20nm_Stiff' : 'Anchor' : 'Anchor' : Measure Total Free Bound 
'20nm_Stiff' : 'Binding_Site' : 'State0' : Measure Total Free Bound 
'20nm_Steric' : 'Anchor' : 'Anchor' : Measure Total Free Bound 
'20nm_Steric' : 'Steric_Site' : 'State0' : Measure Total Free Bound 
'20nm_Steric' : 'Binding_Site' : 'State0' : Measure Total Free Bound 
'20nm_Flexible' : 'Anchor' : 'Anchor' : Measure Total Free Bound 
'20nm_Flexible' : 'Flexible_Site' : 'State0' : Measure Total Free Bound 
'20nm_Flexible' : 'Binding_Site' : 'State0' : Measure Total Free Bound 
'5nm_Stiff' : 'Anchor' : 'Anchor' : Measure Total Free Bound 
'5nm_Stiff' : 'Binding_Site' : 'State0' : Measure Total Free Bound 

*** BOND COUNTERS ***

'Stiff_Binding' : Counted
'Steric_Binding' : Counted
'Flexible_Binding' : Counted
'5nm_Binding' : Counted

*** SITE PROPERTY COUNTERS ***

'20nm_Stiff' Site 0 :  Track Properties true
'20nm_Stiff' Site 1 :  Track Properties true
'20nm_Steric' Site 0 :  Track Properties true
'20nm_Steric' Site 1 :  Track Properties true
'20nm_Steric' Site 2 :  Track Properties true
'20nm_Steric' Site 3 :  Track Properties true
'20nm_Steric' Site 4 :  Track Properties true
'20nm_Steric' Site 5 :  Track Properties true
'20nm_Steric' Site 6 :  Track Properties true
'20nm_Steric' Site 7 :  Track Properties true
'20nm_Steric' Site 8 :  Track Properties true
'20nm_Steric' Site 9 :  Track Properties true
'20nm_Steric' Site 10 :  Track Properties true
'20nm_Flexible' Site 0 :  Track Properties true
'20nm_Flexible' Site 1 :  Track Properties true
'20nm_Flexible' Site 2 :  Track Properties true
'20nm_Flexible' Site 3 :  Track Properties true
'20nm_Flexible' Site 4 :  Track Properties true
'20nm_Flexible' Site 5 :  Track Properties true
'20nm_Flexible' Site 6 :  Track Properties true
'20nm_Flexible' Site 7 :  Track Properties true
'20nm_Flexible' Site 8 :  Track Properties true
'20nm_Flexible' Site 9 :  Track Properties true
'20nm_Flexible' Site 10 :  Track Properties true
'5nm_Stiff' Site 0 :  Track Properties true
'5nm_Stiff' Site 1 :  Track Properties true

*** CLUSTER COUNTERS ***

Track_Clusters: false

*** SYSTEM ANNOTATIONS ***


*** MOLECULE ANNOTATIONS ***

Annotation: '20nm_Stiff'
{
}

Annotation: '20nm_Steric'
{
}

Annotation: '20nm_Flexible'
{
}

Annotation: '5nm_Stiff'
{
}

*** REACTION ANNOTATIONS ***

Annotation: 'Stiff_Binding'
{
}

Annotation: 'Steric_Binding'
{
}

Annotation: 'Flexible_Binding'
{
}

Annotation: '5nm_Binding'
{
}


*** SIMULATION STATE ***

Runs: 100
Parallel: false
SimultaneousRuns: 1
Aborted: false
IsRunning: false
HasResults: false
RunOnCluster: false

*** PROCESSOR FILES ***

MoleculeAverages: 'null'
BondAverages: 'null'
StateAverages: 'null'
RunningTimes: 'null'

*** RAW DATA FILES ***

'null'

*** SITE DATA FILES ***

null
