# Supplementary material for: Mesoscale simulations of membrane-tethered reactions to parameterize cell-scale models of signaling
Source: Biophys J. 2026 Apr 25;125(11):2632–47. doi: 10.1016/j.bpj.2026.04.015 (PMC13351843; doi:10.1016/j.bpj.2026.04.015)
Supplement: Data S3. SpringSaLaD input files for the models of Figure 6 — EGFR_Grb_SOS binding to Ras.txt; EGFR_Grb_SOS_prebound at allo binding to Ras.txt. [file mmc6.zip]

Archive with 3 entries (2 files):
- bpj14342_dataS2/
- bpj14342_dataS2/EGFR_Grb_SOS binding to Ras.txt
- bpj14342_dataS2/EGFR_Grb_SOS_prebound at allo binding to Ras.txt
