# Supplementary material for: Mesoscale simulations of membrane-tethered reactions to parameterize cell-scale models of signaling
Source: Biophys J. 2026 Apr 25;125(11):2632–47. doi: 10.1016/j.bpj.2026.04.015 (PMC13351843; doi:10.1016/j.bpj.2026.04.015)
Supplement: Data S3. SpringSaLaD input files for the models of Figure 6 — EGFR_Grb_SOS binding to Ras.txt; EGFR_Grb_SOS_prebound at allo binding to Ras.txt. [file mmc6.zip › bpj14342_dataS2/EGFR_Grb_SOS binding to Ras.txt]

*** TIME INFORMATION ***
Total time: 6.00E-1
dt: 1.00E-8
dt_spring: 1.00E-9
dt_data: 5.00E-4
dt_image: 1.00E0

*** SYSTEM INFORMATION ***
L_x: 0.25
L_y: 0.25
L_z_out: 0.001
L_z_in: 0.15
Partition Nx: 10
Partition Ny: 10
Partition Nz: 10

*** MOLECULES ***

MOLECULE: "GS_Y1092" Membrane Number 20 Site_Types 14 Total_Sites 35 Total_Links 35 is2D false
{
     TYPE: Name "Anchor" Radius 0.50000 D 0.010 Color GRAY STATES "Anchor" 
     TYPE: Name "kinase" Radius 1.70000 D 1.000 Color RED STATES "State0" 
     TYPE: Name "Y1092" Radius 0.50000 D 1.000 Color LIME STATES "State0" 
     TYPE: Name "Y1110" Radius 0.50000 D 1.000 Color LIME STATES "State0" 
     TYPE: Name "Flex_Site" Radius 0.50000 D 1.000 Color YELLOW STATES "State0" 
     TYPE: Name "G_SH2" Radius 1.20000 D 1.000 Color CYAN STATES "State0" 
     TYPE: Name "G_SH3" Radius 0.80000 D 1.000 Color MAGENTA STATES "State0" 
     TYPE: Name "SOS_1" Radius 1.50000 D 1.000 Color ORANGE STATES "State0" 
     TYPE: Name "SOS_S" Radius 1.50000 D 1.000 Color TEAL STATES "State0" 
     TYPE: Name "SOS_Rbind" Radius 0.50000 D 1.000 Color VIOLET STATES "State0" 
     TYPE: Name "SOS_Gbind" Radius 0.50000 D 1.000 Color OLIVE STATES "State0" 
     TYPE: Name "SOS_2" Radius 2.00000 D 1.000 Color CRIMSON STATES "State0" 
     TYPE: Name "Sos_bind" Radius 0.50000 D 1.000 Color BLUE STATES "State0" 
     TYPE: Name "Type13" Radius 1.00000 D 1.000 Color RED STATES "State0" 

     SITE 0 : Membrane : Initial State 'Anchor'
          TYPE: Name "Anchor" Radius 0.50000 D 0.010 Color GRAY STATES "Anchor" 
          x 0.00000 y 106.00000 z 102.00000 
     SITE 1 : Membrane : Initial State 'Anchor'
          TYPE: Name "Anchor" Radius 0.50000 D 0.010 Color GRAY STATES "Anchor" 
          x 0.00000 y 104.00000 z 102.00000 
     SITE 2 : Intracellular : Initial State 'State0'
          TYPE: Name "kinase" Radius 1.70000 D 1.000 Color RED STATES "State0" 
          x 0.00000 y 103.33000 z 106.20000 
     SITE 3 : Intracellular : Initial State 'State0'
          TYPE: Name "kinase" Radius 1.70000 D 1.000 Color RED STATES "State0" 
          x 0.00000 y 106.73000 z 106.19000 
     SITE 4 : Intracellular : Initial State 'State0'
          TYPE: Name "Flex_Site" Radius 0.50000 D 1.000 Color YELLOW STATES "State0" 
          x 0.00000 y 103.33273 z 110.30000 
     SITE 5 : Intracellular : Initial State 'State0'
          TYPE: Name "Flex_Site" Radius 0.50000 D 1.000 Color YELLOW STATES "State0" 
          x 0.00000 y 103.21764 z 116.49585 
     SITE 6 : Intracellular : Initial State 'State0'
          TYPE: Name "Flex_Site" Radius 0.50000 D 1.000 Color YELLOW STATES "State0" 
          x 0.00000 y 103.47479 z 119.58517 
     SITE 7 : Intracellular : Initial State 'State0'
          TYPE: Name "Flex_Site" Radius 0.50000 D 1.000 Color YELLOW STATES "State0" 
          x 0.00000 y 103.54925 z 122.68427 
     SITE 8 : Intracellular : Initial State 'State0'
          TYPE: Name "Y1092" Radius 0.50000 D 1.000 Color LIME STATES "State0" 
          x 0.00000 y 102.65424 z 128.81818 
     SITE 9 : Intracellular : Initial State 'State0'
          TYPE: Name "G_SH2" Radius 1.20000 D 1.000 Color CYAN STATES "State0" 
          x 0.00000 y 100.55937 z 128.14622 
     SITE 10 : Intracellular : Initial State 'State0'
          TYPE: Name "G_SH3" Radius 0.80000 D 1.000 Color MAGENTA STATES "State0" 
          x 0.00000 y 99.71152 z 124.23711 
     SITE 11 : Intracellular : Initial State 'State0'
          TYPE: Name "G_SH3" Radius 0.80000 D 1.000 Color MAGENTA STATES "State0" 
          x 0.00000 y 97.31994 z 125.79971 
     SITE 12 : Intracellular : Initial State 'State0'
          TYPE: Name "SOS_1" Radius 1.50000 D 1.000 Color ORANGE STATES "State0" 
          x 0.00000 y 87.40000 z 112.95000 
     SITE 13 : Intracellular : Initial State 'State0'
          TYPE: Name "SOS_Gbind" Radius 0.50000 D 1.000 Color OLIVE STATES "State0" 
          x 0.00000 y 86.80168 z 133.90583 
     SITE 14 : Intracellular : Initial State 'State0'
          TYPE: Name "SOS_2" Radius 2.00000 D 1.000 Color CRIMSON STATES "State0" 
          x 0.00000 y 86.85000 z 116.75000 
     SITE 15 : Intracellular : Initial State 'State0'
          TYPE: Name "SOS_S" Radius 1.50000 D 1.000 Color TEAL STATES "State0" 
          x 0.00000 y 86.05000 z 120.55000 
     SITE 16 : Intracellular : Initial State 'State0'
          TYPE: Name "Flex_Site" Radius 0.50000 D 1.000 Color YELLOW STATES "State0" 
          x 0.00000 y 86.06306 z 127.74999 
     SITE 17 : Intracellular : Initial State 'State0'
          TYPE: Name "Sos_bind" Radius 0.50000 D 1.000 Color BLUE STATES "State0" 
          x 0.00000 y 95.52321 z 125.69119 
     SITE 18 : Intracellular : Initial State 'State0'
          TYPE: Name "SOS_2" Radius 2.00000 D 1.000 Color CRIMSON STATES "State0" 
          x 0.00000 y 90.36111 z 110.65556 
     SITE 19 : Intracellular : Initial State 'State0'
          TYPE: Name "SOS_1" Radius 1.50000 D 1.000 Color ORANGE STATES "State0" 
          x 0.00000 y 94.11111 z 111.05556 
     SITE 20 : Intracellular : Initial State 'State0'
          TYPE: Name "Flex_Site" Radius 0.50000 D 1.000 Color YELLOW STATES "State0" 
          x 0.00000 y 86.43124 z 130.82804 
     SITE 21 : Intracellular : Initial State 'State0'
          TYPE: Name "Flex_Site" Radius 0.50000 D 1.000 Color YELLOW STATES "State0" 
          x 0.00000 y 87.59303 z 143.16891 
     SITE 22 : Intracellular : Initial State 'State0'
          TYPE: Name "Flex_Site" Radius 0.50000 D 1.000 Color YELLOW STATES "State0" 
          x 0.00000 y 86.96069 z 137.00175 
     SITE 23 : Intracellular : Initial State 'State0'
          TYPE: Name "Flex_Site" Radius 0.50000 D 1.000 Color YELLOW STATES "State0" 
          x 0.00000 y 87.31625 z 140.08129 
     SITE 24 : Intracellular : Initial State 'State0'
          TYPE: Name "Flex_Site" Radius 0.50000 D 1.000 Color YELLOW STATES "State0" 
          x 0.00000 y 86.05482 z 124.65000 
     SITE 25 : Intracellular : Initial State 'State0'
          TYPE: Name "Flex_Site" Radius 0.50000 D 1.000 Color YELLOW STATES "State0" 
          x 0.00000 y 95.77760 z 131.88548 
     SITE 26 : Intracellular : Initial State 'State0'
          TYPE: Name "Flex_Site" Radius 0.50000 D 1.000 Color YELLOW STATES "State0" 
          x 0.00000 y 95.61146 z 128.78993 
     SITE 27 : Intracellular : Initial State 'State0'
          TYPE: Name "Flex_Site" Radius 0.50000 D 1.000 Color YELLOW STATES "State0" 
          x 0.00000 y 95.88636 z 134.98357 
     SITE 28 : Intracellular : Initial State 'State0'
          TYPE: Name "Flex_Site" Radius 0.50000 D 1.000 Color YELLOW STATES "State0" 
          x 0.00000 y 95.99507 z 138.08166 
     SITE 29 : Intracellular : Initial State 'State0'
          TYPE: Name "Flex_Site" Radius 0.50000 D 1.000 Color YELLOW STATES "State0" 
          x 0.00000 y 96.05082 z 141.18116 
     SITE 30 : Intracellular : Initial State 'State0'
          TYPE: Name "Flex_Site" Radius 0.50000 D 1.000 Color YELLOW STATES "State0" 
          x 0.00000 y 96.15719 z 144.27934 
     SITE 31 : Intracellular : Initial State 'State0'
          TYPE: Name "Flex_Site" Radius 0.50000 D 1.000 Color YELLOW STATES "State0" 
          x 0.00000 y 93.30529 z 145.49615 
     SITE 32 : Intracellular : Initial State 'State0'
          TYPE: Name "Flex_Site" Radius 0.50000 D 1.000 Color YELLOW STATES "State0" 
          x 0.00000 y 90.33074 z 144.62319 
     SITE 33 : Intracellular : Initial State 'State0'
          TYPE: Name "Flex_Site" Radius 0.50000 D 1.000 Color YELLOW STATES "State0" 
          x 0.00000 y 103.16989 z 125.76097 
     SITE 34 : Intracellular : Initial State 'State0'
          TYPE: Name "Flex_Site" Radius 0.50000 D 1.000 Color YELLOW STATES "State0" 
          x 0.00000 y 103.37289 z 113.39974 

     LINK: Site 0 ::: Site 1
     LINK: Site 1 ::: Site 2
     LINK: Site 0 ::: Site 3
     LINK: Site 2 ::: Site 3
     LINK: Site 2 ::: Site 4
     LINK: Site 5 ::: Site 6
     LINK: Site 6 ::: Site 7
     LINK: Site 9 ::: Site 10
     LINK: Site 15 ::: Site 14
     LINK: Site 14 ::: Site 12
     LINK: Site 12 ::: Site 18
     LINK: Site 18 ::: Site 19
     LINK: Site 24 ::: Site 16
     LINK: Site 16 ::: Site 20
     LINK: Site 13 ::: Site 20
     LINK: Site 13 ::: Site 22
     LINK: Site 22 ::: Site 23
     LINK: Site 23 ::: Site 21
     LINK: Site 17 ::: Site 26
     LINK: Site 25 ::: Site 26
     LINK: Site 25 ::: Site 27
     LINK: Site 27 ::: Site 28
     LINK: Site 28 ::: Site 29
     LINK: Site 29 ::: Site 30
     LINK: Site 30 ::: Site 31
     LINK: Site 31 ::: Site 32
     LINK: Site 32 ::: Site 21
     LINK: Site 15 ::: Site 24
     LINK: Site 4 ::: Site 34
     LINK: Site 34 ::: Site 5
     LINK: Site 7 ::: Site 33
     LINK: Site 33 ::: Site 8
     LINK: Site 9 ::: Site 11
     LINK: Site 11 ::: Site 17
     LINK: Site 8 ::: Site 9

     Initial_Positions: Random
}

MOLECULE: "Ras" Membrane Number 200 Site_Types 2 Total_Sites 2 Total_Links 1 is2D false
{
     TYPE: Name "Anchor" Radius 0.50000 D 1.000 Color GRAY STATES "Anchor" 
     TYPE: Name "Ras" Radius 1.50000 D 1.000 Color PINK STATES "State0" 

     SITE 0 : Membrane : Initial State 'Anchor'
          TYPE: Name "Anchor" Radius 0.50000 D 1.000 Color GRAY STATES "Anchor" 
          x 0.00000 y 46.00000 z 57.00000 
     SITE 1 : Intracellular : Initial State 'State0'
          TYPE: Name "Ras" Radius 1.50000 D 1.000 Color PINK STATES "State0" 
          x 0.00000 y 46.02425 z 61.99994 

     LINK: Site 0 ::: Site 1

     Initial_Positions: Random
}

*** MOLECULE FILES ***

MOLECULE: GS_Y1092 null
MOLECULE: Ras null

*** CREATION/DECAY REACTIONS ***

'GS_Y1092' : kcreate 0.0 kdecay 0.0
'Ras' : kcreate 0.0 kdecay 0.0

*** STATE TRANSITION REACTIONS ***


*** ALLOSTERIC REACTIONS ***


*** BIMOLECULAR BINDING REACTIONS ***

'BindingReaction0'       'GS_Y1092' : 'SOS_S' : 'Any_State'  +  'Ras' : 'Ras' : 'Any_State'  kon 0.35  koff 4.0  Bond_Length 1.0

*** MOLECULE COUNTERS ***

'GS_Y1092' : Measure Total Free Bound 
'Ras' : Measure Total Free Bound 

*** STATE COUNTERS ***

'GS_Y1092' : 'Anchor' : 'Anchor' : Measure Total Free Bound 
'GS_Y1092' : 'kinase' : 'State0' : Measure Total Free Bound 
'GS_Y1092' : 'Y1092' : 'State0' : Measure Total Free Bound 
'GS_Y1092' : 'Y1110' : 'State0' : Measure Total Free Bound 
'GS_Y1092' : 'Flex_Site' : 'State0' : Measure Total Free Bound 
'GS_Y1092' : 'G_SH2' : 'State0' : Measure Total Free Bound 
'GS_Y1092' : 'G_SH3' : 'State0' : Measure Total Free Bound 
'GS_Y1092' : 'SOS_1' : 'State0' : Measure Total Free Bound 
'GS_Y1092' : 'SOS_S' : 'State0' : Measure Total Free Bound 
'GS_Y1092' : 'SOS_Rbind' : 'State0' : Measure Total Free Bound 
'GS_Y1092' : 'SOS_Gbind' : 'State0' : Measure Total Free Bound 
'GS_Y1092' : 'SOS_2' : 'State0' : Measure Total Free Bound 
'GS_Y1092' : 'Sos_bind' : 'State0' : Measure Total Free Bound 
'GS_Y1092' : 'Type13' : 'State0' : Measure Total Free Bound 
'Ras' : 'Anchor' : 'Anchor' : Measure Total Free Bound 
'Ras' : 'Ras' : 'State0' : Measure Total Free Bound 

*** BOND COUNTERS ***

'BindingReaction0' : Counted

*** SITE PROPERTY COUNTERS ***

'GS_Y1092' Site 0 :  Track Properties true
'GS_Y1092' Site 1 :  Track Properties true
'GS_Y1092' Site 2 :  Track Properties true
'GS_Y1092' Site 3 :  Track Properties true
'GS_Y1092' Site 4 :  Track Properties true
'GS_Y1092' Site 5 :  Track Properties true
'GS_Y1092' Site 6 :  Track Properties true
'GS_Y1092' Site 7 :  Track Properties true
'GS_Y1092' Site 8 :  Track Properties true
'GS_Y1092' Site 9 :  Track Properties true
'GS_Y1092' Site 10 :  Track Properties true
'GS_Y1092' Site 11 :  Track Properties true
'GS_Y1092' Site 12 :  Track Properties true
'GS_Y1092' Site 13 :  Track Properties true
'GS_Y1092' Site 14 :  Track Properties true
'GS_Y1092' Site 15 :  Track Properties true
'GS_Y1092' Site 16 :  Track Properties true
'GS_Y1092' Site 17 :  Track Properties true
'GS_Y1092' Site 18 :  Track Properties true
'GS_Y1092' Site 19 :  Track Properties true
'GS_Y1092' Site 20 :  Track Properties true
'GS_Y1092' Site 21 :  Track Properties true
'GS_Y1092' Site 22 :  Track Properties true
'GS_Y1092' Site 23 :  Track Properties true
'GS_Y1092' Site 24 :  Track Properties true
'GS_Y1092' Site 25 :  Track Properties true
'GS_Y1092' Site 26 :  Track Properties true
'GS_Y1092' Site 27 :  Track Properties true
'GS_Y1092' Site 28 :  Track Properties true
'GS_Y1092' Site 29 :  Track Properties true
'GS_Y1092' Site 30 :  Track Properties true
'GS_Y1092' Site 31 :  Track Properties true
'GS_Y1092' Site 32 :  Track Properties true
'GS_Y1092' Site 33 :  Track Properties true
'GS_Y1092' Site 34 :  Track Properties true
'Ras' Site 0 :  Track Properties true
'Ras' Site 1 :  Track Properties true

*** CLUSTER COUNTERS ***

Track_Clusters: false

*** SYSTEM ANNOTATIONS ***


*** MOLECULE ANNOTATIONS ***

Annotation: 'GS_Y1092'
{
}

Annotation: 'Ras'
{
}

*** REACTION ANNOTATIONS ***

Annotation: 'BindingReaction0'
{
}


*** SIMULATION STATE ***

Runs: 100
Parallel: false
SimultaneousRuns: 1
Aborted: false
IsRunning: false
HasResults: false
RunOnCluster: false

*** PROCESSOR FILES ***

MoleculeAverages: 'null'
BondAverages: 'null'
StateAverages: 'null'
RunningTimes: 'null'

*** RAW DATA FILES ***

'null'

*** SITE DATA FILES ***

null
