# Supplementary material for: Mesoscale simulations of membrane-tethered reactions to parameterize cell-scale models of signaling
Source: Biophys J. 2026 Apr 25;125(11):2632–47. doi: 10.1016/j.bpj.2026.04.015 (PMC13351843; doi:10.1016/j.bpj.2026.04.015)
Supplement: Data S3. SpringSaLaD input files for the models of Figure 6 — EGFR_Grb_SOS binding to Ras.txt; EGFR_Grb_SOS_prebound at allo binding to Ras.txt. [file mmc6.zip › bpj14342_dataS2/EGFR_Grb_SOS_prebound at allo binding to Ras.txt]

*** TIME INFORMATION ***
Total time: 6.00E-1
dt: 1.00E-8
dt_spring: 1.00E-9
dt_data: 5.00E-4
dt_image: 1.00E0

*** SYSTEM INFORMATION ***
L_x: 0.25
L_y: 0.25
L_z_out: 0.001
L_z_in: 0.15
Partition Nx: 10
Partition Ny: 10
Partition Nz: 10

*** MOLECULES ***

MOLECULE: "GS_Y1092" Membrane Number 20 Site_Types 14 Total_Sites 37 Total_Links 37 is2D false
{
     TYPE: Name "Anchor" Radius 0.50000 D 0.010 Color GRAY STATES "Anchor" 
     TYPE: Name "kinase" Radius 1.70000 D 1.000 Color RED STATES "State0" 
     TYPE: Name "Y1092" Radius 0.50000 D 1.000 Color LIME STATES "State0" 
     TYPE: Name "Y1110" Radius 0.50000 D 1.000 Color LIME STATES "State0" 
     TYPE: Name "Flex_Site" Radius 0.50000 D 1.000 Color YELLOW STATES "State0" 
     TYPE: Name "G_SH2" Radius 1.20000 D 1.000 Color CYAN STATES "State0" 
     TYPE: Name "G_SH3" Radius 0.80000 D 1.000 Color MAGENTA STATES "State0" 
     TYPE: Name "SOS_1" Radius 1.50000 D 1.000 Color ORANGE STATES "State0" 
     TYPE: Name "SOS_S" Radius 1.50000 D 1.000 Color TEAL STATES "State0" 
     TYPE: Name "SOS_Rbind" Radius 0.50000 D 1.000 Color VIOLET STATES "State0" 
     TYPE: Name "SOS_Gbind" Radius 0.50000 D 1.000 Color OLIVE STATES "State0" 
     TYPE: Name "SOS_2" Radius 2.00000 D 1.000 Color CRIMSON STATES "State0" 
     TYPE: Name "Sos_bind" Radius 0.50000 D 1.000 Color BLUE STATES "State0" 
     TYPE: Name "Type13" Radius 1.50000 D 1.000 Color PINK STATES "State0" 

     SITE 0 : Membrane : Initial State 'Anchor'
          TYPE: Name "Anchor" Radius 0.50000 D 0.010 Color GRAY STATES "Anchor" 
          x 0.00000 y 110.00000 z 109.00000 
     SITE 1 : Membrane : Initial State 'Anchor'
          TYPE: Name "Anchor" Radius 0.50000 D 0.010 Color GRAY STATES "Anchor" 
          x 0.00000 y 108.00000 z 109.00000 
     SITE 2 : Intracellular : Initial State 'State0'
          TYPE: Name "kinase" Radius 1.70000 D 1.000 Color RED STATES "State0" 
          x 0.00000 y 107.30272 z 113.19545 
     SITE 3 : Intracellular : Initial State 'State0'
          TYPE: Name "kinase" Radius 1.70000 D 1.000 Color RED STATES "State0" 
          x 0.00000 y 110.70272 z 113.19454 
     SITE 4 : Intracellular : Initial State 'State0'
          TYPE: Name "Flex_Site" Radius 0.50000 D 1.000 Color YELLOW STATES "State0" 
          x 0.00000 y 110.19014 z 116.10626 
     SITE 5 : Intracellular : Initial State 'State0'
          TYPE: Name "Flex_Site" Radius 0.50000 D 1.000 Color YELLOW STATES "State0" 
          x 0.00000 y 107.21764 z 120.49585 
     SITE 6 : Intracellular : Initial State 'State0'
          TYPE: Name "Flex_Site" Radius 0.50000 D 1.000 Color YELLOW STATES "State0" 
          x 0.00000 y 107.47479 z 123.58517 
     SITE 7 : Intracellular : Initial State 'State0'
          TYPE: Name "Flex_Site" Radius 0.50000 D 1.000 Color YELLOW STATES "State0" 
          x 0.00000 y 107.54925 z 126.68427 
     SITE 8 : Intracellular : Initial State 'State0'
          TYPE: Name "Y1092" Radius 0.50000 D 1.000 Color LIME STATES "State0" 
          x 0.00000 y 106.65424 z 132.81818 
     SITE 9 : Intracellular : Initial State 'State0'
          TYPE: Name "G_SH2" Radius 1.20000 D 1.000 Color CYAN STATES "State0" 
          x 0.00000 y 104.55937 z 132.14622 
     SITE 10 : Intracellular : Initial State 'State0'
          TYPE: Name "G_SH3" Radius 0.80000 D 1.000 Color MAGENTA STATES "State0" 
          x 0.00000 y 103.71152 z 128.23711 
     SITE 11 : Intracellular : Initial State 'State0'
          TYPE: Name "G_SH3" Radius 0.80000 D 1.000 Color MAGENTA STATES "State0" 
          x 0.00000 y 101.31994 z 129.79971 
     SITE 12 : Intracellular : Initial State 'State0'
          TYPE: Name "SOS_1" Radius 1.50000 D 1.000 Color ORANGE STATES "State0" 
          x 0.00000 y 91.39606 z 116.94571 
     SITE 13 : Intracellular : Initial State 'State0'
          TYPE: Name "SOS_Gbind" Radius 0.50000 D 1.000 Color OLIVE STATES "State0" 
          x 0.00000 y 90.80168 z 137.90583 
     SITE 14 : Intracellular : Initial State 'State0'
          TYPE: Name "SOS_2" Radius 2.00000 D 1.000 Color CRIMSON STATES "State0" 
          x 0.00000 y 90.85000 z 120.75000 
     SITE 15 : Intracellular : Initial State 'State0'
          TYPE: Name "SOS_S" Radius 1.50000 D 1.000 Color TEAL STATES "State0" 
          x 0.00000 y 90.05000 z 124.55000 
     SITE 16 : Intracellular : Initial State 'State0'
          TYPE: Name "Flex_Site" Radius 0.50000 D 1.000 Color YELLOW STATES "State0" 
          x 0.00000 y 90.06306 z 131.74999 
     SITE 17 : Intracellular : Initial State 'State0'
          TYPE: Name "Sos_bind" Radius 0.50000 D 1.000 Color BLUE STATES "State0" 
          x 0.00000 y 99.52321 z 129.69119 
     SITE 18 : Intracellular : Initial State 'State0'
          TYPE: Name "SOS_2" Radius 2.00000 D 1.000 Color CRIMSON STATES "State0" 
          x 0.00000 y 94.36111 z 114.65556 
     SITE 19 : Intracellular : Initial State 'State0'
          TYPE: Name "SOS_1" Radius 1.50000 D 1.000 Color ORANGE STATES "State0" 
          x 0.00000 y 98.11111 z 115.05556 
     SITE 20 : Intracellular : Initial State 'State0'
          TYPE: Name "Flex_Site" Radius 0.50000 D 1.000 Color YELLOW STATES "State0" 
          x 0.00000 y 90.43124 z 134.82804 
     SITE 21 : Intracellular : Initial State 'State0'
          TYPE: Name "Flex_Site" Radius 0.50000 D 1.000 Color YELLOW STATES "State0" 
          x 0.00000 y 91.59303 z 147.16891 
     SITE 22 : Intracellular : Initial State 'State0'
          TYPE: Name "Flex_Site" Radius 0.50000 D 1.000 Color YELLOW STATES "State0" 
          x 0.00000 y 90.96069 z 141.00175 
     SITE 23 : Intracellular : Initial State 'State0'
          TYPE: Name "Flex_Site" Radius 0.50000 D 1.000 Color YELLOW STATES "State0" 
          x 0.00000 y 91.31625 z 144.08129 
     SITE 24 : Intracellular : Initial State 'State0'
          TYPE: Name "Flex_Site" Radius 0.50000 D 1.000 Color YELLOW STATES "State0" 
          x 0.00000 y 90.05482 z 128.65000 
     SITE 25 : Intracellular : Initial State 'State0'
          TYPE: Name "Flex_Site" Radius 0.50000 D 1.000 Color YELLOW STATES "State0" 
          x 0.00000 y 99.77760 z 135.88548 
     SITE 26 : Intracellular : Initial State 'State0'
          TYPE: Name "Flex_Site" Radius 0.50000 D 1.000 Color YELLOW STATES "State0" 
          x 0.00000 y 99.61146 z 132.78993 
     SITE 27 : Intracellular : Initial State 'State0'
          TYPE: Name "Flex_Site" Radius 0.50000 D 1.000 Color YELLOW STATES "State0" 
          x 0.00000 y 99.88636 z 138.98357 
     SITE 28 : Intracellular : Initial State 'State0'
          TYPE: Name "Flex_Site" Radius 0.50000 D 1.000 Color YELLOW STATES "State0" 
          x 0.00000 y 99.99507 z 142.08166 
     SITE 29 : Intracellular : Initial State 'State0'
          TYPE: Name "Flex_Site" Radius 0.50000 D 1.000 Color YELLOW STATES "State0" 
          x 0.00000 y 100.05082 z 145.18116 
     SITE 30 : Intracellular : Initial State 'State0'
          TYPE: Name "Flex_Site" Radius 0.50000 D 1.000 Color YELLOW STATES "State0" 
          x 0.00000 y 100.15719 z 148.27934 
     SITE 31 : Intracellular : Initial State 'State0'
          TYPE: Name "Flex_Site" Radius 0.50000 D 1.000 Color YELLOW STATES "State0" 
          x 0.00000 y 97.30529 z 149.49615 
     SITE 32 : Intracellular : Initial State 'State0'
          TYPE: Name "Flex_Site" Radius 0.50000 D 1.000 Color YELLOW STATES "State0" 
          x 0.00000 y 94.33074 z 148.62319 
     SITE 33 : Intracellular : Initial State 'State0'
          TYPE: Name "Flex_Site" Radius 0.50000 D 1.000 Color YELLOW STATES "State0" 
          x 0.00000 y 107.16989 z 129.76097 
     SITE 34 : Intracellular : Initial State 'State0'
          TYPE: Name "Flex_Site" Radius 0.50000 D 1.000 Color YELLOW STATES "State0" 
          x 0.00000 y 107.37289 z 117.39974 
     SITE 35 : Membrane : Initial State 'Anchor'
          TYPE: Name "Anchor" Radius 0.50000 D 0.010 Color GRAY STATES "Anchor" 
          x 0.00000 y 88.68750 z 109.00000 
     SITE 36 : Intracellular : Initial State 'State0'
          TYPE: Name "Type13" Radius 1.50000 D 1.000 Color PINK STATES "State0" 
          x 0.00000 y 88.69000 z 114.00000 

     LINK: Site 0 ::: Site 1
     LINK: Site 1 ::: Site 2
     LINK: Site 0 ::: Site 3
     LINK: Site 2 ::: Site 3
     LINK: Site 2 ::: Site 4
     LINK: Site 5 ::: Site 6
     LINK: Site 6 ::: Site 7
     LINK: Site 9 ::: Site 10
     LINK: Site 15 ::: Site 14
     LINK: Site 14 ::: Site 12
     LINK: Site 12 ::: Site 18
     LINK: Site 18 ::: Site 19
     LINK: Site 24 ::: Site 16
     LINK: Site 16 ::: Site 20
     LINK: Site 13 ::: Site 20
     LINK: Site 13 ::: Site 22
     LINK: Site 22 ::: Site 23
     LINK: Site 23 ::: Site 21
     LINK: Site 17 ::: Site 26
     LINK: Site 25 ::: Site 26
     LINK: Site 25 ::: Site 27
     LINK: Site 27 ::: Site 28
     LINK: Site 28 ::: Site 29
     LINK: Site 29 ::: Site 30
     LINK: Site 30 ::: Site 31
     LINK: Site 31 ::: Site 32
     LINK: Site 32 ::: Site 21
     LINK: Site 15 ::: Site 24
     LINK: Site 4 ::: Site 34
     LINK: Site 34 ::: Site 5
     LINK: Site 7 ::: Site 33
     LINK: Site 33 ::: Site 8
     LINK: Site 9 ::: Site 11
     LINK: Site 11 ::: Site 17
     LINK: Site 8 ::: Site 9
     LINK: Site 12 ::: Site 36
     LINK: Site 35 ::: Site 36

     Initial_Positions: Random
}

MOLECULE: "Ras" Membrane Number 200 Site_Types 2 Total_Sites 2 Total_Links 1 is2D false
{
     TYPE: Name "Anchor" Radius 0.50000 D 1.000 Color GRAY STATES "Anchor" 
     TYPE: Name "Ras" Radius 1.50000 D 1.000 Color PINK STATES "State0" 

     SITE 0 : Membrane : Initial State 'Anchor'
          TYPE: Name "Anchor" Radius 0.50000 D 1.000 Color GRAY STATES "Anchor" 
          x 0.00000 y 46.00000 z 57.00000 
     SITE 1 : Intracellular : Initial State 'State0'
          TYPE: Name "Ras" Radius 1.50000 D 1.000 Color PINK STATES "State0" 
          x 0.00000 y 46.02425 z 61.99994 

     LINK: Site 0 ::: Site 1

     Initial_Positions: Random
}

*** MOLECULE FILES ***

MOLECULE: GS_Y1092 null
MOLECULE: Ras null

*** CREATION/DECAY REACTIONS ***

'GS_Y1092' : kcreate 0.0 kdecay 0.0
'Ras' : kcreate 0.0 kdecay 0.0

*** STATE TRANSITION REACTIONS ***


*** ALLOSTERIC REACTIONS ***


*** BIMOLECULAR BINDING REACTIONS ***

'BindingReaction0'       'GS_Y1092' : 'SOS_S' : 'Any_State'  +  'Ras' : 'Ras' : 'Any_State'  kon 0.35  koff 4.0  Bond_Length 1.0

*** MOLECULE COUNTERS ***

'GS_Y1092' : Measure Total Free Bound 
'Ras' : Measure Total Free Bound 

*** STATE COUNTERS ***

'GS_Y1092' : 'Anchor' : 'Anchor' : Measure Total Free Bound 
'GS_Y1092' : 'kinase' : 'State0' : Measure Total Free Bound 
'GS_Y1092' : 'Y1092' : 'State0' : Measure Total Free Bound 
'GS_Y1092' : 'Y1110' : 'State0' : Measure Total Free Bound 
'GS_Y1092' : 'Flex_Site' : 'State0' : Measure Total Free Bound 
'GS_Y1092' : 'G_SH2' : 'State0' : Measure Total Free Bound 
'GS_Y1092' : 'G_SH3' : 'State0' : Measure Total Free Bound 
'GS_Y1092' : 'SOS_1' : 'State0' : Measure Total Free Bound 
'GS_Y1092' : 'SOS_S' : 'State0' : Measure Total Free Bound 
'GS_Y1092' : 'SOS_Rbind' : 'State0' : Measure Total Free Bound 
'GS_Y1092' : 'SOS_Gbind' : 'State0' : Measure Total Free Bound 
'GS_Y1092' : 'SOS_2' : 'State0' : Measure Total Free Bound 
'GS_Y1092' : 'Sos_bind' : 'State0' : Measure Total Free Bound 
'GS_Y1092' : 'Type13' : 'State0' : Measure Total Free Bound 
'Ras' : 'Anchor' : 'Anchor' : Measure Total Free Bound 
'Ras' : 'Ras' : 'State0' : Measure Total Free Bound 

*** BOND COUNTERS ***

'BindingReaction0' : Counted

*** SITE PROPERTY COUNTERS ***

'GS_Y1092' Site 0 :  Track Properties true
'GS_Y1092' Site 1 :  Track Properties true
'GS_Y1092' Site 2 :  Track Properties true
'GS_Y1092' Site 3 :  Track Properties true
'GS_Y1092' Site 4 :  Track Properties true
'GS_Y1092' Site 5 :  Track Properties true
'GS_Y1092' Site 6 :  Track Properties true
'GS_Y1092' Site 7 :  Track Properties true
'GS_Y1092' Site 8 :  Track Properties true
'GS_Y1092' Site 9 :  Track Properties true
'GS_Y1092' Site 10 :  Track Properties true
'GS_Y1092' Site 11 :  Track Properties true
'GS_Y1092' Site 12 :  Track Properties true
'GS_Y1092' Site 13 :  Track Properties true
'GS_Y1092' Site 14 :  Track Properties true
'GS_Y1092' Site 15 :  Track Properties true
'GS_Y1092' Site 16 :  Track Properties true
'GS_Y1092' Site 17 :  Track Properties true
'GS_Y1092' Site 18 :  Track Properties true
'GS_Y1092' Site 19 :  Track Properties true
'GS_Y1092' Site 20 :  Track Properties true
'GS_Y1092' Site 21 :  Track Properties true
'GS_Y1092' Site 22 :  Track Properties true
'GS_Y1092' Site 23 :  Track Properties true
'GS_Y1092' Site 24 :  Track Properties true
'GS_Y1092' Site 25 :  Track Properties true
'GS_Y1092' Site 26 :  Track Properties true
'GS_Y1092' Site 27 :  Track Properties true
'GS_Y1092' Site 28 :  Track Properties true
'GS_Y1092' Site 29 :  Track Properties true
'GS_Y1092' Site 30 :  Track Properties true
'GS_Y1092' Site 31 :  Track Properties true
'GS_Y1092' Site 32 :  Track Properties true
'GS_Y1092' Site 33 :  Track Properties true
'GS_Y1092' Site 34 :  Track Properties true
'GS_Y1092' Site 35 :  Track Properties true
'GS_Y1092' Site 36 :  Track Properties true
'Ras' Site 0 :  Track Properties true
'Ras' Site 1 :  Track Properties true

*** CLUSTER COUNTERS ***

Track_Clusters: false

*** SYSTEM ANNOTATIONS ***


*** MOLECULE ANNOTATIONS ***

Annotation: 'GS_Y1092'
{
}

Annotation: 'Ras'
{
}

*** REACTION ANNOTATIONS ***

Annotation: 'BindingReaction0'
{
}


*** SIMULATION STATE ***

Runs: 100
Parallel: false
SimultaneousRuns: 1
Aborted: false
IsRunning: false
HasResults: true
RunOnCluster: true

*** PROCESSOR FILES ***

MoleculeAverages: 'sos.01_ras1_wallo_SIM_AverageMoleculeCounts_0_99.csv'
BondAverages: 'sos.01_ras1_wallo_SIM_AverageBondCounts_0_99.csv'
StateAverages: 'sos.01_ras1_wallo_SIM_AverageStateCounts_0_99.csv'
RunningTimes: 'RunningTimes.csv'

*** RAW DATA FILES ***

'TOTAL GS_Y1092' LOCATION 'sos.01_ras1_wallo_SIM_AllData_0_99_TOTAL GS_Y1092.csv'
'FREE GS_Y1092' LOCATION 'sos.01_ras1_wallo_SIM_AllData_0_99_FREE GS_Y1092.csv'
'BOUND GS_Y1092' LOCATION 'sos.01_ras1_wallo_SIM_AllData_0_99_BOUND GS_Y1092.csv'
'TOTAL Ras' LOCATION 'sos.01_ras1_wallo_SIM_AllData_0_99_TOTAL Ras.csv'
'FREE Ras' LOCATION 'sos.01_ras1_wallo_SIM_AllData_0_99_FREE Ras.csv'
'BOUND Ras' LOCATION 'sos.01_ras1_wallo_SIM_AllData_0_99_BOUND Ras.csv'
'BindingReaction0' LOCATION 'sos.01_ras1_wallo_SIM_AllData_0_99_BindingReaction0.csv'
'TOTAL GS_Y1092 : Anchor : Anchor' LOCATION 'sos.01_ras1_wallo_SIM_AllData_0_99_TOTAL GS_Y1092 _ Anchor _ Anchor.csv'
'FREE GS_Y1092 : Anchor : Anchor' LOCATION 'sos.01_ras1_wallo_SIM_AllData_0_99_FREE GS_Y1092 _ Anchor _ Anchor.csv'
'BOUND GS_Y1092 : Anchor : Anchor' LOCATION 'sos.01_ras1_wallo_SIM_AllData_0_99_BOUND GS_Y1092 _ Anchor _ Anchor.csv'
'TOTAL GS_Y1092 : kinase : State0' LOCATION 'sos.01_ras1_wallo_SIM_AllData_0_99_TOTAL GS_Y1092 _ kinase _ State0.csv'
'FREE GS_Y1092 : kinase : State0' LOCATION 'sos.01_ras1_wallo_SIM_AllData_0_99_FREE GS_Y1092 _ kinase _ State0.csv'
'BOUND GS_Y1092 : kinase : State0' LOCATION 'sos.01_ras1_wallo_SIM_AllData_0_99_BOUND GS_Y1092 _ kinase _ State0.csv'
'TOTAL GS_Y1092 : Y1092 : State0' LOCATION 'sos.01_ras1_wallo_SIM_AllData_0_99_TOTAL GS_Y1092 _ Y1092 _ State0.csv'
'FREE GS_Y1092 : Y1092 : State0' LOCATION 'sos.01_ras1_wallo_SIM_AllData_0_99_FREE GS_Y1092 _ Y1092 _ State0.csv'
'BOUND GS_Y1092 : Y1092 : State0' LOCATION 'sos.01_ras1_wallo_SIM_AllData_0_99_BOUND GS_Y1092 _ Y1092 _ State0.csv'
'TOTAL GS_Y1092 : Y1110 : State0' LOCATION 'sos.01_ras1_wallo_SIM_AllData_0_99_TOTAL GS_Y1092 _ Y1110 _ State0.csv'
'FREE GS_Y1092 : Y1110 : State0' LOCATION 'sos.01_ras1_wallo_SIM_AllData_0_99_FREE GS_Y1092 _ Y1110 _ State0.csv'
'BOUND GS_Y1092 : Y1110 : State0' LOCATION 'sos.01_ras1_wallo_SIM_AllData_0_99_BOUND GS_Y1092 _ Y1110 _ State0.csv'
'TOTAL GS_Y1092 : Flex_Site : State0' LOCATION 'sos.01_ras1_wallo_SIM_AllData_0_99_TOTAL GS_Y1092 _ Flex_Site _ State0.csv'
'FREE GS_Y1092 : Flex_Site : State0' LOCATION 'sos.01_ras1_wallo_SIM_AllData_0_99_FREE GS_Y1092 _ Flex_Site _ State0.csv'
'BOUND GS_Y1092 : Flex_Site : State0' LOCATION 'sos.01_ras1_wallo_SIM_AllData_0_99_BOUND GS_Y1092 _ Flex_Site _ State0.csv'
'TOTAL GS_Y1092 : G_SH2 : State0' LOCATION 'sos.01_ras1_wallo_SIM_AllData_0_99_TOTAL GS_Y1092 _ G_SH2 _ State0.csv'
'FREE GS_Y1092 : G_SH2 : State0' LOCATION 'sos.01_ras1_wallo_SIM_AllData_0_99_FREE GS_Y1092 _ G_SH2 _ State0.csv'
'BOUND GS_Y1092 : G_SH2 : State0' LOCATION 'sos.01_ras1_wallo_SIM_AllData_0_99_BOUND GS_Y1092 _ G_SH2 _ State0.csv'
'TOTAL GS_Y1092 : G_SH3 : State0' LOCATION 'sos.01_ras1_wallo_SIM_AllData_0_99_TOTAL GS_Y1092 _ G_SH3 _ State0.csv'
'FREE GS_Y1092 : G_SH3 : State0' LOCATION 'sos.01_ras1_wallo_SIM_AllData_0_99_FREE GS_Y1092 _ G_SH3 _ State0.csv'
'BOUND GS_Y1092 : G_SH3 : State0' LOCATION 'sos.01_ras1_wallo_SIM_AllData_0_99_BOUND GS_Y1092 _ G_SH3 _ State0.csv'
'TOTAL GS_Y1092 : SOS_1 : State0' LOCATION 'sos.01_ras1_wallo_SIM_AllData_0_99_TOTAL GS_Y1092 _ SOS_1 _ State0.csv'
'FREE GS_Y1092 : SOS_1 : State0' LOCATION 'sos.01_ras1_wallo_SIM_AllData_0_99_FREE GS_Y1092 _ SOS_1 _ State0.csv'
'BOUND GS_Y1092 : SOS_1 : State0' LOCATION 'sos.01_ras1_wallo_SIM_AllData_0_99_BOUND GS_Y1092 _ SOS_1 _ State0.csv'
'TOTAL GS_Y1092 : SOS_S : State0' LOCATION 'sos.01_ras1_wallo_SIM_AllData_0_99_TOTAL GS_Y1092 _ SOS_S _ State0.csv'
'FREE GS_Y1092 : SOS_S : State0' LOCATION 'sos.01_ras1_wallo_SIM_AllData_0_99_FREE GS_Y1092 _ SOS_S _ State0.csv'
'BOUND GS_Y1092 : SOS_S : State0' LOCATION 'sos.01_ras1_wallo_SIM_AllData_0_99_BOUND GS_Y1092 _ SOS_S _ State0.csv'
'TOTAL GS_Y1092 : SOS_Rbind : State0' LOCATION 'sos.01_ras1_wallo_SIM_AllData_0_99_TOTAL GS_Y1092 _ SOS_Rbind _ State0.csv'
'FREE GS_Y1092 : SOS_Rbind : State0' LOCATION 'sos.01_ras1_wallo_SIM_AllData_0_99_FREE GS_Y1092 _ SOS_Rbind _ State0.csv'
'BOUND GS_Y1092 : SOS_Rbind : State0' LOCATION 'sos.01_ras1_wallo_SIM_AllData_0_99_BOUND GS_Y1092 _ SOS_Rbind _ State0.csv'
'TOTAL GS_Y1092 : SOS_Gbind : State0' LOCATION 'sos.01_ras1_wallo_SIM_AllData_0_99_TOTAL GS_Y1092 _ SOS_Gbind _ State0.csv'
'FREE GS_Y1092 : SOS_Gbind : State0' LOCATION 'sos.01_ras1_wallo_SIM_AllData_0_99_FREE GS_Y1092 _ SOS_Gbind _ State0.csv'
'BOUND GS_Y1092 : SOS_Gbind : State0' LOCATION 'sos.01_ras1_wallo_SIM_AllData_0_99_BOUND GS_Y1092 _ SOS_Gbind _ State0.csv'
'TOTAL GS_Y1092 : SOS_2 : State0' LOCATION 'sos.01_ras1_wallo_SIM_AllData_0_99_TOTAL GS_Y1092 _ SOS_2 _ State0.csv'
'FREE GS_Y1092 : SOS_2 : State0' LOCATION 'sos.01_ras1_wallo_SIM_AllData_0_99_FREE GS_Y1092 _ SOS_2 _ State0.csv'
'BOUND GS_Y1092 : SOS_2 : State0' LOCATION 'sos.01_ras1_wallo_SIM_AllData_0_99_BOUND GS_Y1092 _ SOS_2 _ State0.csv'
'TOTAL GS_Y1092 : Sos_bind : State0' LOCATION 'sos.01_ras1_wallo_SIM_AllData_0_99_TOTAL GS_Y1092 _ Sos_bind _ State0.csv'
'FREE GS_Y1092 : Sos_bind : State0' LOCATION 'sos.01_ras1_wallo_SIM_AllData_0_99_FREE GS_Y1092 _ Sos_bind _ State0.csv'
'BOUND GS_Y1092 : Sos_bind : State0' LOCATION 'sos.01_ras1_wallo_SIM_AllData_0_99_BOUND GS_Y1092 _ Sos_bind _ State0.csv'
'TOTAL GS_Y1092 : Type13 : State0' LOCATION 'sos.01_ras1_wallo_SIM_AllData_0_99_TOTAL GS_Y1092 _ Type13 _ State0.csv'
'FREE GS_Y1092 : Type13 : State0' LOCATION 'sos.01_ras1_wallo_SIM_AllData_0_99_FREE GS_Y1092 _ Type13 _ State0.csv'
'BOUND GS_Y1092 : Type13 : State0' LOCATION 'sos.01_ras1_wallo_SIM_AllData_0_99_BOUND GS_Y1092 _ Type13 _ State0.csv'
'TOTAL Ras : Anchor : Anchor' LOCATION 'sos.01_ras1_wallo_SIM_AllData_0_99_TOTAL Ras _ Anchor _ Anchor.csv'
'FREE Ras : Anchor : Anchor' LOCATION 'sos.01_ras1_wallo_SIM_AllData_0_99_FREE Ras _ Anchor _ Anchor.csv'
'BOUND Ras : Anchor : Anchor' LOCATION 'sos.01_ras1_wallo_SIM_AllData_0_99_BOUND Ras _ Anchor _ Anchor.csv'
'TOTAL Ras : Ras : State0' LOCATION 'sos.01_ras1_wallo_SIM_AllData_0_99_TOTAL Ras _ Ras _ State0.csv'
'FREE Ras : Ras : State0' LOCATION 'sos.01_ras1_wallo_SIM_AllData_0_99_FREE Ras _ Ras _ State0.csv'
'BOUND Ras : Ras : State0' LOCATION 'sos.01_ras1_wallo_SIM_AllData_0_99_BOUND Ras _ Ras _ State0.csv'

*** SITE DATA FILES ***

'GS_Y1092 Site 0' LOCATION 'sos.01_ras1_wallo_SIM_AverageSiteProperties_GS_Y1092_Site_0_0_99.csv'
'GS_Y1092 Site 1' LOCATION 'sos.01_ras1_wallo_SIM_AverageSiteProperties_GS_Y1092_Site_1_0_99.csv'
'GS_Y1092 Site 2' LOCATION 'sos.01_ras1_wallo_SIM_AverageSiteProperties_GS_Y1092_Site_2_0_99.csv'
'GS_Y1092 Site 3' LOCATION 'sos.01_ras1_wallo_SIM_AverageSiteProperties_GS_Y1092_Site_3_0_99.csv'
'GS_Y1092 Site 4' LOCATION 'sos.01_ras1_wallo_SIM_AverageSiteProperties_GS_Y1092_Site_4_0_99.csv'
'GS_Y1092 Site 5' LOCATION 'sos.01_ras1_wallo_SIM_AverageSiteProperties_GS_Y1092_Site_5_0_99.csv'
'GS_Y1092 Site 6' LOCATION 'sos.01_ras1_wallo_SIM_AverageSiteProperties_GS_Y1092_Site_6_0_99.csv'
'GS_Y1092 Site 7' LOCATION 'sos.01_ras1_wallo_SIM_AverageSiteProperties_GS_Y1092_Site_7_0_99.csv'
'GS_Y1092 Site 8' LOCATION 'sos.01_ras1_wallo_SIM_AverageSiteProperties_GS_Y1092_Site_8_0_99.csv'
'GS_Y1092 Site 9' LOCATION 'sos.01_ras1_wallo_SIM_AverageSiteProperties_GS_Y1092_Site_9_0_99.csv'
'GS_Y1092 Site 10' LOCATION 'sos.01_ras1_wallo_SIM_AverageSiteProperties_GS_Y1092_Site_10_0_99.csv'
'GS_Y1092 Site 11' LOCATION 'sos.01_ras1_wallo_SIM_AverageSiteProperties_GS_Y1092_Site_11_0_99.csv'
'GS_Y1092 Site 12' LOCATION 'sos.01_ras1_wallo_SIM_AverageSiteProperties_GS_Y1092_Site_12_0_99.csv'
'GS_Y1092 Site 13' LOCATION 'sos.01_ras1_wallo_SIM_AverageSiteProperties_GS_Y1092_Site_13_0_99.csv'
'GS_Y1092 Site 14' LOCATION 'sos.01_ras1_wallo_SIM_AverageSiteProperties_GS_Y1092_Site_14_0_99.csv'
'GS_Y1092 Site 15' LOCATION 'sos.01_ras1_wallo_SIM_AverageSiteProperties_GS_Y1092_Site_15_0_99.csv'
'GS_Y1092 Site 16' LOCATION 'sos.01_ras1_wallo_SIM_AverageSiteProperties_GS_Y1092_Site_16_0_99.csv'
'GS_Y1092 Site 17' LOCATION 'sos.01_ras1_wallo_SIM_AverageSiteProperties_GS_Y1092_Site_17_0_99.csv'
'GS_Y1092 Site 18' LOCATION 'sos.01_ras1_wallo_SIM_AverageSiteProperties_GS_Y1092_Site_18_0_99.csv'
'GS_Y1092 Site 19' LOCATION 'sos.01_ras1_wallo_SIM_AverageSiteProperties_GS_Y1092_Site_19_0_99.csv'
'GS_Y1092 Site 20' LOCATION 'sos.01_ras1_wallo_SIM_AverageSiteProperties_GS_Y1092_Site_20_0_99.csv'
'GS_Y1092 Site 21' LOCATION 'sos.01_ras1_wallo_SIM_AverageSiteProperties_GS_Y1092_Site_21_0_99.csv'
'GS_Y1092 Site 22' LOCATION 'sos.01_ras1_wallo_SIM_AverageSiteProperties_GS_Y1092_Site_22_0_99.csv'
'GS_Y1092 Site 23' LOCATION 'sos.01_ras1_wallo_SIM_AverageSiteProperties_GS_Y1092_Site_23_0_99.csv'
'GS_Y1092 Site 24' LOCATION 'sos.01_ras1_wallo_SIM_AverageSiteProperties_GS_Y1092_Site_24_0_99.csv'
'GS_Y1092 Site 25' LOCATION 'sos.01_ras1_wallo_SIM_AverageSiteProperties_GS_Y1092_Site_25_0_99.csv'
'GS_Y1092 Site 26' LOCATION 'sos.01_ras1_wallo_SIM_AverageSiteProperties_GS_Y1092_Site_26_0_99.csv'
'GS_Y1092 Site 27' LOCATION 'sos.01_ras1_wallo_SIM_AverageSiteProperties_GS_Y1092_Site_27_0_99.csv'
'GS_Y1092 Site 28' LOCATION 'sos.01_ras1_wallo_SIM_AverageSiteProperties_GS_Y1092_Site_28_0_99.csv'
'GS_Y1092 Site 29' LOCATION 'sos.01_ras1_wallo_SIM_AverageSiteProperties_GS_Y1092_Site_29_0_99.csv'
'GS_Y1092 Site 30' LOCATION 'sos.01_ras1_wallo_SIM_AverageSiteProperties_GS_Y1092_Site_30_0_99.csv'
'GS_Y1092 Site 31' LOCATION 'sos.01_ras1_wallo_SIM_AverageSiteProperties_GS_Y1092_Site_31_0_99.csv'
'GS_Y1092 Site 32' LOCATION 'sos.01_ras1_wallo_SIM_AverageSiteProperties_GS_Y1092_Site_32_0_99.csv'
'GS_Y1092 Site 33' LOCATION 'sos.01_ras1_wallo_SIM_AverageSiteProperties_GS_Y1092_Site_33_0_99.csv'
'GS_Y1092 Site 34' LOCATION 'sos.01_ras1_wallo_SIM_AverageSiteProperties_GS_Y1092_Site_34_0_99.csv'
'GS_Y1092 Site 35' LOCATION 'sos.01_ras1_wallo_SIM_AverageSiteProperties_GS_Y1092_Site_35_0_99.csv'
'GS_Y1092 Site 36' LOCATION 'sos.01_ras1_wallo_SIM_AverageSiteProperties_GS_Y1092_Site_36_0_99.csv'
'Ras Site 0' LOCATION 'sos.01_ras1_wallo_SIM_AverageSiteProperties_Ras_Site_0_0_99.csv'
'Ras Site 1' LOCATION 'sos.01_ras1_wallo_SIM_AverageSiteProperties_Ras_Site_1_0_99.csv'
