# Supplementary material for: Mesoscale simulations of membrane-tethered reactions to parameterize cell-scale models of signaling
Source: Biophys J. 2026 Apr 25;125(11):2632–47. doi: 10.1016/j.bpj.2026.04.015 (PMC13351843; doi:10.1016/j.bpj.2026.04.015)
Supplement: Data S4. Spreadsheets related to Tables 1 and 2 and Figure 6 — Containing the SpringSaLaD simulation results and the fits to determine kon(mem). [file mmc7.zip]

Archive with 4 entries (3 files):
- bpj14342_dataS3/
- bpj14342_dataS3/Data for Figure 6.xlsx
- bpj14342_dataS3/Peterson Table 1 Fits.xlsx
- bpj14342_dataS3/table2_fits_80pct.xlsx
