# Supplementary material for: Mesoscale simulations of membrane-tethered reactions to parameterize cell-scale models of signaling
Source: Biophys J. 2026 Apr 25;125(11):2632–47. doi: 10.1016/j.bpj.2026.04.015 (PMC13351843; doi:10.1016/j.bpj.2026.04.015)
Supplement: Data S4. Spreadsheets related to Tables 1 and 2 and Figure 6 — Containing the SpringSaLaD simulation results and the fits to determine kon(mem). [file mmc7.zip › bpj14342_dataS3/Data for Figure 6.xlsx]

## Sheet: RasD1.0_SosD0.01_noallo
t(ms)	bonds	stdev		t	[SOS-Ras]	Full Fit	SqDev	SqValue	80% Fit	SqDev	SqValue
0	0	0		0	0	0	0	0	0	0	0
0.5	0	0		0.0005	0	2.67941	7.17925	0	2.78967	7.78224	0				Ful fit from VCell/COPASI			80% fit from VCell/COPASI
1	0.05	0.219043		0.001	0.8	5.32886	20.5105	0.64	5.54708	22.5347	0.64				k=	0.0053		k=	0.0055
1.5	0.17	0.427702		0.0015	2.72	7.9487	27.3393	7.3984	8.27264	30.8319	7.3984				RMSD	0.0166218		RMSD	0.0246967
2	0.3	0.57735		0.002	4.8	10.5393	32.9397	23.04	10.9668	38.0292	23.04
2.5	0.43	0.7		0.0025	6.88	13.1011	38.7015	47.3344	13.6299	45.5609	47.3344
3	0.62	0.850193		0.003	9.92	15.6343	32.653	98.4064	16.2623	40.2253	98.4064
3.5	0.81	0.971253		0.0035	12.96	18.1393	26.8256	167.962	18.8646	34.8639	167.962
4	0.94	1.05237		0.004	15.04	20.6166	31.0983	226.202	21.4369	40.9206	226.202
4.5	1.1	1.08711		0.0045	17.6	23.0664	29.881	309.76	23.9798	40.7017	309.76
5	1.31	1.09816		0.005	20.96	25.489	20.5116	439.322	26.4936	30.6202	439.322
5.5	1.49	1.13258		0.0055	23.84	27.8848	16.3603	568.346	28.9786	26.4049	568.346
6	1.61	1.15378		0.006	25.76	30.2541	20.1971	663.578	31.4352	32.208	663.578
6.5	1.81	1.27679		0.0065	28.96	32.5973	13.2299	838.682	33.8638	24.0475	838.682
7	1.98	1.42829		0.007	31.68	34.9146	10.4627	1003.62	36.2648	21.0201	1003.62
7.5	2.1	1.4941		0.0075	33.6	37.2064	13.0062	1128.96	38.6384	25.3853	1128.96
8	2.18	1.47285		0.008	34.88	39.473	21.0955	1216.61	40.985	37.2711	1216.61
8.5	2.36	1.52103		0.0085	37.76	41.7146	15.6391	1425.82	43.305	30.7469	1425.82
9	2.44	1.55907		0.009	39.04	43.9317	23.9284	1524.12	45.5987	43.016	1524.12
9.5	2.58	1.58388		0.0095	41.28	46.1244	23.468	1704.04	47.8663	43.3798	1704.04
10	2.74	1.61195		0.01	43.84	48.2931	19.8298	1921.95	50.1083	39.2921	1921.95
10.5	2.94	1.57519		0.0105	47.04	50.438	11.5464	2212.76	52.325	27.9313	2212.76
11	3.09	1.62739		0.011	49.44	52.5595	9.73116	2444.31	54.5166	25.7721	2444.31
11.5	3.19	1.64958		0.0115	51.04	54.6578	13.0884	2605.08	56.6835	31.8494	2605.08
12	3.31	1.67389		0.012	52.96	56.7332	14.2369	2804.76	58.826	34.41	2804.76
12.5	3.47	1.76071		0.0125	55.52	58.786	10.6664	3082.47	60.9444	29.4236	3082.47
13	3.63	1.8784		0.013	58.08	60.8164	7.48767	3373.29	63.0389	24.5905	3373.29
13.5	3.74	1.86201		0.0135	59.84	62.8247	8.90826	3580.83	65.1099	27.7715	3580.83
14	3.88	1.93469		0.014	62.08	64.8111	7.45917	3853.93	67.1576	25.7822	3853.93
14.5	4.04	1.9065		0.0145	64.64	66.776	4.5627	4178.33	69.1824	20.6334	4178.33
15	4.15	1.9765		0.015	66.4	68.7196	5.38066	4408.96	71.1845	22.8914	4408.96
15.5	4.3	2.00252		0.0155	68.8	70.6421	3.39344	4733.44	73.1642	19.0461	4733.44
16	4.38	1.96834		0.016	70.08	72.5438	6.07037	4911.21	75.1217	25.4191	4911.21
16.5	4.5	1.94625		0.0165	72	74.4249	5.88021	5184	77.0574	25.5775	5184
17	4.68	1.97397		0.017	74.88	76.2857	1.97593	5607.01	78.9715	16.7404	5607.01
17.5	4.86	1.92286		0.0175	77.76	78.1263	0.134207	6046.62	80.8642	9.63633	6046.62
18	4.94	1.93229		0.018	79.04	79.9471	0.822905	6247.32	82.7359	13.6597	6247.32
18.5	4.97	1.9356		0.0185	79.52	81.7483	4.96534	6323.43	84.5867	25.6717	6323.43
19	5.15	1.96111		0.019	82.4	83.5301	1.27705	6789.76	86.417	16.136	6789.76
19.5	5.24	1.96495		0.0195	83.84	85.2926	2.11017	7029.15	88.2269	19.2447	7029.15
20	5.34	2.00111		0.02	85.44	87.0363	2.54806	7299.99	90.0167	20.9462	7299.99
20.5	5.43	2.03135		0.0205	86.88	88.7612	3.53873	7548.13	91.7867	24.0755	7548.13
21	5.54	2.05687		0.021	88.64	90.4675	3.33981	7857.05	93.537	23.981	7857.05
21.5	5.68	2.08351		0.0215	90.88	92.1556	1.62709	8259.17	95.268	19.2547	8259.17
22	5.75	2.06645		0.022	92	93.8255	3.33258	8464	96.9799	24.7989	8464
22.5	5.89	2.03453		0.0225	94.24	95.4776	1.53168	8881.18	98.6728	19.6494	8881.18
23	6.04	2.06911		0.023	96.64	97.112	0.222789	9339.29	100.347	13.7417	9339.29
23.5	6.15	2.05173		0.0235	98.4	98.7289	0.10819	9682.56	102.003	12.9797	9682.56
24	6.28	2.03047		0.024	100.48	100.329	0.0229334	10096.2	103.64	9.987	10096.2
24.5	6.43	1.95533		0.0245	102.88	101.911	0.938724	10584.3	105.26	5.66284	10584.3
25	6.53	1.93038		0.025	104.48	103.477	1.00641	10916.1	106.861	5.67058	10916.1
25.5	6.63	1.96769		0.0255	106.08	105.026	1.11137	11253	108.445	5.59468	11253
26	6.77	1.97384		0.026	108.32	106.558	3.1037	11733.2	110.012	2.86255	11733.2
26.5	6.86	2.02519		0.0265	109.76	108.074	2.84111	12047.3	111.561	3.2447	12047.3
27	6.95	1.97139		0.027	111.2	109.574	2.6423	12365.4	113.094	3.5861	12365.4
27.5	7.05	2.0468		0.0275	112.8	111.059	3.03252	12723.8	114.609	3.27353	12723.8
28	7.12	2.07574		0.028	113.92	112.527	1.94066	12977.8	116.108	4.78855	12977.8
28.5	7.22	2.06745		0.0285	115.52	113.98	2.37259	13344.9	117.591	4.28842	13344.9
29	7.27	1.99927		0.029	116.32	115.417	0.815367	13530.3	119.057	7.49228	13530.3
29.5	7.31	1.98324		0.0295	116.96	116.839	0.0146081	13679.6	120.508	12.5849	13679.6
30	7.43	1.95533		0.03	118.88	118.246	0.40172	14132.5	121.942	9.37586	14132.5
30.5	7.55	1.97139		0.0305	120.8	119.638	1.34944	14592.6	123.361	6.5578	14592.6
31	7.7	1.97714		0.031	123.2	121.016	4.77082	15178.2	124.764	2.44659	15178.2
31.5	7.8	2.04988		0.0315	124.8	122.379	5.86291	15575	126.152	1.82844	15575
32	7.89	2.10288		0.032	126.24	123.727	6.31448	15936.5	127.525	1.65152	15936.5
32.5	7.98	2.11765		0.0325	127.68	125.061	6.85714	16302.2	128.883	1.44742	16302.2
33	8.12	2.15219		0.033	129.92	126.382	12.5206	16879.2	130.226	0.0938104	16879.2
33.5	8.26	2.17246		0.0335	132.16	127.688	20.0004	17466.3	131.555	0.366172	17466.3
34	8.37	2.10653		0.034	133.92	128.98	24.4005	17934.6	132.869	1.10452	17934.6
34.5	8.41	2.08939		0.0345	134.56	130.259	18.4969	18106.4	134.169	0.152938	18106.4
35	8.54	2.1102		0.035	136.64	131.525	26.167	18670.5	135.455	1.40491	18670.5
35.5	8.56	2.03167		0.0355	136.96	132.777	17.4995	18758	136.727	0.0544972	18758
36	8.66	2.02619		0.036	138.56	134.016	20.6503	19198.9	137.985	0.33107	19198.9
36.5	8.73	2.03433		0.0365	139.68	135.242	19.6986	19510.5	139.229	0.203359	19510.5
37	8.84	2.03862		0.037	141.44	136.455	24.8523	20005.3	140.46	0.960377	20005.3
37.5	8.94	2.02918		0.0375	143.04	137.655	28.9965	20460.4	141.678	1.85596	20460.4
38	9.06	1.99909		0.038	144.96	138.843	37.4184	21013.4	142.882	4.31746	21013.4
38.5	9.12	2.03644		0.0385	145.92	140.018	34.8302	21292.6	144.074	3.40911	21292.6
39	9.2	2.09376		0.039	147.2	141.181	36.2245	21667.8	145.252	3.79379	21667.8
39.5	9.27	2.08823		0.0395	148.32	142.332	35.8539	21998.8	146.418	3.61713	21998.8
40	9.34	2.06569		0.04	149.44	143.471	35.6288	22332.3	147.571	3.4915	22332.3
40.5	9.4	2.09376		0.0405	150.4	144.598	33.6639	22620.2	148.712	2.84822	22620.2
41	9.41	2.08939		0.041	150.56	145.713	23.4925	22668.3	149.841	0.517062	22668.3
41.5	9.52	2.08157		0.0415	152.32	146.817	30.2874	23201.4	150.957	1.85674	23201.4
42	9.59	2.09422		0.042	153.44	147.909	30.5964	23543.8	152.062	1.8994	23543.8
42.5	9.64	2.07691		0.0425	154.24	148.989	27.5708	23790	153.154	1.17859	23790
43	9.69	2.0533		0.043	155.04	150.059	24.8148	24037.4	154.235	0.647726	24037.4
43.5	9.78	2.08205		0.0435	156.48	151.117	28.7644	24486	155.304	1.38206	24486
44	9.87	2.0921		0.044	157.92	152.164	33.1323	24938.7	156.362	2.427	24938.7
44.5	9.94	2.10732		0.0445	159.04	153.2	34.103	25293.7	157.408	2.66181	25293.7
45	10.04	2.16921		0.045	160.64	154.226	41.1429	25805.2	158.444	4.82397	25805.2
45.5	10.08	2.17274		0.0455	161.28	155.241	36.4747	26011.2	159.468	3.28441	26011.2
46	10.14	2.15566		0.046	162.24	156.245	35.9416	26321.8	160.481	3.09481	26321.8
46.5	10.19	2.12106		0.0465	163.04	157.239	33.6546	26582	161.483	2.42416	26582
47	10.27	2.13605		0.047	164.32	158.222	37.182	27001.1	162.475	3.40572	27001.1
47.5	10.33	2.12753		0.0475	165.28	159.196	37.0194	27317.5	163.455	3.329	27317.5
48	10.4	2.10819		0.048	166.4	160.159	38.9514	27689	164.426	3.89722	27689
48.5	10.47	2.1577		0.0485	167.52	161.112	41.0604	28063	165.386	4.55434	28063
49	10.56	2.16174		0.049	168.96	162.056	47.6714	28547.5	166.336	6.88695	28547.5
49.5	10.67	2.1605		0.0495	170.72	162.989	59.7656	29145.3	167.275	11.8656	29145.3
50	10.69	2.17746		0.05	171.04	163.913	50.7922	29254.7	168.205	8.03736	29254.7
50.5	10.76	2.17943		0.0505	172.16	164.828	53.765	29639.1	169.125	9.21315	29639.1
51	10.84	2.15425		0.051	173.44	165.732	59.4059	30081.4	170.035	11.5968	30081.4
51.5	10.95	2.16667		0.0515	175.2	166.628	73.478	30695	170.935	18.192	30695
52	10.94	2.13115		0.052	175.04	167.514	56.6345	30639	171.825	10.3336	30639
52.5	11.01	2.15788		0.0525	176.16	168.392	60.3482	31032.3	172.707	11.9263	31032.3
53	11.07	2.14266		0.053	177.12	169.26	61.784	31371.5	173.578	12.5436	31371.5
53.5	11.14	2.08903		0.0535	178.24	170.119	65.9524	31769.5	174.441	14.434	31769.5
54	11.16	2.08273		0.054	178.56	170.969	57.6202	31883.7	175.294	10.6661	31883.7
54.5	11.21	2.08552		0.0545	179.36	171.811	56.9912	32170	176.138	10.379	32170
55	11.26	2.1207		0.055	180.16	172.644	56.496	32457.6	176.974	10.1529	32457.6
55.5	11.31	2.17281		0.0555	180.96	173.468	56.1314	32746.5	177.8	9.98534	32746.5
56	11.35	2.19446		0.056	181.6	174.284	53.528	32978.6	178.618	8.89425	32978.6
56.5	11.39	2.20145		0.0565	182.24	175.091	51.1063	33211.4	179.427	7.915	33211.4
57	11.38	2.17321		0.057	182.08	175.89	38.3132	33153.1	180.227	3.43353	33153.1
57.5	11.43	2.17077		0.0575	182.88	176.681	38.4261	33445.1	181.019	3.46362	33445.1
58	11.47	2.20859		0.058	183.52	177.464	36.6766	33679.6	181.802	2.95006	33679.6
58.5	11.52	2.26292		0.0585	184.32	178.239	36.9835	33973.9	182.578	3.03585	33973.9
59	11.6	2.29624		0.059	185.6	179.005	43.4895	34447.4	183.345	5.0867	34447.4
59.5	11.57	2.28855		0.0595	185.12	179.764	28.6843	34269.4	184.104	1.03325	34269.4
60	11.61	2.24686		0.06	185.76	180.515	27.5066	34506.8	184.854	0.820182	34506.8
60.5	11.65	2.23098		0.0605	186.4	181.259	26.4328	34745	185.597	0.644374	34745
61	11.67	2.19759		0.061	186.72	181.994	22.3305	34864.4	186.332	0.15029	34864.4
61.5	11.75	2.17132		0.0615	188	182.723	27.8499	35344	187.06	0.884324	35344
62	11.79	2.13813		0.062	188.64	183.443	27.004	35585	187.779	0.740942	35585
62.5	11.81	2.14002		0.0625	188.96	184.157	23.0704	35705.9	188.491	0.219749	35705.9
63	11.87	2.12087		0.063	189.92	184.863	25.5742	36069.6	189.196	0.524588	36069.6
63.5	11.91	2.14662		0.0635	190.56	185.562	24.9825	36313.1	189.893	0.445195	36313.1
64	12	2.17423		0.064	192	186.253	33.0229	36864	190.582	2.00938	36864
64.5	12.04	2.12213		0.0645	192.64	186.938	32.5121	37110.2	191.265	1.89089	37110.2
65	12.07	2.11419		0.065	193.12	187.616	30.2976	37295.3	191.94	1.39207	37295.3
65.5	12.11	2.08358		0.0655	193.76	188.286	29.9607	37542.9	192.608	1.32651	37542.9
66	12.16	2.07788		0.066	194.56	188.95	31.4699	37853.6	193.269	1.6658	37853.6
66.5	12.26	2.09193		0.0665	196.16	189.607	42.9386	38478.7	193.923	5.0021	38478.7
67	12.24	2.13258		0.067	195.84	190.258	31.1633	38353.3	194.571	1.61113	38353.3
67.5	12.32	2.06891		0.0675	197.12	190.901	38.6723	38856.3	195.211	3.64381	38856.3
68	12.37	2.08726		0.068	197.92	191.538	40.7244	39172.3	195.845	4.30641	39172.3
68.5	12.42	2.12337		0.0685	198.72	192.169	42.9148	39489.6	196.472	5.05425	39489.6
69	12.45	2.10519		0.069	199.2	192.793	41.0462	39680.6	197.092	4.44255	39680.6
69.5	12.51	2.09615		0.0695	200.16	193.411	45.5476	40064	197.706	6.02126	40064
70	12.52	2.07184		0.07	200.32	194.023	39.6566	40128.1	198.314	4.0255	40128.1
70.5	12.57	2.08048		0.0705	201.12	194.628	42.1466	40449.3	198.915	4.86328	40449.3
71	12.55	2.0762		0.071	200.8	195.227	31.0572	40320.6	199.509	1.66543	40320.6
71.5	12.63	2.07269		0.0715	202.08	195.82	39.1857	40836.3	200.098	3.92828	40836.3
72	12.69	2.11629		0.072	203.04	196.407	43.9946	41225.2
72.5	12.69	2.10672		0.0725	203.04	196.988	36.6244	41225.2		1667.49	2.73392e+06
73	12.78	2.09173		0.073	204.48	197.563	47.8406	41812.1
73.5	12.87	2.07269		0.0735	205.92	198.133	60.6439	42403
74	12.9	2.08167		0.074	206.4	198.696	59.3506	42601
74.5	12.87	2.08726		0.0745	205.92	199.254	44.4379	42403
75	12.89	2.07386		0.075	206.24	199.806	41.3975	42534.9
75.5	12.93	2.07562		0.0755	206.88	200.352	42.6096	42799.3
76	12.92	2.06305		0.076	206.72	200.893	33.9502	42733.2
76.5	12.94	2.09289		0.0765	207.04	201.429	31.486	42865.6
77	13.03	2.06684		0.077	208.48	201.959	42.5265	43463.9
77.5	13.02	2.09848		0.0775	208.32	202.483	34.066	43397.2
78	13.06	2.08806		0.078	208.96	203.003	35.4895	43664.3
78.5	13.1	2.08167		0.0785	209.6	203.517	37.0062	43932.2
79	13.06	2.10252		0.079	208.96	204.026	24.3488	43664.3
79.5	13.07	2.05114		0.0795	209.12	204.529	21.0753	43731.2
80	13.09	2.02557		0.08	209.44	205.028	19.4677	43865.1
80.5	13.1	2.0226		0.0805	209.6	205.521	16.6359	43932.2
81	13.13	2.01838		0.081	210.08	206.01	16.5665	44133.6
81.5	13.18	1.9918		0.0815	210.88	206.493	19.2426	44470.4
82	13.18	1.95081		0.082	210.88	206.972	15.2722	44470.4
82.5	13.26	1.97776		0.0825	212.16	207.446	22.2232	45011.9
83	13.26	1.97264		0.083	212.16	207.915	18.021	45011.9
83.5	13.3	1.97714		0.0835	212.8	208.379	19.5438	45283.8
84	13.31	1.9679		0.084	212.96	208.839	16.9847	45352
84.5	13.34	1.99099		0.0845	213.44	209.294	17.1918	45556.6
85	13.4	1.97459		0.085	214.4	209.744	21.678	45967.4
85.5	13.43	1.99117		0.0855	214.88	210.19	21.9977	46173.4
86	13.43	2.01637		0.086	214.88	210.631	18.053	46173.4
86.5	13.47	2.01737		0.0865	215.52	211.068	19.8208	46448.9
87	13.54	1.98184		0.087	216.64	211.5	26.416	46932.9
87.5	13.54	1.96649		0.0875	216.64	211.928	22.1992	46932.9
88	13.56	1.95567		0.088	216.96	212.352	21.2325	47071.6
88.5	13.58	1.96525		0.0885	217.28	212.772	20.3259	47210.6
89	13.65	1.9867		0.089	218.4	213.187	27.1775	47698.6
89.5	13.7	2.03256		0.0895	219.2	213.598	31.3844	48048.6
90	13.75	2.03194		0.09	220	214.005	35.9436	48400
90.5	13.71	1.99644		0.0905	219.36	214.407	24.5274	48118.8
91	13.76	2.00565		0.091	220.16	214.806	28.6632	48470.4
91.5	13.78	1.98774		0.0915	220.48	215.201	27.8689	48611.4
92	13.82	2.00192		0.092	221.12	215.592	30.563	48894.1
92.5	13.82	2.00192		0.0925	221.12	215.978	26.436	48894.1
93	13.86	1.98489		0.093	221.76	216.361	29.1461	49177.5
93.5	13.87	1.97793		0.0935	221.92	216.74	26.8291	49248.5
94	13.91	1.99036		0.094	222.56	217.116	29.6423	49533
94.5	13.92	2.00847		0.0945	222.72	217.487	27.3847	49604.2
95	13.95	1.99684		0.095	223.2	217.855	28.5727	49818.2
95.5	13.95	2.00693		0.0955	223.2	218.219	24.8138	49818.2
96	13.95	1.98161		0.096	223.2	218.579	21.3538	49818.2
96.5	13.96	1.97418		0.0965	223.36	218.936	19.5745	49889.7
97	13.95	1.99684		0.097	223.2	219.289	15.2974	49818.2
97.5	13.97	1.97691		0.0975	223.52	219.638	15.067	49961.2
98	13.98	1.99484		0.098	223.68	219.984	13.6573	50032.7
98.5	13.96	1.98438		0.0985	223.36	220.327	9.19911	49889.7
99	13.96	2.00464		0.099	223.36	220.666	7.25696	49889.7
99.5	13.98	2.06452		0.0995	223.68	221.002	7.17251	50032.7
100	14.03	2.03234		0.1	224.48	221.334	9.89611	50391.3
100.5	14	2.00504		0.1005	224	221.663	5.46064	50176
101	13.97	2.01737		0.101	223.52	221.989	2.34426	49961.2
101.5	14.03	2.05212		0.1015	224.48	222.311	4.70311	50391.3
102	14.11	2.00452		0.102	225.76	222.631	9.7936	50967.6
102.5	14.19	1.97303		0.1025	227.04	222.947	16.7566	51547.2
103	14.17	1.91251		0.103	226.72	223.259	11.9762	51402
103.5	14.16	1.94739		0.1035	226.56	223.569	8.94601	51329.4
104	14.19	1.97814		0.104	227.04	223.876	10.0135	51547.2
104.5	14.24	1.94946		0.1045	227.84	224.179	13.4024	51911.1
105	14.3	1.94105		0.105	228.8	224.48	18.6665	52349.4
105.5	14.29	1.91904		0.1055	228.64	224.777	14.9231	52276.2
106	14.3	1.93061		0.106	228.8	225.071	13.9024	52349.4
106.5	14.31	1.9264		0.1065	228.96	225.363	12.939	52422.7
107	14.33	1.93352		0.107	229.28	225.651	13.1661	52569.3
107.5	14.36	1.89907		0.1075	229.76	225.937	14.614	52789.7
108	14.38	1.88444		0.108	230.08	226.22	14.8996	52936.8
108.5	14.38	1.91105		0.1085	230.08	226.5	12.8165	52936.8
109	14.33	1.9543		0.109	229.28	226.777	6.26419	52569.3
109.5	14.35	1.9404		0.1095	229.6	227.052	6.4945	52716.2
110	14.36	1.95153		0.11	229.76	227.323	5.93787	52789.7
110.5	14.37	1.92094		0.1105	229.92	227.592	5.41884	52863.2
111	14.38	1.92159		0.111	230.08	227.858	4.9355	52936.8
111.5	14.38	1.88979		0.1115	230.08	228.122	3.83385	52936.8
112	14.37	1.92094		0.112	229.92	228.383	2.36263	52863.2
112.5	14.31	1.98832		0.1125	228.96	228.641	0.101607	52422.7
113	14.31	1.95244		0.113	228.96	228.897	0.00397137	52422.7
113.5	14.33	1.92828		0.1135	229.28	229.15	0.016858	52569.3
114	14.38	1.95804		0.114	230.08	229.401	0.4613	52936.8
114.5	14.36	1.93594		0.1145	229.76	229.649	0.0123324	52789.7
115	14.36	1.92548		0.115	229.76	229.895	0.0181188	52789.7
115.5	14.35	1.88763		0.1155	229.6	230.138	0.289236	52716.2
116	14.39	1.90637		0.116	230.24	230.379	0.0192029	53010.5
116.5	14.45	1.87689		0.1165	231.2	230.617	0.339965	53453.4
117	14.45	1.8983		0.117	231.2	230.853	0.12047	53453.4
117.5	14.45	1.90361		0.1175	231.2	231.087	0.0128754	53453.4
118	14.5	1.86677		0.118	232	231.318	0.465379	53824
118.5	14.49	1.89894		0.1185	231.84	231.547	0.0859755	53749.8
119	14.51	1.86675		0.119	232.16	231.773	0.149408	53898.3
119.5	14.56	1.8658		0.1195	232.96	231.998	0.925665	54270.4
120	14.57	1.86003		0.12	233.12	232.22	0.809891	54344.9
120.5	14.6	1.8532		0.1205	233.6	232.44	1.34556	54569
121	14.61	1.85807		0.121	233.76	232.658	1.2149	54643.7
121.5	14.62	1.852		0.1215	233.92	232.873	1.09546	54718.6
122	14.63	1.82383		0.122	234.08	233.087	0.986464	54793.4
122.5	14.67	1.83157		0.1225	234.72	233.298	2.02183	55093.5
123	14.72	1.84818		0.123	235.52	233.507	4.05104	55469.7
123.5	14.75	1.81116		0.1235	236	233.714	5.22405	55696
124	14.77	1.78011		0.124	236.32	233.919	5.7628	55847.1
124.5	14.75	1.76025		0.1245	236	234.122	3.52536	55696
125	14.78	1.78422		0.125	236.48	234.323	4.65107	55922.8
125.5	14.85	1.83333		0.1255	237.6	234.522	9.47209	56453.8
126	14.89	1.81962		0.126	238.24	234.719	12.3954	56758.3
126.5	14.87	1.85132		0.1265	237.92	234.914	9.03422	56605.9
127	14.88	1.88176		0.127	238.08	235.107	8.83658	56682.1
127.5	14.92	1.91052		0.1275	238.72	235.298	11.7067	56987.2
128	14.84	1.88947		0.128	237.44	235.488	3.81137	56377.8
128.5	14.85	1.8983		0.1285	237.6	235.675	3.70537	56453.8
129	14.89	1.90637		0.129	238.24	235.861	5.66183	56758.3
129.5	14.89	1.90106		0.1295	238.24	236.044	4.82169	56758.3
130	14.88	1.90311		0.13	238.08	236.226	3.43747	56682.1
130.5	14.89	1.87969		0.1305	238.24	236.406	3.36378	56758.3
131	14.89	1.85807		0.131	238.24	236.584	2.74192	56758.3
131.5	14.94	1.87929		0.1315	239.04	236.761	5.19596	57140.1
132	14.97	1.87732		0.132	239.52	236.935	6.68125	57369.8
132.5	14.97	1.90404		0.1325	239.52	237.108	5.81726	57369.8
133	14.92	1.90523		0.133	238.72	237.279	2.07565	56987.2
133.5	14.94	1.94271		0.1335	239.04	237.449	2.532	57140.1
134	14.9	1.9566		0.134	238.4	237.617	0.613767	56834.6
134.5	14.9	1.98733		0.1345	238.4	237.783	0.381071	56834.6
135	14.9	2.00252		0.135	238.4	237.947	0.205065	56834.6
135.5	14.94	1.99909		0.1355	239.04	238.11	0.86492	57140.1
136	14.92	1.98316		0.136	238.72	238.271	0.201423	56987.2
136.5	14.86	1.95928		0.1365	237.76	238.431	0.449974	56529.8
137	14.87	1.92619		0.137	237.92	238.589	0.447313	56605.9
137.5	14.87	1.92094		0.1375	237.92	238.745	0.681047	56605.9
138	14.93	1.91356		0.138	238.88	238.9	0.000405564	57063.7
138.5	14.91	1.90743		0.1385	238.56	239.053	0.243522	56910.9
139	14.91	1.91272		0.139	238.56	239.205	0.416405	56910.9
139.5	14.95	1.88763		0.1395	239.2	239.356	0.0242108	57216.6
140	14.98	1.90682		0.14	239.68	239.504	0.0308333	57446.5
140.5	15	1.94365		0.1405	240	239.652	0.12129	57600
141	14.99	1.92535		0.141	239.84	239.798	0.00179835	57523.2
141.5	15.02	1.94355		0.1415	240.32	239.942	0.142882	57753.7
142	15.04	1.91179		0.142	240.64	240.085	0.308053	57907.6
142.5	15.09	1.89681		0.1425	241.44	240.227	1.47252	58293.3
143	15.15	1.93519		0.143	242.4	240.367	4.13445	58757.8
143.5	15.17	1.96461		0.1435	242.72	240.505	4.90439	58913
144	15.17	1.98507		0.144	242.72	240.643	4.31484	58913
144.5	15.24	1.94427		0.1445	243.84	240.779	9.37105	59457.9
145	15.25	1.91946		0.145	244	240.913	9.52691	59536
145.5	15.29	1.9607		0.1455	244.64	241.047	12.9115	59848.7
146	15.28	1.99535		0.146	244.48	241.179	10.8984	59770.5
146.5	15.31	1.95761		0.1465	244.96	241.309	13.3269	60005.4
147	15.3	1.91485		0.147	244.8	241.439	11.2979	59927
147.5	15.33	1.90191		0.1475	245.28	241.567	13.7874	60162.3
148	15.35	1.90361		0.148	245.6	241.694	15.2594	60319.4
148.5	15.34	1.89214		0.1485	245.44	241.819	13.11	60240.8
149	15.36	1.87767		0.149	245.76	241.944	14.5655	60398
149.5	15.36	1.86688		0.1495	245.76	242.067	13.6413	60398
150	15.39	1.87969		0.15	246.24	242.188	16.4152	60634.1
150.5	15.37	1.87301		0.1505	245.92	242.309	13.0388	60476.6
151	15.34	1.89214		0.151	245.44	242.429	9.06908	60240.8
151.5	15.37	1.89446		0.1515	245.92	242.547	11.3788	60476.6
152	15.37	1.89979		0.152	245.92	242.664	10.6026	60476.6
152.5	15.42	1.91317		0.1525	246.72	242.78	15.5256	60870.8
153	15.42	1.91317		0.153	246.72	242.895	14.6344	60870.8
153.5	15.42	1.93417		0.1535	246.72	243.008	13.778	60870.8
154	15.42	1.9237		0.154	246.72	243.121	12.9556	60870.8
154.5	15.45	1.90361		0.1545	247.2	243.232	15.7451	61107.8
155	15.51	1.85589		0.155	248.16	243.342	23.2107	61583.4
155.5	15.53	1.82272		0.1555	248.48	243.451	25.2866	61742.3
156	15.56	1.83303		0.156	248.96	243.56	29.1653	61981.1
156.5	15.58	1.84872		0.1565	249.28	243.667	31.5111	62140.5
157	15.6	1.79787		0.157	249.6	243.772	33.96	62300.2
157.5	15.6	1.80348		0.1575	249.6	243.877	32.7484	62300.2
158	15.6	1.79787		0.158	249.6	243.981	31.5705	62300.2
158.5	15.61	1.79728		0.1585	249.76	244.084	32.2163	62380.1
159	15.64	1.80639		0.159	250.24	244.186	36.6526	62620.1
159.5	15.62	1.82452		0.1595	249.92	244.287	31.7345	62460
160	15.63	1.81272		0.16	250.08	244.386	32.4165	62540
160.5	15.6	1.7581		0.1605	249.6	244.485	26.1606	62300.2
161	15.65	1.69595		0.161	250.4	244.583	33.8366	62700.2
161.5	15.65	1.67799		0.1615	250.4	244.68	32.7192	62700.2
162	15.6	1.68175		0.162	249.6	244.776	23.2727	62300.2
162.5	15.63	1.67365		0.1625	250.08	244.871	27.1362	62540
163	15.64	1.67886		0.163	250.24	244.965	27.8282	62620.1
163.5	15.65	1.67799		0.1635	250.4	245.058	28.5389	62700.2
164	15.67	1.66397		0.164	250.72	245.15	31.0253	62860.5
164.5	15.65	1.69595		0.1645	250.4	245.241	26.6133	62700.2
165	15.63	1.67365		0.165	250.08	245.332	22.5482	62540
165.5	15.62	1.68643		0.1655	249.92	245.421	20.2416	62460
166	15.6	1.71152		0.166	249.6	245.509	16.7324	62300.2
166.5	15.58	1.71847		0.1665	249.28	245.597	13.5635	62140.5
167	15.54	1.73741		0.167	248.64	245.684	8.7384	61821.8
167.5	15.53	1.76071		0.1675	248.48	245.77	7.34491	61742.3
168	15.57	1.74804		0.168	249.12	245.855	10.6607	62060.8
168.5	15.55	1.73715		0.1685	248.8	245.939	8.18441	61901.4
169	15.56	1.74842		0.169	248.96	246.023	8.62857	61981.1
169.5	15.58	1.71847		0.1695	249.28	246.105	10.0798	62140.5
170	15.55	1.74295		0.17	248.8	246.187	6.82841	61901.4
170.5	15.57	1.71891		0.1705	249.12	246.268	8.13494	62060.8
171	15.55	1.73132		0.171	248.8	246.348	6.01252	61901.4
171.5	15.57	1.71891		0.1715	249.12	246.427	7.25064	62060.8
172	15.57	1.74804		0.172	249.12	246.506	6.83376	62060.8
172.5	15.58	1.73601		0.1725	249.28	246.584	7.2704	62140.5
173	15.59	1.71797		0.173	249.44	246.661	7.72485	62220.3
173.5	15.63	1.79593		0.1735	250.08	246.737	11.1764	62540
174	15.64	1.77252		0.174	250.24	246.812	11.7487	62620.1
174.5	15.65	1.72548		0.1745	250.4	246.887	12.3404	62700.2
175	15.67	1.71773		0.175	250.72	246.961	14.1293	62860.5
175.5	15.69	1.69786		0.1755	251.04	247.034	16.0451	63021.1
176	15.66	1.70691		0.176	250.56	247.107	11.9239	62780.3
176.5	15.66	1.73042		0.1765	250.56	247.179	11.433	62780.3
177	15.68	1.75165		0.177	250.88	247.25	13.1781	62940.8
177.5	15.69	1.70972		0.1775	251.04	247.32	13.8367	63021.1
178	15.71	1.73085		0.178	251.36	247.39	15.7614	63181.8
178.5	15.73	1.73993		0.1785	251.68	247.459	17.8173	63342.8
179	15.68	1.7167		0.179	250.88	247.527	11.2407	62940.8
179.5	15.66	1.71282		0.1795	250.56	247.595	8.79164	62780.3
180	15.65	1.68999		0.18	250.4	247.662	7.49713	62700.2
180.5	15.7	1.67272		0.1805	251.2	247.728	12.0532	63101.4
181	15.7	1.6606		0.181	251.2	247.794	11.6016	63101.4
181.5	15.7	1.6545		0.1815	251.2	247.859	11.163	63101.4
182	15.69	1.65569		0.182	251.04	247.923	9.71403	63021.1
182.5	15.7	1.6545		0.1825	251.2	247.987	10.3234	63101.4
183	15.68	1.68103		0.183	250.88	248.05	8.00839	62940.8
183.5	15.68	1.67501		0.1835	250.88	248.113	7.65871	62940.8
184	15.76	1.65218		0.184	252.16	248.174	15.8849	63584.7
184.5	15.78	1.66715		0.1845	252.48	248.236	18.0145	63746.2
185	15.79	1.67751		0.185	252.64	248.296	18.8678	63827
185.5	15.82	1.66594		0.1855	253.12	248.356	22.6926	64069.7
186	15.83	1.66397		0.186	253.28	248.416	23.6608	64150.8
186.5	15.84	1.68607		0.1865	253.44	248.475	24.6551	64231.8
187	15.85	1.67196		0.187	253.6	248.533	25.6758	64313
187.5	15.82	1.65377		0.1875	253.12	248.591	20.5158	64069.7
188	15.81	1.65569		0.188	252.96	248.648	18.5961	63988.8
188.5	15.82	1.64765		0.1885	253.12	248.704	19.499	64069.7
189	15.83	1.61467		0.189	253.28	248.76	20.4284	64150.8
189.5	15.81	1.60614		0.1895	252.96	248.816	17.1755	63988.8
190	15.78	1.61795		0.19	252.48	248.871	13.0281	63746.2
190.5	15.81	1.60614		0.1905	252.96	248.925	16.2821	63988.8
191	15.8	1.60806		0.191	252.8	248.979	14.6023	63907.8
191.5	15.82	1.59785		0.1915	253.12	249.032	16.7119	64069.7
192	15.81	1.58079		0.192	252.96	249.085	15.0178	63988.8
192.5	15.87	1.56124		0.1925	253.92	249.137	22.8776	64475.4
193	15.86	1.55713		0.193	253.76	249.189	20.8972	64394.1
193.5	15.85	1.56589		0.1935	253.6	249.24	19.0109	64313
194	15.86	1.55713		0.194	253.76	249.291	19.9761	64394.1
194.5	15.84	1.55518		0.1945	253.44	249.341	16.8041	64231.8
195	15.83	1.51127		0.195	253.28	249.39	15.1289	64150.8
195.5	15.78	1.52805		0.1955	252.48	249.44	9.24399	63746.2
196	15.75	1.5333		0.196	252	249.488	6.30855	63504
196.5	15.75	1.53987		0.1965	252	249.537	6.06861	63504
197	15.84	1.50903		0.197	253.44	249.584	14.8665	64231.8
197.5	15.8	1.5891		0.1975	252.8	249.632	10.0389	63907.8
198	15.8	1.6268		0.198	252.8	249.678	9.7445	63907.8
198.5	15.79	1.60363		0.1985	252.64	249.725	8.49881	63827
199	15.77	1.58181		0.199	252.32	249.771	6.49936	63665.4
199.5	15.79	1.59098		0.1995	252.64	249.816	7.9747	63827
200	15.79	1.58462		0.2	252.64	249.861	7.72266	63827
200.5	15.79	1.61617		0.2005	252.64	249.906	7.4771	63827
201	15.82	1.62294		0.201	253.12	249.95	10.051	64069.7
201.5	15.85	1.64148		0.2015	253.6	249.993	13.0081	64313
202	15.84	1.67404		0.202	253.44	250.037	11.5834	64231.8
202.5	15.83	1.65178		0.2025	253.28	250.079	10.2441	64150.8
203	15.83	1.66397		0.203	253.28	250.122	9.97462	64150.8
203.5	15.84	1.67404		0.2035	253.44	250.164	10.7342	64231.8
204	15.82	1.64151		0.204	253.12	250.205	8.49584	64069.7
204.5	15.81	1.6249		0.2045	252.96	250.246	7.36379	63988.8
205	15.81	1.55502		0.205	252.96	250.287	7.14442	63988.8
205.5	15.81	1.48184		0.2055	252.96	250.327	6.9305	63988.8
206	15.83	1.48429		0.206	253.28	250.367	8.48359	64150.8
206.5	15.84	1.50232		0.2065	253.44	250.407	9.1999	64231.8
207	15.82	1.50675		0.207	253.12	250.446	7.15026	64069.7
207.5	15.82	1.50003		0.2075	253.12	250.485	6.94453	64069.7
208	15.82	1.47969		0.208	253.12	250.523	6.7438	64069.7
208.5	15.8	1.44949		0.2085	252.8	250.561	5.01266	63907.8
209	15.81	1.44736		0.209	252.96	250.599	5.57567	63988.8
209.5	15.8	1.44949		0.2095	252.8	250.636	4.6831	63907.8
210	15.82	1.45907		0.21	253.12	250.673	5.98868	64069.7
210.5	15.81	1.44736		0.2105	252.96	250.709	5.06553	63988.8
211	15.79	1.42343		0.211	252.64	250.745	3.58924	63827
211.5	15.78	1.42545		0.2115	252.48	250.781	2.88573	63746.2
212	15.77	1.46925		0.212	252.32	250.817	2.25994	63665.4
212.5	15.72	1.47079		0.2125	251.52	250.852	0.44653	63262.3
213	15.73	1.44148		0.213	251.68	250.887	0.629634	63342.8
213.5	15.73	1.48973		0.2135	251.68	250.921	0.576239	63342.8
214	15.72	1.47079		0.214	251.52	250.955	0.319285	63262.3
214.5	15.69	1.50886		0.2145	251.04	250.989	0.00263574	63021.1
215	15.71	1.51954		0.215	251.36	251.022	0.114216	63181.8
215.5	15.7	1.54724		0.2155	251.2	251.055	0.0209986	63101.4
216	15.67	1.53119		0.216	250.72	251.088	0.135287	62860.5
216.5	15.68	1.5101		0.2165	250.88	251.12	0.0577026	62940.8
217	15.68	1.51677		0.217	250.88	251.152	0.0741433	62940.8
217.5	15.69	1.46125		0.2175	251.04	251.184	0.0207517	63021.1
218	15.72	1.45004		0.218	251.52	251.216	0.092719	63262.3
218.5	15.71	1.47911		0.2185	251.36	251.247	0.0128508	63181.8
219	15.72	1.47079		0.219	251.52	251.277	0.0588222	63262.3
219.5	15.72	1.49125		0.2195	251.52	251.308	0.0449479	63262.3
220	15.67	1.51127		0.22	250.72	251.338	0.382187	62860.5
220.5	15.67	1.50457		0.2205	250.72	251.368	0.420079	62860.5
221	15.71	1.48593		0.221	251.36	251.398	0.00142598	63181.8
221.5	15.69	1.46125		0.2215	251.04	251.427	0.149843	63021.1
222	15.75	1.44512		0.222	252	251.456	0.295784	63504
222.5	15.71	1.46539		0.2225	251.36	251.485	0.0155991	63181.8
223	15.72	1.51144		0.223	251.52	251.513	4.39795e-05	63262.3
223.5	15.7	1.54069		0.2235	251.2	251.542	0.116662	63101.4
224	15.68	1.55622		0.224	250.88	251.569	0.47537	62940.8
224.5	15.71	1.57182		0.2245	251.36	251.597	0.0562194	63181.8
225	15.67	1.57669		0.225	250.72	251.624	0.818064	62860.5
225.5	15.7	1.52753		0.2255	251.2	251.652	0.203907	63101.4
226	15.69	1.50886		0.226	251.04	251.678	0.407535	63021.1
226.5	15.75	1.5		0.2265	252	251.705	0.0870585	63504
227	15.77	1.51661		0.227	252.32	251.731	0.346639	63665.4
227.5	15.81	1.50886		0.2275	252.96	251.757	1.44655	63988.8
228	15.81	1.48184		0.228	252.96	251.783	1.3852	63988.8
228.5	15.84	1.48881		0.2285	253.44	251.809	2.66154	64231.8
229	15.86	1.49085		0.229	253.76	251.834	3.71006	64394.1
229.5	15.85	1.46594		0.2295	253.6	251.859	3.03153	64313
230	15.89	1.47638		0.23	254.24	251.884	5.55241	64638
230.5	15.92	1.49531		0.2305	254.72	251.908	7.90637	64882.3
231	15.89	1.51687		0.231	254.24	251.932	5.32474	64638
231.5	15.9	1.55375		0.2315	254.4	251.957	5.97066	64719.4
232	15.91	1.51821		0.232	254.56	251.98	6.65478	64800.8
232.5	15.9	1.52753		0.2325	254.4	252.004	5.74135	64719.4
233	15.87	1.52193		0.233	253.92	252.027	3.58258	64475.4
233.5	15.87	1.52193		0.2335	253.92	252.05	3.49564	64475.4
234	15.85	1.5333		0.234	253.6	252.073	2.33106	64313
234.5	15.84	1.54214		0.2345	253.44	252.096	1.80668	64231.8
235	15.87	1.57413		0.235	253.92	252.118	3.24611	64475.4
235.5	15.87	1.58053		0.2355	253.92	252.141	3.16657	64475.4
236	15.9	1.59228		0.236	254.4	252.163	5.0064	64719.4
236.5	15.89	1.53672		0.2365	254.24	252.184	4.22601	64638
237	15.87	1.53514		0.237	253.92	252.206	2.93837	64475.4
237.5	15.87	1.56124		0.2375	253.92	252.227	2.86566	64475.4
238	15.86	1.53754		0.238	253.76	252.248	2.28521	64394.1
238.5	15.84	1.52236		0.2385	253.44	252.269	1.3707	64231.8
239	15.84	1.50232		0.239	253.44	252.29	1.32262	64231.8
239.5	15.78	1.50809		0.2395	252.48	252.31	0.0287436	63746.2
240	15.79	1.50618		0.24	252.64	252.331	0.0956233	63827
240.5	15.78	1.48786		0.2405	252.48	252.351	0.0166724	63746.2
241	15.77	1.57541		0.241	252.32	252.371	0.00257945	63665.4
241.5	15.76	1.5835		0.2415	252.16	252.391	0.0531308	63584.7
242	15.76	1.5382		0.242	252.16	252.41	0.0625097	63584.7
242.5	15.75	1.55943		0.2425	252	252.429	0.184337	63504
243	15.74	1.53491		0.243	251.84	252.448	0.370246	63423.4
243.5	15.72	1.54449		0.2435	251.52	252.467	0.897612	63262.3
244	15.69	1.51554		0.244	251.04	252.486	2.09144	63021.1
244.5	15.65	1.5333		0.2445	250.4	252.505	4.42999	62700.2
245	15.62	1.56205		0.245	249.92	252.523	6.77635	62460
245.5	15.6	1.61433		0.2455	249.6	252.541	8.65154	62300.2
246	15.62	1.59405		0.246	249.92	252.559	6.96631	62460
246.5	15.61	1.6074		0.2465	249.76	252.577	7.93676	62380.1
247	15.59	1.57695		0.247	249.44	252.595	9.95338	62220.3
247.5	15.64	1.58605		0.2475	250.24	252.612	5.62826	62620.1
248	15.56	1.58478		0.248	248.96	252.63	13.4669	61981.1
248.5	15.54	1.6294		0.2485	248.64	252.647	16.055	61821.8
249	15.57	1.62838		0.249	249.12	252.664	12.5589	62060.8
249.5	15.57	1.62216		0.2495	249.12	252.681	12.6784	62060.8
250	15.56	1.60378		0.25	248.96	252.697	13.9676	61981.1
250.5	15.57	1.63457		0.2505	249.12	252.714	12.9155	62060.8
251	15.63	1.68568		0.251	250.08	252.73	7.0232	62540
251.5	15.62	1.69837		0.2515	249.92	252.746	7.98794	62460
252	15.57	1.72477		0.252	249.12	252.762	13.2663	62060.8
252.5	15.57	1.73645		0.2525	249.12	252.778	13.382	62060.8
253	15.61	1.72852		0.253	249.76	252.794	9.2041	62380.1
253.5	15.62	1.71022		0.2535	249.92	252.809	8.34839	62460
254	15.61	1.73435		0.254	249.76	252.825	9.3926	62380.1
254.5	15.62	1.71611		0.2545	249.92	252.84	8.52618	62460
255	15.62	1.72199		0.255	249.92	252.855	8.61445	62460
255.5	15.63	1.72712		0.2555	250.08	252.87	7.7839	62540
256	15.63	1.74457		0.256	250.08	252.885	7.86659	62540
256.5	15.63	1.73877		0.2565	250.08	252.899	7.94889	62540
257	15.63	1.73295		0.257	250.08	252.914	8.03079	62540
257.5	15.67	1.72945		0.2575	250.72	252.928	4.8762	62860.5
258	15.69	1.71561		0.258	251.04	252.942	3.61918	63021.1
258.5	15.66	1.74205		0.2585	250.56	252.956	5.74311	62780.3
259	15.59	1.76438		0.259	249.44	252.97	12.4637	62220.3
259.5	15.56	1.82751		0.2595	248.96	252.984	16.1941	61981.1
260	15.6	1.87487		0.26	249.6	252.998	11.5453	62300.2
260.5	15.61	1.8635		0.2605	249.76	253.011	10.5713	62380.1
261	15.6	1.86407		0.261	249.6	253.025	11.7288	62300.2
261.5	15.58	1.86504		0.2615	249.28	253.038	14.1225	62140.5
262	15.56	1.87121		0.262	248.96	253.051	16.7371	61981.1
262.5	15.51	1.86133		0.2625	248.16	253.064	24.0502	61583.4
263	15.51	1.86675		0.263	248.16	253.077	24.1765	61583.4
263.5	15.5	1.88829		0.2635	248	253.09	25.9049	61504
264	15.48	1.89886		0.264	247.68	253.102	29.4013	61345.4
264.5	15.45	1.82782		0.2645	247.2	253.115	34.9846	61107.8
265	15.44	1.77707		0.265	247.04	253.127	37.0533	61028.8
265.5	15.42	1.77058		0.2655	246.72	253.139	41.2084	60870.8
266	15.42	1.77627		0.266	246.72	253.151	41.3641	60870.8
266.5	15.45	1.78871		0.2665	247.2	253.163	35.5633	61107.8
267	15.44	1.7884		0.267	247.04	253.175	37.6428	61028.8
267.5	15.43	1.81049		0.2675	246.88	253.187	39.7799	60949.7
268	15.51	1.81183		0.268	248.16	253.199	25.3893	61583.4
268.5	15.53	1.84476		0.2685	248.48	253.21	22.3758	61742.3
269	15.59	1.82627		0.269	249.44	253.222	14.3014	62220.3
269.5	15.58	1.83226		0.2695	249.28	253.233	15.6264	62140.5
270	15.57	1.78804		0.27	249.12	253.244	17.0092	62060.8
270.5	15.55	1.77738		0.2705	248.8	253.255	19.8497	61901.4
271	15.54	1.76624		0.271	248.64	253.266	21.4024	61821.8
271.5	15.5	1.82297		0.2715	248	253.277	27.8482	61504
272	15.57	1.77101		0.272	249.12	253.288	17.3713	62060.8
272.5	15.58	1.78195		0.2725	249.28	253.299	16.1487	62140.5
273	15.61	1.78034		0.273	249.76	253.309	12.596	62380.1
273.5	15.61	1.79728		0.2735	249.76	253.32	12.6702	62380.1
274	15.59	1.7984		0.274	249.44	253.33	15.131	62220.3
274.5	15.61	1.74017		0.2745	249.76	253.34	12.8171	62380.1
275	15.61	1.76895		0.275	249.76	253.35	12.8898	62380.1
275.5	15.6	1.76383		0.2755	249.6	253.36	14.1396	62300.2
276	15.61	1.75749		0.276	249.76	253.37	13.0335	62380.1
276.5	15.61	1.73435		0.2765	249.76	253.38	13.1047	62380.1
277	15.65	1.71373		0.277	250.4	253.39	8.93876	62700.2
277.5	15.61	1.72267		0.2775	249.76	253.399	13.2454	62380.1
278	15.62	1.73368		0.278	249.92	253.409	12.1729	62460
278.5	15.6	1.78093		0.2785	249.6	253.418	14.5803	62300.2
279	15.6	1.7581		0.279	249.6	253.428	14.6519	62300.2
279.5	15.62	1.76257		0.2795	249.92	253.437	12.3696	62460
280	15.61	1.75174		0.28	249.76	253.446	13.5882	62380.1
280.5	15.58	1.73601		0.2805	249.28	253.455	17.4332	62140.5
281	15.59	1.78147		0.281	249.44	253.464	16.195	62220.3
281.5	15.59	1.71797		0.2815	249.44	253.473	16.2668	62220.3
282	15.58	1.73601		0.282	249.28	253.482	17.657	62140.5
282.5	15.56	1.74842		0.2825	248.96	253.491	20.5278	61981.1
283	15.56	1.75994		0.283	248.96	253.499	20.6062	61981.1
283.5	15.58	1.75913		0.2835	249.28	253.508	17.8757	62140.5
284	15.6	1.72913		0.284	249.6	253.516	15.3385	62300.2
284.5	15.6	1.73496		0.2845	249.6	253.525	15.4043	62300.2
285	15.57	1.71302		0.285	249.12	253.533	19.4758	62060.8
285.5	15.6	1.71741		0.2855	249.6	253.541	15.5344	62300.2
286	15.61	1.68112		0.286	249.76	253.55	14.3604	62380.1
286.5	15.59	1.72384		0.2865	249.44	253.558	16.9545	62220.3
287	15.57	1.71302		0.287	249.12	253.566	19.763	62060.8
287.5	15.57	1.69524		0.2875	249.12	253.573	19.8334	62060.8
288	15.55	1.70783		0.288	248.8	253.581	22.8608	61901.4
288.5	15.58	1.70667		0.2885	249.28	253.589	18.5679	62140.5
289	15.54	1.72574		0.289	248.64	253.597	24.5691	61821.8
289.5	15.55	1.77169		0.2895	248.8	253.604	23.0815	61901.4
290	15.53	1.78916		0.29	248.48	253.612	26.3358	61742.3
290.5	15.56	1.80527		0.2905	248.96	253.619	21.709	61981.1
291	15.51	1.85044		0.291	248.16	253.627	29.8845	61583.4
291.5	15.51	1.83949		0.2915	248.16	253.634	29.9644	61583.4
292	15.48	1.86667		0.292	247.68	253.641	35.5359	61345.4
292.5	15.48	1.85036		0.2925	247.68	253.648	35.6213	61345.4
293	15.47	1.85568		0.293	247.52	253.655	37.6438	61266.2
293.5	15.46	1.83908		0.2935	247.36	253.662	39.7211	61187
294	15.46	1.80583		0.294	247.36	253.669	39.8088	61187
294.5	15.48	1.83391		0.2945	247.68	253.676	35.9556	61345.4
295	15.49	1.84498		0.295	247.84	253.683	34.1419	61424.7
295.5	15.54	1.83908		0.2955	248.64	253.69	25.501	61821.8
296	15.57	1.84366		0.296	249.12	253.697	20.9447	62060.8
296.5	15.57	1.81606		0.2965	249.12	253.703	21.0052	62060.8
297	15.58	1.78195		0.297	249.28	253.71	19.6222	62140.5
297.5	15.56	1.81642		0.2975	248.96	253.716	22.6212	61981.1
298	15.57	1.83267		0.298	249.12	253.723	21.1839	62060.8
298.5	15.57	1.7993		0.2985	249.12	253.729	21.2424	62060.8
299	15.59	1.79277		0.299	249.44	253.735	18.4491	62220.3
299.5	15.6	1.79224		0.2995	249.6	253.741	17.1518	62300.2
300	15.61	1.80289		0.3	249.76	253.748	15.9013	62380.1
300.5	15.61	1.81962		0.3005	249.76	253.754	15.95	62380.1
301	15.6	1.80348		0.301	249.6	253.76	17.3039	62300.2
301.5	15.6	1.80907		0.3015	249.6	253.766	17.3538	62300.2
302	15.62	1.81342		0.302	249.92	253.772	14.8357	62460
302.5	15.66	1.7991		0.3025	250.56	253.778	10.3528	62780.3
303	15.65	1.81673		0.303	250.4	253.783	11.4474	62700.2
303.5	15.64	1.81197		0.3035	250.24	253.789	12.5965	62620.1
304	15.6	1.81464		0.304	249.6	253.795	17.5967	62300.2
304.5	15.57	1.8049		0.3045	249.12	253.8	21.907	62060.8
305	15.53	1.78916		0.305	248.48	253.806	28.3671	61742.3
305.5	15.54	1.80022		0.3055	248.64	253.812	26.7455	61821.8
306	15.54	1.77195		0.306	248.64	253.817	26.8022	61821.8
306.5	15.54	1.76051		0.3065	248.64	253.823	26.8583	61821.8
307	15.53	1.77784		0.307	248.48	253.828	28.5997	61742.3
307.5	15.54	1.77195		0.3075	248.64	253.833	26.9692	61821.8
308	15.54	1.76051		0.308	248.64	253.838	27.0239	61821.8
308.5	15.54	1.81698		0.3085	248.64	253.844	27.0781	61821.8
309	15.5	1.80627		0.309	248	253.849	34.2087	61504
309.5	15.54	1.77195		0.3095	248.64	253.854	27.185	61821.8
310	15.53	1.7492		0.31	248.48	253.859	28.9335	61742.3
310.5	15.5	1.81186		0.3105	248	253.864	34.3864	61504
311	15.5	1.85592		0.311	248	253.869	34.4446	61504
311.5	15.5	1.86136		0.3115	248	253.874	34.5022	61504
312	15.55	1.86068		0.312	248.8	253.879	25.7934	61901.4
312.5	15.52	1.88283		0.3125	248.32	253.884	30.9529	61662.8
313	15.53	1.87732		0.313	248.48	253.888	29.2497	61742.3
313.5	15.51	1.88291		0.3135	248.16	253.893	32.8675	61583.4
314	15.49	1.84498		0.314	247.84	253.898	36.6956	61424.7
314.5	15.5	1.87757		0.3145	248	253.902	34.8373	61504
315	15.52	1.89886		0.315	248.32	253.907	31.2134	61662.8
315.5	15.53	1.9356		0.3155	248.48	253.911	29.5004	61742.3
316	15.52	1.92002		0.316	248.32	253.916	31.3143	61662.8
316.5	15.52	1.90417		0.3165	248.32	253.92	31.3641	61662.8
317	15.51	1.90425		0.317	248.16	253.925	33.2325	61583.4
317.5	15.51	1.87754		0.3175	248.16	253.929	33.2828	61583.4
318	15.47	1.86653		0.318	247.52	253.933	41.1322	61266.2
318.5	15.45	1.84432		0.3185	247.2	253.938	45.3968	61107.8
319	15.43	1.82715		0.319	246.88	253.942	49.871	60949.7
319.5	15.46	1.78331		0.3195	247.36	253.946	43.3771	61187
320	15.47	1.7492		0.32	247.52	253.95	41.3485	61266.2
320.5	15.47	1.73761		0.3205	247.52	253.954	41.4013	61266.2
321	15.45	1.76598		0.321	247.2	253.958	45.6766	61107.8
321.5	15.51	1.73202		0.3215	248.16	253.962	33.6687	61583.4
322	15.5	1.6967		0.322	248	253.966	35.5987	61504
322.5	15.56	1.68966		0.3225	248.96	253.97	25.1042	61981.1
323	15.62	1.7395		0.323	249.92	253.974	16.4375	62460
323.5	15.57	1.77101		0.3235	249.12	253.978	23.6019	62060.8
324	15.6	1.78659		0.324	249.6	253.982	19.202	62300.2
324.5	15.62	1.791		0.3245	249.92	253.986	16.5308	62460
325	15.57	1.7993		0.325	249.12	253.99	23.7126	62060.8
325.5	15.55	1.79997		0.3255	248.8	253.993	26.9702	61901.4
326	15.54	1.83908		0.326	248.64	253.997	28.697	61821.8
326.5	15.53	1.90933		0.3265	248.48	254.001	30.4771	61742.3
327	15.53	1.90933		0.327	248.48	254.004	30.517	61742.3
327.5	15.51	1.9201		0.3275	248.16	254.008	34.1966	61583.4
328	15.54	1.87714		0.328	248.64	254.011	28.8512	61821.8
328.5	15.58	1.87584		0.3285	249.28	254.015	22.4186	62140.5
329	15.61	1.87969		0.329	249.76	254.018	18.1331	62380.1
329.5	15.64	1.89374		0.3295	250.24	254.022	14.3015	62620.1
330	15.65	1.83883		0.33	250.4	254.025	13.1416	62700.2
330.5	15.68	1.79719		0.3305	250.88	254.029	9.91306	62940.8
331	15.62	1.80784		0.331	249.92	254.032	16.9072	62460
331.5	15.63	1.85132		0.3315	250.08	254.035	15.6431	62540
332	15.6	1.85864		0.332	249.6	254.038	19.6994	62300.2
332.5	15.59	1.8373		0.3325	249.44	254.042	21.1751	62220.3
333	15.59	1.8373		0.333	249.44	254.045	21.2046	62220.3
333.5	15.61	1.8362		0.3335	249.76	254.048	18.3871	62380.1
334	15.63	1.84037		0.334	250.08	254.051	15.7701	62540
334.5	15.66	1.82696		0.3345	250.56	254.054	12.2099	62780.3
335	15.64	1.83963		0.335	250.24	254.057	14.5721	62620.1
335.5	15.59	1.84279		0.3355	249.44	254.06	21.348	62220.3
336	15.6	1.8963		0.336	249.6	254.063	19.9221	62300.2
336.5	15.58	1.88122		0.3365	249.28	254.066	22.9096	62140.5
337	15.59	1.87539		0.337	249.44	254.069	21.431	62220.3
337.5	15.6	1.91221		0.3375	249.6	254.072	20.0014	62300.2
338	15.6	1.91221		0.338	249.6	254.075	20.0273	62300.2
338.5	15.54	1.89321		0.3385	248.64	254.078	29.5725	61821.8
339	15.52	1.90417		0.339	248.32	254.081	33.1881	61662.8
339.5	15.51	1.9201		0.3395	248.16	254.084	35.0905	61583.4
340	15.51	1.88827		0.34	248.16	254.087	35.1236	61583.4
340.5	15.52	1.89886		0.3405	248.32	254.089	33.2845	61662.8
341	15.56	1.88733		0.341	248.96	254.092	26.3375	61981.1
341.5	15.47	1.90933		0.3415	247.52	254.095	43.2269	61266.2
342	15.47	1.96152		0.342	247.52	254.097	43.2621	61266.2
342.5	15.46	1.92496		0.3425	247.36	254.1	45.4282	61187
343	15.45	1.91419		0.343	247.2	254.103	47.6469	61107.8
343.5	15.51	1.90425		0.3435	248.16	254.105	35.3463	61583.4
344	15.47	1.8827		0.344	247.52	254.108	43.3998	61266.2
344.5	15.47	1.87732		0.3445	247.52	254.11	43.4334	61266.2
345	15.49	1.88827		0.345	247.84	254.113	39.3496	61424.7
345.5	15.45	1.90361		0.3455	247.2	254.115	47.8231	61107.8
346	15.48	1.90417		0.346	247.68	254.118	41.4465	61345.4
346.5	15.49	1.87215		0.3465	247.84	254.12	39.4428	61424.7
347	15.53	1.92514		0.347	248.48	254.123	31.8409	61742.3
347.5	15.52	1.91475		0.3475	248.32	254.125	33.7001	61662.8
348	15.51	1.88827		0.348	248.16	254.128	35.6117	61583.4
348.5	15.49	1.87215		0.3485	247.84	254.13	39.563	61424.7
349	15.49	1.82848		0.349	247.84	254.132	39.5923	61424.7
349.5	15.48	1.82286		0.3495	247.68	254.135	41.6613	61345.4
350	15.51	1.84498		0.35	248.16	254.137	35.7226	61583.4
350.5	15.52	1.84489		0.3505	248.32	254.139	33.862	61662.8
351	15.55	1.83883		0.351	248.8	254.141	28.53	61901.4
351.5	15.53	1.83377		0.3515	248.48	254.144	32.076	61742.3
352	15.56	1.82198		0.352	248.96	254.146	26.8921	61981.1
352.5	15.54	1.85549		0.3525	248.64	254.148	30.3374	61821.8
353	15.54	1.83908		0.353	248.64	254.15	30.3611	61821.8
353.5	15.54	1.83908		0.3535	248.64	254.152	30.3846	61821.8
354	15.54	1.83908		0.354	248.64	254.154	30.4079	61821.8
354.5	15.51	1.8174		0.3545	248.16	254.156	35.9571	61583.4
355	15.49	1.81183		0.355	247.84	254.158	39.9234	61424.7
355.5	15.51	1.81183		0.3555	248.16	254.161	36.0066	61583.4
356	15.53	1.7492		0.356	248.48	254.163	32.2917	61742.3
356.5	15.52	1.74934		0.3565	248.32	254.165	34.1592	61662.8
357	15.51	1.70261		0.357	248.16	254.167	36.0789	61583.4
357.5	15.5	1.73205		0.3575	248	254.169	38.0509	61504
358	15.48	1.72023		0.358	247.68	254.17	42.1265	61345.4
358.5	15.47	1.69643		0.3585	247.52	254.172	44.2548	61266.2
359	15.48	1.69062		0.359	247.68	254.174	42.1764	61345.4
359.5	15.53	1.64811		0.3595	248.48	254.176	32.4471	61742.3
360	15.55	1.62912		0.36	248.8	254.178	28.924	61901.4
360.5	15.56	1.66558		0.3605	248.96	254.18	27.248	61981.1
361	15.6	1.66363		0.361	249.6	254.182	20.9929	62300.2
361.5	15.62	1.61295		0.3615	249.92	254.184	18.1785	62460
362	15.61	1.64467		0.362	249.76	254.185	19.5844	62380.1
362.5	15.64	1.64237		0.3625	250.24	254.187	15.5804	62620.1
363	15.62	1.63781		0.363	249.92	254.189	18.2241	62460
363.5	15.61	1.70498		0.3635	249.76	254.191	19.6313	62380.1
364	15.61	1.70498		0.364	249.76	254.192	19.6466	62380.1
364.5	15.64	1.70868		0.3645	250.24	254.194	15.6354	62620.1
365	15.65	1.70783		0.365	250.4	254.196	14.4086	62700.2
365.5	15.66	1.68906		0.3655	250.56	254.198	13.2317	62780.3
366	15.65	1.68999		0.366	250.4	254.199	14.434	62700.2
366.5	15.6	1.71152		0.3665	249.6	254.201	21.1679	62300.2
367	15.59	1.69429		0.367	249.44	254.202	22.6813	62220.3
367.5	15.59	1.71208		0.3675	249.44	254.204	22.6967	62220.3
368	15.61	1.73435		0.368	249.76	254.206	19.7643	62380.1
368.5	15.64	1.72047		0.3685	250.24	254.207	15.7394	62620.1
369	15.65	1.7019		0.369	250.4	254.209	14.5074	62700.2
369.5	15.63	1.70356		0.3695	250.08	254.21	17.0603	62540
370	15.66	1.71282		0.37	250.56	254.212	13.3367	62780.3
370.5	15.68	1.7167		0.3705	250.88	254.213	11.112	62940.8
371	15.7	1.73205		0.371	251.2	254.215	9.09006	63101.4
371.5	15.69	1.68592		0.3715	251.04	254.216	10.0899	63021.1
372	15.68	1.70489		0.372	250.88	254.218	11.1419	62940.8
372.5	15.65	1.71961		0.3725	250.4	254.219	14.5878	62700.2
373	15.69	1.73319		0.373	251.04	254.221	10.1178	63021.1
373.5	15.68	1.7167		0.3735	250.88	254.222	11.1709	62940.8
374	15.69	1.69786		0.374	251.04	254.224	10.136	63021.1
374.5	15.71	1.70143		0.3745	251.36	254.225	8.20887	63181.8
375	15.7	1.6967		0.375	251.2	254.227	9.15973	63101.4
375.5	15.68	1.68103		0.3755	250.88	254.228	11.2083	62940.8
376	15.67	1.66397		0.376	250.72	254.229	12.3148	62860.5
376.5	15.67	1.65789		0.3765	250.72	254.231	12.3243	62860.5
377	15.61	1.64467		0.377	249.76	254.232	19.9982	62380.1
377.5	15.61	1.663		0.3775	249.76	254.233	20.0101	62380.1
378	15.6	1.66363		0.378	249.6	254.235	21.4793	62300.2
378.5	15.58	1.65865		0.3785	249.28	254.236	24.5606	62140.5
379	15.58	1.62791		0.379	249.28	254.237	24.5734	62140.5
379.5	15.56	1.68367		0.3795	248.96	254.238	27.8618	61981.1
380	15.51	1.70853		0.38	248.16	254.24	36.9626	61583.4
380.5	15.49	1.72032		0.3805	247.84	254.241	40.972	61424.7
381	15.5	1.71447		0.381	248	254.242	38.9647	61504
381.5	15.49	1.74365		0.3815	247.84	254.243	41.0035	61424.7
382	15.48	1.73193		0.382	247.68	254.245	43.0941	61345.4
382.5	15.45	1.80557		0.3825	247.2	254.246	49.6434	61107.8
383	15.49	1.81183		0.383	247.84	254.247	41.0496	61424.7
383.5	15.51	1.81183		0.3835	248.16	254.248	37.0658	61583.4
384	15.49	1.8174		0.384	247.84	254.249	41.0796	61424.7
384.5	15.48	1.82286		0.3845	247.68	254.25	43.1713	61345.4
385	15.48	1.84489		0.385	247.68	254.252	43.1863	61345.4
385.5	15.53	1.88805		0.3855	248.48	254.253	33.3247	61742.3
386	15.56	1.86038		0.386	248.96	254.254	28.0251	61981.1
386.5	15.56	1.8658		0.3865	248.96	254.255	28.0369	61981.1
387	15.58	1.86504		0.387	249.28	254.256	24.7614	62140.5
387.5	15.58	1.85962		0.3875	249.28	254.257	24.7722	62140.5
388	15.58	1.87045		0.388	249.28	254.258	24.7829	62140.5
388.5	15.57	1.86003		0.3885	249.12	254.259	26.4125	62060.8
389	15.55	1.84432		0.389	248.8	254.26	29.8155	61901.4
389.5	15.55	1.83883		0.3895	248.8	254.261	29.8269	61901.4
390	15.58	1.81007		0.39	249.28	254.262	24.8247	62140.5
390.5	15.59	1.81517		0.3905	249.44	254.263	23.2658	62220.3
391	15.61	1.79165		0.391	249.76	254.264	20.2903	62380.1
391.5	15.59	1.79277		0.3915	249.44	254.265	23.2852	62220.3
392	15.55	1.79997		0.392	248.8	254.266	29.8823	61901.4
392.5	15.56	1.79404		0.3925	248.96	254.267	28.1691	61981.1
393	15.59	1.77579		0.393	249.44	254.268	23.3137	62220.3
393.5	15.63	1.78464		0.3935	250.08	254.269	17.551	62540
394	15.65	1.82782		0.394	250.4	254.27	14.9796	62700.2
394.5	15.67	1.86978		0.3945	250.72	254.271	12.6117	62860.5
395	15.65	1.83883		0.395	250.4	254.272	14.9942	62700.2
395.5	15.63	1.84585		0.3955	250.08	254.273	17.5826	62540
396	15.62	1.85744		0.396	249.92	254.274	18.9579	62460
396.5	15.61	1.85263		0.3965	249.76	254.275	20.3851	62380.1
397	15.64	1.85603		0.397	250.24	254.276	16.2883	62620.1
397.5	15.64	1.85603		0.3975	250.24	254.277	16.2955	62620.1
398	15.65	1.84432		0.398	250.4	254.278	15.0362	62700.2
398.5	15.63	1.8622		0.3985	250.08	254.279	17.6276	62540
399	15.63	1.8784		0.399	250.08	254.279	17.6349	62540
399.5	15.61	1.9222		0.3995	249.76	254.28	20.4326	62380.1
400	15.62	1.9477		0.4	249.92	254.281	19.0191	62460
400.5	15.63	1.93665		0.4005	250.08	254.282	17.6562	62540
401	15.63	1.92619		0.401	250.08	254.283	17.6632	62540
401.5	15.66	1.90279		0.4015	250.56	254.284	13.8651	62780.3
402	15.66	1.91338		0.402	250.56	254.284	13.8712	62780.3
402.5	15.69	1.9264		0.4025	251.04	254.285	10.5314	63021.1
403	15.68	1.90629		0.403	250.88	254.286	11.6009	62940.8
403.5	15.69	1.9106		0.4035	251.04	254.287	10.5417	63021.1
404	15.68	1.91158		0.404	250.88	254.288	11.6116	62940.8
404.5	15.7	1.87757		0.4045	251.2	254.288	9.53793	63101.4
405	15.7	1.86677		0.405	251.2	254.289	9.54267	63101.4
405.5	15.62	1.92684		0.4055	249.92	254.29	19.0959	62460
406	15.64	1.91496		0.406	250.24	254.291	16.4076	62620.1
406.5	15.65	1.92472		0.4065	250.4	254.291	15.1428	62700.2
407	15.67	1.83708		0.407	250.72	254.292	12.76	62860.5
407.5	15.67	1.83708		0.4075	250.72	254.293	12.7652	62860.5
408	15.66	1.84347		0.408	250.56	254.294	13.9395	62780.3
408.5	15.65	1.85524		0.4085	250.4	254.294	15.1654	62700.2
409	15.64	1.89374		0.409	250.24	254.295	16.443	62620.1
409.5	15.69	1.89468		0.4095	251.04	254.296	10.5995	63021.1
410	15.69	1.89468		0.41	251.04	254.296	10.6041	63021.1
410.5	15.66	1.91338		0.4105	250.56	254.297	13.9657	62780.3
411	15.68	1.91686		0.411	250.88	254.298	11.6811	62940.8
411.5	15.63	1.85132		0.4115	250.08	254.298	17.7952	62540
412	15.63	1.89446		0.412	250.08	254.299	17.8008	62540
412.5	15.63	1.89446		0.4125	250.08	254.3	17.8064	62540
413	15.62	1.84654		0.413	249.92	254.3	19.1881	62460
413.5	15.64	1.81197		0.4135	250.24	254.301	16.4923	62620.1
414	15.66	1.78784		0.414	250.56	254.302	14.0004	62780.3
414.5	15.63	1.81829		0.4145	250.08	254.302	17.8282	62540
415	15.67	1.78691		0.415	250.72	254.303	12.8377	62860.5
415.5	15.63	1.79029		0.4155	250.08	254.304	17.8388	62540
416	15.61	1.79728		0.416	249.76	254.304	20.6499	62380.1
416.5	15.58	1.84325		0.4165	249.28	254.305	25.2488	62140.5
417	15.55	1.8661		0.417	248.8	254.305	30.3097	61901.4
417.5	15.56	1.88197		0.4175	248.96	254.306	28.58	61981.1
418	15.57	1.91883		0.418	249.12	254.307	26.901	62060.8
418.5	15.58	1.90788		0.4185	249.28	254.307	25.2728	62140.5
419	15.57	1.91883		0.419	249.12	254.308	26.9131	62060.8
419.5	15.56	1.96083		0.4195	248.96	254.308	28.605	61981.1
420	15.58	1.98061		0.42	249.28	254.309	25.2902	62140.5
420.5	15.54	1.95619		0.4205	248.64	254.309	32.1432	61821.8
421	15.48	1.95133		0.421	247.68	254.31	43.9576	61345.4
421.5	15.49	1.93581		0.4215	247.84	254.311	41.8688	61424.7
422	15.48	1.94095		0.422	247.68	254.311	43.9722	61345.4
422.5	15.48	1.93051		0.4225	247.68	254.312	43.9794	61345.4
423	15.5	1.92012		0.423	248	254.312	39.8443	61504
423.5	15.49	1.89361		0.4235	247.84	254.313	41.8967	61424.7
424	15.49	1.86675		0.424	247.84	254.313	41.9035	61424.7
424.5	15.47	1.84476		0.4245	247.52	254.314	46.1559	61266.2
425	15.54	1.78897		0.425	248.64	254.314	32.198	61821.8
425.5	15.54	1.82253		0.4255	248.64	254.315	32.2038	61821.8
426	15.57	1.76529		0.426	249.12	254.315	26.9916	62060.8
426.5	15.57	1.78238		0.4265	249.12	254.316	26.9968	62060.8
427	15.58	1.75338		0.427	249.28	254.316	25.3647	62140.5
427.5	15.57	1.75381		0.4275	249.12	254.317	27.0071	62060.8
428	15.57	1.75381		0.428	249.12	254.317	27.0121	62060.8
428.5	15.55	1.7545		0.4285	248.8	254.318	30.4461	61901.4
429	15.56	1.74842		0.429	248.96	254.318	28.7111	61981.1
429.5	15.52	1.74356		0.4295	248.32	254.319	35.985	61662.8
430	15.48	1.72609		0.43	247.68	254.319	44.0792	61345.4
430.5	15.47	1.73179		0.4305	247.52	254.32	46.2356	61266.2
431	15.49	1.72618		0.431	247.84	254.32	41.9922	61424.7
431.5	15.51	1.73202		0.4315	248.16	254.321	37.9529	61583.4
432	15.51	1.72618		0.432	248.16	254.321	37.9584	61583.4
432.5	15.47	1.7492		0.4325	247.52	254.321	46.2602	61266.2
433	15.52	1.72609		0.433	248.32	254.322	36.0231	61662.8
433.5	15.51	1.74365		0.4335	248.16	254.322	37.9747	61583.4
434	15.56	1.71341		0.434	248.96	254.323	28.7595	61981.1
434.5	15.59	1.71797		0.4345	249.44	254.323	23.8458	62220.3
435	15.59	1.71797		0.435	249.44	254.324	23.85	62220.3
435.5	15.62	1.72199		0.4355	249.92	254.324	19.3958	62460
436	15.64	1.76681		0.436	250.24	254.324	16.6829	62620.1
436.5	15.62	1.79663		0.4365	249.92	254.325	19.403	62460
437	15.67	1.77556		0.437	250.72	254.325	12.9981	62860.5
437.5	15.7	1.73205		0.4375	251.2	254.326	9.76997	63101.4
438	15.69	1.73901		0.438	251.04	254.326	10.7984	63021.1
438.5	15.7	1.75522		0.4385	251.2	254.326	9.77493	63101.4
439	15.69	1.75058		0.439	251.04	254.327	10.8036	63021.1
439.5	15.66	1.79348		0.4395	250.56	254.327	14.1923	62780.3
440	15.62	1.77968		0.44	249.92	254.328	19.4274	62460
440.5	15.62	1.79663		0.4405	249.92	254.328	19.4307	62460
441	15.61	1.84717		0.441	249.76	254.328	20.8703	62380.1
441.5	15.62	1.852		0.4415	249.92	254.329	19.4373	62460
442	15.61	1.89041		0.442	249.76	254.329	20.8771	62380.1
442.5	15.61	1.85807		0.4425	249.76	254.33	20.8804	62380.1
443	15.64	1.81197		0.443	250.24	254.33	16.727	62620.1
443.5	15.68	1.8028		0.4435	250.88	254.33	11.9041	62940.8
444	15.66	1.78218		0.444	250.56	254.331	14.2173	62780.3
444.5	15.66	1.75361		0.4445	250.56	254.331	14.2199	62780.3
445	15.68	1.76887		0.445	250.88	254.331	11.9113	62940.8
445.5	15.68	1.74588		0.4455	250.88	254.332	11.9137	62940.8
446	15.68	1.74588		0.446	250.88	254.332	11.916	62940.8
446.5	15.68	1.74008		0.4465	250.88	254.332	11.9184	62940.8
447	15.69	1.7448		0.447	251.04	254.333	10.8414	63021.1
447.5	15.7	1.70264		0.4475	251.2	254.333	9.81545	63101.4
448	15.69	1.6919		0.448	251.04	254.333	10.8458	63021.1
448.5	15.68	1.68703		0.4485	250.88	254.334	11.9274	62940.8
449	15.66	1.68906		0.449	250.56	254.334	14.2426	62780.3
449.5	15.65	1.69595		0.4495	250.4	254.334	15.4783	62700.2
450	15.62	1.69837		0.45	249.92	254.335	19.4884	62460
450.5	15.59	1.70617		0.4505	249.44	254.335	23.9598	62220.3
451	15.59	1.70617		0.451	249.44	254.335	23.9628	62220.3
451.5	15.59	1.71797		0.4515	249.44	254.335	23.9658	62220.3
452	15.59	1.69429		0.452	249.44	254.336	23.9688	62220.3
452.5	15.57	1.70119		0.4525	249.12	254.336	27.2076	62060.8
453	15.59	1.71797		0.453	249.44	254.336	23.9746	62220.3
453.5	15.61	1.69309		0.4535	249.76	254.337	20.946	62380.1
454	15.61	1.69309		0.454	249.76	254.337	20.9486	62380.1
454.5	15.6	1.71741		0.4545	249.6	254.337	22.4416	62300.2
455	15.58	1.73601		0.455	249.28	254.338	25.5787	62140.5
455.5	15.59	1.74712		0.4555	249.44	254.338	23.9887	62220.3
456	15.61	1.70498		0.456	249.76	254.338	20.959	62380.1
456.5	15.63	1.70356		0.4565	250.08	254.338	18.1338	62540
457	15.57	1.69524		0.457	249.12	254.339	27.2343	62060.8
457.5	15.54	1.71988		0.4575	248.64	254.339	32.4777	61821.8
458	15.55	1.72548		0.458	248.8	254.339	30.6826	61901.4
458.5	15.59	1.74712		0.4585	249.44	254.339	24.0047	62220.3
459	15.63	1.72712		0.459	250.08	254.34	18.1452	62540
459.5	15.63	1.74457		0.4595	250.08	254.34	18.1474	62540
460	15.6	1.76383		0.46	249.6	254.34	22.4698	62300.2
460.5	15.63	1.76758		0.4605	250.08	254.34	18.1518	62540
461	15.64	1.80079		0.461	250.24	254.341	16.8161	62620.1
461.5	15.64	1.77252		0.4615	250.24	254.341	16.8181	62620.1
462	15.62	1.791		0.462	249.92	254.341	19.5474	62460
462.5	15.63	1.80154		0.4625	250.08	254.341	18.1603	62540
463	15.65	1.71961		0.463	250.4	254.342	15.5372	62700.2
463.5	15.65	1.70783		0.4635	250.4	254.342	15.5391	62700.2
464	15.65	1.72548		0.464	250.4	254.342	15.541	62700.2
464.5	15.64	1.72047		0.4645	250.24	254.342	16.83	62620.1
465	15.63	1.70948		0.465	250.08	254.343	18.1704	62540
465.5	15.66	1.7187		0.4655	250.56	254.343	14.3104	62780.3
466	15.7	1.71447		0.466	251.2	254.343	9.87929	63101.4
466.5	15.73	1.77443		0.4665	251.68	254.343	7.09349	63342.8
467	15.7	1.7667		0.467	251.2	254.344	9.88213	63101.4
467.5	15.68	1.76315		0.4675	250.88	254.344	11.998	62940.8
468	15.66	1.7991		0.468	250.56	254.344	14.3189	62780.3
468.5	15.67	1.7411		0.4685	250.72	254.344	13.1351	62860.5
469	15.68	1.76887		0.469	250.88	254.344	12.0025	62940.8
469.5	15.7	1.72621		0.4695	251.2	254.345	9.88897	63101.4
470	15.67	1.67606		0.47	250.72	254.345	13.1398	62860.5
470.5	15.66	1.70691		0.4705	250.56	254.345	14.3269	62780.3
471	15.67	1.71773		0.471	250.72	254.345	13.1428	62860.5
471.5	15.68	1.72258		0.4715	250.88	254.346	12.0097	62940.8
472	15.64	1.76681		0.472	250.24	254.346	16.8568	62620.1
472.5	15.62	1.75683		0.4725	249.92	254.346	19.5887	62460
473	15.63	1.73877		0.473	250.08	254.346	18.1997	62540
473.5	15.61	1.77465		0.4735	249.76	254.346	21.0342	62380.1
474	15.64	1.78388		0.474	250.24	254.347	16.8633	62620.1
474.5	15.63	1.78464		0.4745	250.08	254.347	18.2047	62540
475	15.67	1.77556		0.475	250.72	254.347	13.1543	62860.5
475.5	15.67	1.71184		0.4755	250.72	254.347	13.1557	62860.5
476	15.66	1.73042		0.476	250.56	254.347	14.3434	62780.3
476.5	15.67	1.74689		0.4765	250.72	254.347	13.1584	62860.5
477	15.74	1.72691		0.477	251.84	254.348	6.28821	63423.4
477.5	15.73	1.72243		0.4775	251.68	254.348	7.11723	63342.8
478	15.73	1.74573		0.478	251.68	254.348	7.11819	63342.8
478.5	15.76	1.72983		0.4785	252.16	254.348	4.78809	63584.7
479	15.78	1.74414		0.479	252.48	254.348	3.49073	63746.2
479.5	15.81	1.7792		0.4795	252.96	254.349	1.928	63988.8
480	15.76	1.78727		0.48	252.16	254.349	4.79039	63584.7
480.5	15.75	1.77738		0.4805	252	254.349	5.51718	63504
481	15.75	1.76025		0.481	252	254.349	5.51798	63504
481.5	15.75	1.74874		0.4815	252	254.349	5.51877	63504
482	15.78	1.70312		0.482	252.48	254.349	3.49455	63746.2
482.5	15.78	1.65499		0.4825	252.48	254.35	3.49517	63746.2
483	15.77	1.64443		0.483	252.32	254.35	4.11968	63665.4
483.5	15.75	1.64148		0.4835	252	254.35	5.52185	63504
484	15.76	1.67646		0.484	252.16	254.35	4.79619	63584.7
484.5	15.78	1.72668		0.4845	252.48	254.35	3.49757	63746.2
485	15.77	1.73412		0.485	252.32	254.35	4.12227	63665.4
485.5	15.75	1.73715		0.4855	252	254.35	5.52481	63504
486	15.74	1.71517		0.486	251.84	254.351	6.30334	63423.4
486.5	15.75	1.73132		0.4865	252	254.351	5.52625	63504
487	15.74	1.75015		0.487	251.84	254.351	6.30486	63423.4
487.5	15.78	1.78422		0.4875	252.48	254.351	3.50101	63746.2
488	15.75	1.74295		0.488	252	254.351	5.52836	63504
488.5	15.75	1.74295		0.4885	252	254.351	5.52904	63504
489	15.74	1.72105		0.489	251.84	254.352	6.30782	63423.4
489.5	15.72	1.73543		0.4895	251.52	254.352	8.01841	63262.3
490	15.72	1.74124		0.49	251.52	254.352	8.01922	63262.3
490.5	15.7	1.73205		0.4905	251.2	254.352	9.93487	63101.4
491	15.7	1.75522		0.491	251.2	254.352	9.93575	63101.4
491.5	15.71	1.75979		0.4915	251.36	254.352	8.9535	63181.8
492	15.71	1.75979		0.492	251.36	254.352	8.95432	63181.8
492.5	15.76	1.67646		0.4925	252.16	254.353	4.80711	63584.7
493	15.76	1.69444		0.493	252.16	254.353	4.80769	63584.7
493.5	15.77	1.72829		0.4935	252.32	254.353	4.13219	63665.4
494	15.78	1.73252		0.494	252.48	254.353	3.50779	63746.2
494.5	15.77	1.74573		0.4945	252.32	254.353	4.13325	63665.4
495	15.78	1.69718		0.495	252.48	254.353	3.50876	63746.2
495.5	15.77	1.68688		0.4955	252.32	254.353	4.13429	63665.4
496	15.78	1.6732		0.496	252.48	254.353	3.50971	63746.2
496.5	15.77	1.69881		0.4965	252.32	254.354	4.13531	63665.4
497	15.73	1.71066		0.497	251.68	254.354	7.14851	63342.8
497.5	15.78	1.74414		0.4975	252.48	254.354	3.5111	63746.2
498	15.8	1.75234		0.498	252.8	254.354	2.41465	63907.8
498.5	15.8	1.77525		0.4985	252.8	254.354	2.41502	63907.8
499	15.78	1.79551		0.499	252.48	254.354	3.51244	63746.2
499.5	15.77	1.80266		0.4995	252.32	254.354	4.13825	63665.4
500	15.79	1.8384		0.5	252.64	254.354	2.93912	63827
500.5	15.79	1.81071		0.5005	252.64	254.355	2.93951	63827
501	15.8	1.80348		0.501	252.8	254.355	2.41683	63907.8
501.5	15.8	1.81464		0.5015	252.8	254.355	2.41718	63907.8
502	15.8	1.83677		0.502	252.8	254.355	2.41753	63907.8
502.5	15.78	1.80672		0.5025	252.48	254.355	3.51544	63746.2
503	15.75	1.83883		0.503	252	254.355	5.54631	63504
503.5	15.78	1.82895		0.5035	252.48	254.355	3.51626	63746.2
504	15.77	1.83598		0.504	252.32	254.355	4.14235	63665.4
504.5	15.72	1.78139		0.5045	251.52	254.355	8.0394	63262.3
505	15.69	1.76781		0.505	251.04	254.355	10.9925	63021.1
505.5	15.69	1.78487		0.5055	251.04	254.356	10.9932	63021.1
506	15.73	1.763		0.506	251.68	254.356	7.15935	63342.8
506.5	15.73	1.77443		0.5065	251.68	254.356	7.1599	63342.8
507	15.75	1.76025		0.507	252	254.356	5.55027	63504
507.5	15.76	1.74726		0.5075	252.16	254.356	4.82242	63584.7
508	15.72	1.80392		0.508	251.52	254.356	8.04346	63262.3
508.5	15.7	1.80627		0.5085	251.2	254.356	9.96159	63101.4
509	15.68	1.8028		0.509	250.88	254.356	12.0846	62940.8
509.5	15.72	1.77571		0.5095	251.52	254.356	8.04512	63262.3
510	15.71	1.78826		0.51	251.36	254.356	8.97894	63181.8
510.5	15.71	1.82184		0.5105	251.36	254.357	8.9795	63181.8
511	15.7	1.78942		0.511	251.2	254.357	9.9646	63101.4
511.5	15.69	1.84607		0.5115	251.04	254.357	11.001	63021.1
512	15.69	1.86241		0.512	251.04	254.357	11.0016	63021.1
512.5	15.7	1.87218		0.5125	251.2	254.357	9.96634	63101.4
513	15.73	1.85241		0.513	251.68	254.357	7.16655	63342.8
513.5	15.74	1.82364		0.5135	251.84	254.357	6.33594	63423.4
514	15.73	1.83047		0.514	251.68	254.357	7.1675	63342.8
514.5	15.77	1.85785		0.5145	252.32	254.357	4.15061	63665.4
515	15.78	1.83996		0.515	252.48	254.357	3.5246	63746.2
515.5	15.81	1.82405		0.5155	252.96	254.357	1.95294	63988.8
516	15.81	1.82405		0.516	252.96	254.358	1.95318	63988.8
516.5	15.81	1.81294		0.5165	252.96	254.358	1.95342	63988.8
517	15.83	1.79255		0.517	253.28	254.358	1.1615	64150.8
517.5	15.85	1.74295		0.5175	253.6	254.358	0.574279	64313
518	15.87	1.79029		0.518	253.92	254.358	0.19175	64475.4
518.5	15.88	1.79944		0.5185	254.08	254.358	0.0772694	64556.6
519	15.87	1.83488		0.519	253.92	254.358	0.191891	64475.4
519.5	15.88	1.86016		0.5195	254.08	254.358	0.0773578	64556.6
520	15.86	1.84785		0.52	253.76	254.358	0.357856	64394.1
520.5	15.86	1.81475		0.5205	253.76	254.358	0.357949	64394.1
521	15.89	1.80848		0.521	254.24	254.358	0.0140103	64638
521.5	15.9	1.78377		0.5215	254.4	254.358	0.00172713	64719.4
522	15.92	1.77912		0.522	254.72	254.359	0.13067	64882.3
522.5	15.93	1.7767		0.5225	254.88	254.359	0.271867	64963.8
523	15.95	1.76025		0.523	255.2	254.359	0.707845	65127
523.5	15.95	1.71961		0.5235	255.2	254.359	0.707722	65127
524	15.95	1.70783		0.524	255.2	254.359	0.7076	65127
524.5	15.95	1.71373		0.5245	255.2	254.359	0.70748	65127
525	15.95	1.72548		0.525	255.2	254.359	0.707361	65127
525.5	15.92	1.66776		0.5255	254.72	254.359	0.130304	64882.3
526	15.89	1.68112		0.526	254.24	254.359	0.014183	64638
526.5	15.89	1.70498		0.5265	254.24	254.359	0.0141994	64638
527	15.85	1.72548		0.527	253.6	254.359	0.576429	64313
527.5	15.86	1.73508		0.5275	253.76	254.359	0.359157	64394.1
528	15.87	1.73295		0.528	253.92	254.359	0.19304	64475.4
528.5	15.88	1.72492		0.5285	254.08	254.359	0.078081	64556.6
529	15.86	1.72925		0.529	253.76	254.359	0.359394	64394.1
529.5	15.88	1.69539		0.5295	254.08	254.36	0.0781538	64556.6
530	15.89	1.69905		0.53	254.24	254.36	0.01431	64638
530.5	15.87	1.70948		0.5305	253.92	254.36	0.193325	64475.4
531	15.88	1.71906		0.531	254.08	254.36	0.0782605	64556.6
531.5	15.92	1.71553		0.5315	254.72	254.36	0.129735	64882.3
532	15.91	1.71208		0.532	254.56	254.36	0.0400501	64800.8
532.5	15.87	1.76186		0.5325	253.92	254.36	0.193544	64475.4
533	15.93	1.71891		0.533	254.88	254.36	0.270404	64963.8
533.5	15.95	1.67196		0.5335	255.2	254.36	0.705506	65127
534	15.97	1.68448		0.534	255.52	254.36	1.34533	65290.5
534.5	15.97	1.7083		0.5345	255.52	254.36	1.3452	65290.5
535	15.95	1.71961		0.535	255.2	254.36	0.70521	65127
535.5	15.97	1.72595		0.5355	255.52	254.36	1.34493	65290.5
536	15.98	1.74066		0.536	255.68	254.36	1.74148	65372.3
536.5	15.95	1.74874		0.5365	255.2	254.36	0.704923	65127
537	15.98	1.7114		0.537	255.68	254.36	1.74119	65372.3
537.5	15.97	1.76644		0.5375	255.52	254.361	1.34441	65290.5
538	15.95	1.73132		0.538	255.2	254.361	0.704644	65127
538.5	15.94	1.73392		0.5385	255.04	254.361	0.461552	65045.4
539	15.94	1.79122		0.539	255.04	254.361	0.461479	65045.4
539.5	15.89	1.78034		0.5395	254.24	254.361	0.0145758	64638
540	15.86	1.78104		0.54	253.76	254.361	0.36094	64394.1
540.5	15.9	1.79505		0.5405	254.4	254.361	0.00153388	64719.4
541	15.9	1.75522		0.541	254.4	254.361	0.00152984	64719.4
541.5	15.93	1.71302		0.5415	254.88	254.361	0.269425	64963.8
542	15.9	1.6967		0.542	254.4	254.361	0.0015219	64719.4
542.5	15.87	1.69762		0.5425	253.92	254.361	0.194515	64475.4
543	15.86	1.69384		0.543	253.76	254.361	0.361307	64394.1
543.5	15.87	1.71538		0.5435	253.92	254.361	0.194602	64475.4
544	15.88	1.70134		0.544	254.08	254.361	0.0790655	64556.6
544.5	15.9	1.66667		0.5445	254.4	254.361	0.0015028	64719.4
545	15.92	1.64949		0.545	254.72	254.361	0.128679	64882.3
545.5	15.91	1.69429		0.5455	254.56	254.361	0.0394702	64800.8
546	15.88	1.69539		0.546	254.08	254.361	0.0791722	64556.6
546.5	15.84	1.69205		0.5465	253.44	254.361	0.849018	64231.8
547	15.83	1.67606		0.547	253.28	254.361	1.16957	64150.8
547.5	15.82	1.67802		0.5475	253.12	254.362	1.54135	64069.7
548	15.83	1.64566		0.548	253.28	254.362	1.16977	64150.8
548.5	15.83	1.62092		0.5485	253.28	254.362	1.16986	64150.8
549	15.82	1.65377		0.549	253.12	254.362	1.54169	64069.7
549.5	15.83	1.65178		0.5495	253.28	254.362	1.17005	64150.8
550	15.84	1.70395		0.55	253.44	254.362	0.849592	64231.8
550.5	15.86	1.70572		0.5505	253.76	254.362	0.362134	64394.1
551	15.86	1.68187		0.551	253.76	254.362	0.362185	64394.1
551.5	15.85	1.7019		0.5515	253.6	254.362	0.580431	64313
552	15.85	1.69595		0.552	253.6	254.362	0.580494	64313
552.5	15.83	1.70593		0.5525	253.28	254.362	1.1706	64150.8
553	15.81	1.67992		0.553	252.96	254.362	1.96556	63988.8
553.5	15.82	1.70193		0.5535	253.12	254.362	1.54262	64069.7
554	15.85	1.71961		0.554	253.6	254.362	0.580741	64313
554.5	15.8	1.72913		0.5545	252.8	254.362	2.44017	63907.8
555	15.78	1.74992		0.555	252.48	254.362	3.54246	63746.2
555.5	15.83	1.73528		0.5555	253.28	254.362	1.17112	64150.8
556	15.82	1.73135		0.556	253.12	254.362	1.54311	64069.7
556.5	15.84	1.72164		0.5565	253.44	254.362	0.850558	64231.8
557	15.81	1.73901		0.557	252.96	254.362	1.96643	63988.8
557.5	15.83	1.73528		0.5575	253.28	254.362	1.17144	64150.8
558	15.85	1.7545		0.558	253.6	254.362	0.581206	64313
558.5	15.85	1.7545		0.5585	253.6	254.362	0.581262	64313
559	15.87	1.73295		0.559	253.92	254.362	0.195754	64475.4
559.5	15.86	1.75821		0.5595	253.76	254.362	0.362979	64394.1
560	15.85	1.76598		0.56	253.6	254.363	0.581425	64313
560.5	15.83	1.71184		0.5605	253.28	254.363	1.17191	64150.8
561	15.79	1.71326		0.561	252.64	254.363	2.96729	63827
561.5	15.75	1.73132		0.5615	252	254.363	5.58196	63504
562	15.79	1.71914		0.562	252.64	254.363	2.96752	63827
562.5	15.82	1.72551		0.5625	253.12	254.363	1.54426	64069.7
563	15.79	1.71914		0.563	252.64	254.363	2.96776	63827
563.5	15.8	1.71741		0.5635	252.8	254.363	2.44219	63907.8
564	15.82	1.71376		0.564	253.12	254.363	1.54451	64069.7
564.5	15.78	1.69718		0.5645	252.48	254.363	3.54499	63746.2
565	15.81	1.7038		0.565	252.96	254.363	1.96798	63988.8
565.5	15.83	1.68208		0.5655	253.28	254.363	1.17263	64150.8
566	15.82	1.65986		0.566	253.12	254.363	1.54483	64069.7
566.5	15.84	1.66193		0.5665	253.44	254.363	0.851822	64231.8
567	15.84	1.68007		0.567	253.44	254.363	0.851879	64231.8
567.5	15.86	1.67585		0.5675	253.76	254.363	0.363613	64394.1
568	15.85	1.7019		0.568	253.6	254.363	0.58222	64313
568.5	15.84	1.68607		0.5685	253.44	254.363	0.852046	64231.8
569	15.86	1.69384		0.569	253.76	254.363	0.363721	64394.1
569.5	15.86	1.68187		0.5695	253.76	254.363	0.363756	64394.1
570	15.83	1.67003		0.57	253.28	254.363	1.17322	64150.8
570.5	15.86	1.62692		0.5705	253.76	254.363	0.363826	64394.1
571	15.87	1.67365		0.571	253.92	254.363	0.196434	64475.4
571.5	15.89	1.663		0.5715	254.24	254.363	0.0151873	64638
572	15.91	1.67027		0.572	254.56	254.363	0.0387049	64800.8
572.5	15.92	1.6738		0.5725	254.72	254.363	0.127241	64882.3
573	15.92	1.67983		0.573	254.72	254.363	0.127221	64882.3
573.5	15.97	1.65423		0.5735	255.52	254.363	1.33785	65290.5
574	15.96	1.65096		0.574	255.36	254.363	0.993265	65208.7
574.5	15.96	1.63867		0.5745	255.36	254.363	0.993212	65208.7
575	16.02	1.63287		0.575	256.32	254.363	3.82818	65699.9
575.5	16	1.6268		0.5755	256	254.363	2.67829	65536
576	16.06	1.66254		0.576	256.96	254.363	6.74193	66028.4
576.5	16.08	1.6738		0.5765	257.28	254.364	8.50595	66193
577	16.02	1.65743		0.577	256.32	254.364	3.82778	65699.9
577.5	16.02	1.6452		0.5775	256.32	254.364	3.82768	65699.9
578	15.99	1.66664		0.578	255.84	254.364	2.17982	65454.1
578.5	15.94	1.68067		0.5785	255.04	254.364	0.457513	65045.4
579	15.96	1.67525		0.579	255.36	254.364	0.992759	65208.7
579.5	15.99	1.66056		0.5795	255.84	254.364	2.17961	65454.1
580	15.99	1.66664		0.58	255.84	254.364	2.17954	65454.1
580.5	15.98	1.68763		0.5805	255.68	254.364	1.73265	65372.3
581	15.92	1.72726		0.581	254.72	254.364	0.126934	64882.3
581.5	15.91	1.74133		0.5815	254.56	254.364	0.038516	64800.8
582	15.93	1.75381		0.582	254.88	254.364	0.266495	64963.8
582.5	15.93	1.75956		0.5825	254.88	254.364	0.266472	64963.8
583	15.9	1.76097		0.583	254.4	254.364	0.00130949	64719.4
583.5	15.86	1.78104		0.5835	253.76	254.364	0.364617	64394.1
584	15.86	1.78104		0.584	253.76	254.364	0.364644	64394.1
584.5	15.88	1.78818		0.5845	254.08	254.364	0.0805873	64556.6
585	15.87	1.76758		0.585	253.92	254.364	0.197048	64475.4
585.5	15.87	1.76758		0.5855	253.92	254.364	0.197067	64475.4
586	15.83	1.78691		0.586	253.28	254.364	1.17493	64150.8
586.5	15.81	1.82405		0.5865	252.96	254.364	1.97111	63988.8
587	15.86	1.82585		0.587	253.76	254.364	0.364797	64394.1
587.5	15.9	1.83952		0.5875	254.4	254.364	0.00129563	64719.4
588	15.93	1.7993		0.588	254.88	254.364	0.26623	64963.8
588.5	15.91	1.78147		0.5885	254.56	254.364	0.0383981	64800.8
589	15.94	1.75131		0.589	255.04	254.364	0.456887	65045.4
589.5	15.9	1.77809		0.5895	254.4	254.364	0.00128987	64719.4
590	15.89	1.76895		0.59	254.24	254.364	0.015402	64638
590.5	15.88	1.73077		0.5905	254.08	254.364	0.0807265	64556.6
591	15.82	1.74298		0.591	253.12	254.364	1.54789	64069.7
591.5	15.79	1.70735		0.5915	252.64	254.364	2.97273	63827
592	15.79	1.65935		0.592	252.64	254.364	2.9728	63827
592.5	15.83	1.67606		0.5925	253.28	254.364	1.17549	64150.8
593	15.86	1.69384		0.593	253.76	254.364	0.365079	64394.1
593.5	15.83	1.67003		0.5935	253.28	254.364	1.17557	64150.8
594	15.79	1.68951		0.594	252.64	254.364	2.97305	63827
594.5	15.82	1.67199		0.5945	253.12	254.364	1.54821	64069.7
595	15.85	1.64148		0.595	253.6	254.364	0.584139	64313
595.5	15.9	1.69074		0.5955	254.4	254.364	0.00127399	64719.4
596	15.92	1.68583		0.596	254.72	254.364	0.126505	64882.3
596.5	15.89	1.70498		0.5965	254.24	254.364	0.0154608	64638
597	15.9	1.6967		0.597	254.4	254.364	0.00127032	64719.4
597.5	15.94	1.6686		0.5975	255.04	254.364	0.456469	65045.4
598	15.93	1.69524		0.598	254.88	254.364	0.265852	64963.8
598.5	15.95	1.67196		0.5985	255.2	254.364	0.698213	65127
599	15.91	1.66421		0.599	254.56	254.364	0.0382497	64800.8
599.5	15.92	1.64949		0.5995	254.72	254.364	0.126422	64882.3
600	15.92	1.64335		0.6	254.72	254.364	0.126411	64882.3
							18674.7	6.75923e+07

## Sheet: RasD1.0_SosD0.01_wallo
t	bound	stdev		t	SOS-Ras	Full Fit	SqDev	SqValue	80% Fit	SqDev	SqValue
0	0	0		0	0	0	0	0	0	0	0
0.5	0.19	0.419114		0.0005	3.04	9.44625	41.04	9.2416	9.42902	40.8196	9.2416				Ful fit from VCell/COPASI			80% fit from VCell/COPASI
1	0.74	0.760383		0.001	11.84	18.5688	45.2769	140.186	18.5355	44.8298	140.186				k=	0.019		k=	0.019
1.5	1.33	1.1981		0.0015	21.28	27.3803	37.2137	452.838	27.332	36.6266	452.838				RMSD	0.00597695		RMSD	0.0135755
2	2.01	1.35955		0.002	32.16	35.8927	13.9332	1034.27	35.8304	13.472	1034.27
2.5	2.53	1.51394		0.0025	40.48	44.1175	13.2317	1638.63	44.0422	12.6893	1638.63
3	3.02	1.50407		0.003	48.32	52.0657	14.0303	2334.82	51.9782	13.3827	2334.82
3.5	3.54	1.58541		0.0035	56.64	59.7477	9.65762	3208.09	59.6489	9.05357	3208.09
4	4.02	1.6936		0.004	64.32	67.1734	8.14199	4137.06	67.0642	7.53051	4137.06
4.5	4.59	1.75289		0.0045	73.44	74.3525	0.832647	5393.43	74.2335	0.629687	5393.43
5	5.09	1.72384		0.005	81.44	81.294	0.0213066	6632.47	81.1661	0.0750479	6632.47
5.5	5.57	1.90297		0.0055	89.12	88.0068	1.23929	7942.37	87.8704	1.5614	7942.37
6	6.03	1.92514		0.006	96.48	94.4991	3.92416	9308.39	94.355	4.51553	9308.39
6.5	6.4	1.97969		0.0065	102.4	100.779	2.62797	10485.8	100.628	3.14083	10485.8
7	6.82	2.04683		0.007	109.12	106.854	5.13488	11907.2	106.696	5.87436	11907.2
7.5	7.15	2.09557		0.0075	114.4	112.732	2.78349	13087.4	112.568	3.35648	13087.4
8	7.44	2.18498		0.008	119.04	118.419	0.385778	14170.5	118.25	0.624587	14170.5
8.5	7.84	2.17757		0.0085	125.44	123.923	2.30271	15735.2	123.748	2.86185	15735.2
9	8.12	2.19402		0.009	129.92	129.249	0.450209	16879.2	129.07	0.722144	16879.2
9.5	8.59	2.27012		0.0095	137.44	134.405	9.21373	18889.8	134.222	10.358	18889.8
10	8.76	2.27023		0.01	140.16	139.395	0.584936	19644.8	139.208	0.905452	19644.8
10.5	9.04	2.29149		0.0105	144.64	144.227	0.170933	20920.7	144.036	0.364298	20920.7
11	9.29	2.29754		0.011	148.64	148.904	0.069804	22093.8	148.711	0.00504657	22093.8
11.5	9.52	2.31587		0.0115	152.32	153.433	1.23969	23201.4	153.238	0.841891	23201.4
12	9.93	2.31052		0.012	158.88	157.819	1.12515	25242.9	157.621	1.58505	25242.9
12.5	10.23	2.31314		0.0125	163.68	162.067	2.60288	26791.1	161.866	3.28947	26791.1
13	10.52	2.25398		0.013	168.32	166.18	4.57842	28331.6	165.978	5.4844	28331.6
13.5	10.77	2.26459		0.0135	172.32	170.165	4.64553	29694.2	169.961	5.56513	29694.2
14	11.02	2.33108		0.014	176.32	174.024	5.27102	31088.7	173.819	6.25438	31088.7
14.5	11.21	2.34109		0.0145	179.36	177.763	2.55074	32170	177.557	3.25145	32170
15	11.4	2.19734		0.015	182.4	181.385	1.03026	33269.8	181.178	1.49314	33269.8
15.5	11.58	2.14702		0.0155	185.28	184.894	0.148788	34328.7	184.687	0.352003	34328.7
16	11.69	2.19133		0.016	187.04	188.294	1.57375	34984	188.086	1.0951	34984
16.5	11.98	2.11765		0.0165	191.68	191.589	0.00823559	36741.2	191.381	0.0894245	36741.2
17	12.19	2.18209		0.017	195.04	194.782	0.0665576	38040.6	194.574	0.217507	38040.6
17.5	12.39	2.21517		0.0175	198.24	197.876	0.132407	39299.1	197.668	0.32742	39299.1
18	12.6	2.25182		0.018	201.6	200.875	0.52591	40642.6	200.667	0.87108	40642.6
18.5	12.81	2.2279		0.0185	204.96	203.781	1.38966	42008.6	203.573	1.92269	42008.6
19	12.97	2.19943		0.019	207.52	206.598	0.849732	43064.6	206.391	1.27487	43064.6
19.5	13.05	2.19446		0.0195	208.8	209.329	0.279613	43597.4	209.122	0.103746	43597.4
20	13.22	2.22284		0.02	211.52	211.976	0.207689	44740.7	211.77	0.0623791	44740.7
20.5	13.39	2.20145		0.0205	214.24	214.542	0.0910321	45898.8	214.337	0.00932514	45898.8
21	13.57	2.13794		0.021	217.12	217.029	0.00821961	47141.1	216.825	0.0869591	47141.1
21.5	13.73	2.07853		0.0215	219.68	219.441	0.0570715	48259.3	219.238	0.19546	48259.3
22	13.83	2.07464		0.022	221.28	221.779	0.249431	48964.8	221.577	0.0883987	48964.8
22.5	13.94	2.049		0.0225	223.04	224.047	1.01336	49746.8	223.846	0.649191	49746.8
23	14.09	2.07484		0.023	225.44	226.245	0.648081	50823.2	226.045	0.366455	50823.2
23.5	14.16	2.05834		0.0235	226.56	228.377	3.30056	51329.4	228.178	2.61917	51329.4
24	14.29	2.04641		0.024	228.64	230.444	3.25403	52276.2	230.247	2.58218	52276.2
24.5	14.4	2.04988		0.0245	230.4	232.449	4.19639	53084.2	232.253	3.43351	53084.2
25	14.56	2.01168		0.025	232.96	234.393	2.05223	54270.4	234.199	1.53393	54270.4
25.5	14.58	1.98571		0.0255	233.28	236.278	8.98767	54419.6	236.085	7.87052	54419.6
26	14.69	1.98832		0.026	235.04	238.106	9.4034	55243.8	237.916	8.26897	55243.8
26.5	14.79	1.99644		0.0265	236.64	239.88	10.4975	55998.5	239.691	9.30678	55998.5
27	14.94	1.9218		0.027	239.04	241.6	6.55433	57140.1	241.413	5.62883	57140.1
27.5	15.02	1.86937		0.0275	240.32	243.269	8.6943	57753.7	243.083	7.63239	57753.7
28	15.18	1.83886		0.028	242.88	244.887	4.02803	58990.7
28.5	15.32	1.8028		0.0285	245.12	246.457	1.78717	60083.8		297.752	1.61563e+06
29	15.35	1.81116		0.029	245.6	247.98	5.66287	60319.4
29.5	15.42	1.84325		0.0295	246.72	249.457	7.49078	60870.8
30	15.44	1.84402		0.03	247.04	250.89	14.8225	61028.8
30.5	15.54	1.77195		0.0305	248.64	252.28	13.2515	61821.8
31	15.57	1.79368		0.031	249.12	253.629	20.3312	62060.8
31.5	15.69	1.75058		0.0315	251.04	254.938	15.1908	63021.1
32	15.8	1.71741		0.032	252.8	256.207	11.6081	63907.8
32.5	15.87	1.71538		0.0325	253.92	257.439	12.3819	64475.4
33	15.93	1.73645		0.033	254.88	258.634	14.0914	64963.8
33.5	16.04	1.71105		0.0335	256.64	259.793	9.94385	65864.1
34	16.1	1.73205		0.034	257.6	260.918	11.0122	66357.8
34.5	16.12	1.72492		0.0345	257.92	262.01	16.7292	66522.7
35	16.25	1.77169		0.035	260	263.069	9.42122	67600
35.5	16.35	1.76025		0.0355	261.6	264.097	6.2363	68434.6
36	16.41	1.77579		0.036	262.56	265.095	6.42448	68937.8
36.5	16.47	1.77215		0.0365	263.52	266.063	6.46436	69442.8
37	16.54	1.81698		0.037	264.64	267.002	5.5777	70034.3
37.5	16.56	1.82751		0.0375	264.96	267.913	8.72102	70203.8
38	16.62	1.86829		0.038	265.92	268.798	8.28064	70713.4
38.5	16.68	1.87961		0.0385	266.88	269.656	7.70587	71224.9
39	16.79	1.84935		0.039	268.64	270.489	3.41854	72167.4
39.5	16.86	1.82031		0.0395	269.76	271.297	2.36337	72770.5
40	16.93	1.82715		0.04	270.88	272.082	1.44448	73376
40.5	17.01	1.85044		0.0405	272.16	272.843	0.466862	74071.1
41	17.07	1.78238		0.041	273.12	273.582	0.213661	74594.5
41.5	17.1	1.78377		0.0415	273.6	274.299	0.489193	74857
42	17.17	1.79818		0.042	274.72	274.995	0.0758951	75471.1
42.5	17.21	1.74827		0.0425	275.36	275.671	0.0967628	75823.1
43	17.27	1.71656		0.043	276.32	276.327	4.57559e-05	76352.7
43.5	17.3	1.69074		0.0435	276.8	276.963	0.0266261	76618.2
44	17.28	1.68223		0.044	276.48	277.581	1.21192	76441.2
44.5	17.32	1.70489		0.0445	277.12	278.18	1.12449	76795.5
45	17.34	1.69503		0.045	277.44	278.762	1.7486	76973
45.5	17.39	1.65691		0.0455	278.24	279.327	1.18197	77417.5
46	17.37	1.64933		0.046	277.92	279.875	3.82375	77239.5
46.5	17.42	1.62791		0.0465	278.72	280.408	2.84802	77684.8
47	17.47	1.55995		0.047	279.52	280.924	1.97166	78131.4
47.5	17.52	1.45976		0.0475	280.32	281.426	1.22226	78579.3
48	17.54	1.43139		0.048	280.64	281.912	1.61864	78758.8
48.5	17.62	1.39827		0.0485	281.92	282.385	0.215938	79478.9
49	17.6	1.37804		0.049	281.6	282.843	1.54575	79298.6
49.5	17.64	1.36715		0.0495	282.24	283.288	1.09922	79659.4
50	17.7	1.2988		0.05	283.2	283.721	0.270977	80202.2
50.5	17.72	1.27192		0.0505	283.52	284.14	0.384425	80383.6
51	17.73	1.33223		0.051	283.68	284.547	0.75205	80474.3
51.5	17.76	1.34179		0.0515	284.16	284.942	0.612275	80746.9
52	17.82	1.34375		0.052	285.12	285.326	0.0425132	81293.4
52.5	17.84	1.36862		0.0525	285.44	285.699	0.0669109	81476
53	17.88	1.38009		0.053	286.08	286.06	0.000389546	81841.8
53.5	17.9	1.3817		0.0535	286.4	286.411	0.000127307	82025
54	17.88	1.38009		0.054	286.08	286.752	0.451641	81841.8
54.5	17.97	1.3518		0.0545	287.52	287.083	0.191105	82667.8
55	17.97	1.38137		0.055	287.52	287.404	0.0134606	82667.8
55.5	18.05	1.38078		0.0555	288.8	287.716	1.17563	83405.4
56	18.07	1.34281		0.056	289.12	288.018	1.21355	83590.4
56.5	18.05	1.3133		0.0565	288.8	288.312	0.237951	83405.4
57	18.05	1.32097		0.057	288.8	288.597	0.0410336	83405.4
57.5	18.1	1.32192		0.0575	289.6	288.874	0.526581	83868.2
58	18.09	1.31114		0.058	289.44	289.143	0.0881092	83775.5
58.5	18.12	1.33545		0.0585	289.92	289.404	0.266101	84053.6
59	18.16	1.3236		0.059	290.56	289.658	0.814472	84425.1
59.5	18.1	1.35959		0.0595	289.6	289.903	0.0921099	83868.2
60	18.12	1.36537		0.06	289.92	290.142	0.0494169	84053.6
60.5	18.14	1.27936		0.0605	290.24	290.374	0.0179931	84239.3
61	18.2	1.24722		0.061	291.2	290.599	0.360939	84797.4
61.5	18.19	1.26087		0.0615	291.04	290.818	0.0494017	84704.3
62	18.22	1.21921		0.062	291.52	291.03	0.240215	84983.9
62.5	18.27	1.22148		0.0625	292.32	291.236	1.17539	85451
63	18.27	1.24604		0.063	292.32	291.436	0.781793	85451
63.5	18.22	1.27588		0.0635	291.52	291.63	0.0120879	84983.9
64	18.28	1.24787		0.064	292.48	291.818	0.437682	85544.6
64.5	18.25	1.22578		0.0645	292	292.001	1.99832e-06	85264
65	18.27	1.26215		0.065	292.32	292.179	0.0198606	85451
65.5	18.32	1.17963		0.0655	293.12	292.352	0.590505	85919.3
66	18.28	1.20672		0.066	292.48	292.519	0.00152244	85544.6
66.5	18.26	1.23599		0.0665	292.16	292.682	0.272071	85357.5
67	18.31	1.19507		0.067	292.96	292.839	0.014531	85825.6
67.5	18.35	1.17529		0.0675	293.6	292.993	0.3688	86201
68	18.36	1.15924		0.068	293.76	293.142	0.382535	86294.9
68.5	18.42	1.16498		0.0685	294.72	293.286	2.05644	86859.9
69	18.37	1.19473		0.069	293.92	293.426	0.24381	86389
69.5	18.39	1.23824		0.0695	294.24	293.562	0.459133	86577.2
70	18.44	1.21705		0.07	295.04	293.695	1.81004	87048.6
70.5	18.44	1.21705		0.0705	295.04	293.823	1.48112	87048.6
71	18.43	1.22479		0.071	294.88	293.948	0.86933	86954.2
71.5	18.38	1.19578		0.0715	294.08	294.069	0.000129319	86483
72	18.38	1.1615		0.072	294.08	294.186	0.0112604	86483
72.5	18.37	1.18624		0.0725	293.92	294.3	0.14454	86389
73	18.33	1.24766		0.073	293.28	294.411	1.27902	86013.2
73.5	18.36	1.25142		0.0735	293.76	294.518	0.57527	86294.9
74	18.37	1.25251		0.074	293.92	294.623	0.494025	86389
74.5	18.4	1.18918		0.0745	294.4	294.724	0.105129	86671.4
75	18.42	1.23239		0.075	294.72	294.823	0.0105382	86859.9
75.5	18.45	1.22578		0.0755	295.2	294.918	0.0794038	87143
76	18.43	1.24117		0.076	294.88	295.011	0.0171591	86954.2
76.5	18.42	1.21589		0.0765	294.72	295.101	0.145218	86859.9
77	18.44	1.20034		0.077	295.04	295.189	0.0220635	87048.6
77.5	18.47	1.20985		0.0775	295.52	295.273	0.0607827	87332.1
78	18.45	1.21751		0.078	295.2	295.356	0.0243082	87143
78.5	18.46	1.21788		0.0785	295.36	295.436	0.00577088	87237.5
79	18.44	1.16619		0.079	295.04	295.514	0.224387	87048.6
79.5	18.48	1.15014		0.0795	295.68	295.589	0.00825108	87426.7
80	18.46	1.18424		0.08	295.36	295.662	0.0914704	87237.5
80.5	18.43	1.19979		0.0805	294.88	295.734	0.728612	86954.2
81	18.42	1.22417		0.081	294.72	295.803	1.17217	86859.9
81.5	18.39	1.21352		0.0815	294.24	295.87	2.65605	86577.2
82	18.39	1.19675		0.082	294.24	295.935	2.87256	86577.2
82.5	18.42	1.21589		0.0825	294.72	295.998	1.63352	86859.9
83	18.41	1.23987		0.083	294.56	296.059	2.24846	86765.6
83.5	18.4	1.25529		0.0835	294.4	296.119	2.95529	86671.4
84	18.43	1.28908		0.084	294.88	296.177	1.68214	86954.2
84.5	18.41	1.29564		0.0845	294.56	296.233	2.7995	86765.6
85	18.43	1.30465		0.085	294.88	296.288	1.98171	86954.2
85.5	18.42	1.25674		0.0855	294.72	296.341	2.62671	86859.9
86	18.4	1.26331		0.086	294.4	296.392	3.96867	86671.4
86.5	18.43	1.27331		0.0865	294.88	296.442	2.44015	86954.2
87	18.45	1.21751		0.087	295.2	296.491	1.66563	87143
87.5	18.51	1.19337		0.0875	296.16	296.538	0.142642	87710.7
88	18.56	1.1575		0.088	296.96	296.583	0.141829	88185.2
88.5	18.56	1.17482		0.0885	296.96	296.628	0.110364	88185.2
89	18.54	1.19274		0.089	296.64	296.671	0.00095421	87995.3
89.5	18.57	1.22479		0.0895	297.12	296.713	0.165861	88280.3
90	18.57	1.21651		0.09	297.12	296.753	0.134414	88280.3
90.5	18.61	1.19675		0.0905	297.76	296.793	0.935421	88661
91	18.63	1.20315		0.091	298.08	296.831	1.55966	88851.7
91.5	18.59	1.22347		0.0915	297.44	296.868	0.326803	88470.6
92	18.62	1.21256		0.092	297.92	296.904	1.03134	88756.3
92.5	18.63	1.18624		0.0925	298.08	296.94	1.3007	88851.7
93	18.66	1.15662		0.093	298.56	296.974	2.51678	89138.1
93.5	18.67	1.11966		0.0935	298.72	297.007	2.93565	89233.6
94	18.66	1.10298		0.094	298.56	297.039	2.31428	89138.1
94.5	18.65	1.1315		0.0945	298.4	297.07	1.76918	89042.6
95	18.64	1.18509		0.095	298.24	297.1	1.29924	88947.1
95.5	18.65	1.19236		0.0955	298.4	297.13	1.61407	89042.6
96	18.63	1.19473		0.096	298.08	297.158	0.849952	88851.7
96.5	18.67	1.18964		0.0965	298.72	297.186	2.35385	89233.6
97	18.66	1.16532		0.097	298.56	297.213	1.81529	89138.1
97.5	18.69	1.15203		0.0975	299.04	297.239	3.24435	89424.9
98	18.64	1.18509		0.098	298.24	297.264	0.952283	88947.1
98.5	18.64	1.18509		0.0985	298.24	297.289	0.904832	88947.1
99	18.61	1.23005		0.099	297.76	297.313	0.200094	88661
99.5	18.61	1.19675		0.0995	297.76	297.336	0.179865	88661
100	18.62	1.17877		0.1	297.92	297.358	0.315354	88756.3
100.5	18.6	1.18065		0.1005	297.6	297.38	0.0482585	88565.8
101	18.6	1.17207		0.101	297.6	297.402	0.0393735	88565.8
101.5	18.58	1.18219		0.1015	297.28	297.422	0.0202226	88375.4
102	18.56	1.19189		0.102	296.96	297.442	0.232556	88185.2
102.5	18.55	1.2008		0.1025	296.8	297.462	0.437839	88090.2
103	18.53	1.19304		0.103	296.48	297.481	1.00116	87900.4
103.5	18.51	1.25122		0.1035	296.16	297.499	1.79271	87710.7
104	18.47	1.23464		0.104	295.52	297.517	3.98693	87332.1
104.5	18.44	1.19189		0.1045	295.04	297.534	6.22014	87048.6
105	18.41	1.21518		0.105	294.56	297.551	8.94494	86765.6
105.5	18.4	1.25529		0.1055	294.4	297.567	10.0306	86671.4
106	18.43	1.24928		0.106	294.88	297.583	7.30588	86954.2
106.5	18.47	1.20985		0.1065	295.52	297.598	4.31937	87332.1
107	18.43	1.19134		0.107	294.88	297.613	7.47056	86954.2
107.5	18.49	1.18488		0.1075	295.84	297.628	3.19595	87521.3
108	18.48	1.16758		0.108	295.68	297.642	3.84862	87426.7
108.5	18.49	1.17632		0.1085	295.84	297.655	3.29586	87521.3
109	18.48	1.17619		0.109	295.68	297.669	3.95499	87426.7
109.5	18.48	1.15889		0.1095	295.68	297.682	4.00638	87426.7
110	18.45	1.19236		0.11	295.2	297.694	6.22054	87143
110.5	18.47	1.17598		0.1105	295.52	297.706	4.77966	87332.1
111	18.52	1.09618		0.111	296.32	297.718	1.9545	87805.5
111.5	18.53	1.11423		0.1115	296.48	297.729	1.5612	87900.4
112	18.54	1.10481		0.112	296.64	297.741	1.21131	87995.3
112.5	18.53	1.13222		0.1125	296.48	297.751	1.61643	87900.4
113	18.53	1.14992		0.113	296.48	297.762	1.64319	87900.4
113.5	18.59	1.10184		0.1135	297.44	297.772	0.110254	88470.6
114	18.59	1.10184		0.114	297.44	297.782	0.116913	88470.6
114.5	18.57	1.09411		0.1145	297.12	297.792	0.450938	88280.3
115	18.57	1.09411		0.115	297.12	297.801	0.463535	88280.3
115.5	18.58	1.11174		0.1155	297.28	297.81	0.280772	88375.4
116	18.61	1.10914		0.116	297.76	297.819	0.00344112	88661
116.5	18.59	1.09263		0.1165	297.44	297.827	0.149915	88470.6
117	18.59	1.10184		0.117	297.44	297.835	0.156395	88470.6
117.5	18.65	1.11351		0.1175	298.4	297.844	0.309683	89042.6
118	18.59	1.129		0.118	297.44	297.851	0.169179	88470.6
118.5	18.59	1.13791		0.1185	297.44	297.859	0.175472	88470.6
119	18.61	1.17116		0.119	297.76	297.866	0.0112899	88661
119.5	18.59	1.18998		0.1195	297.44	297.873	0.187836	88470.6
120	18.59	1.20684		0.12	297.44	297.88	0.193898	88470.6
120.5	18.59	1.21518		0.1205	297.44	297.887	0.199877	88470.6
121	18.63	1.22808		0.121	298.08	297.894	0.0347382	88851.7
121.5	18.66	1.18253		0.1215	298.56	297.9	0.435639	89138.1
122	18.64	1.18509		0.122	298.24	297.906	0.111464	88947.1
122.5	18.63	1.16042		0.1225	298.08	297.912	0.0281815	88851.7
123	18.64	1.15049		0.123	298.24	297.918	0.103722	88947.1
123.5	18.61	1.17116		0.1235	297.76	297.924	0.026761	88661
124	18.6	1.21439		0.124	297.6	297.929	0.108287	88565.8
124.5	18.61	1.21352		0.1245	297.76	297.934	0.030413	88661
125	18.57	1.20818		0.125	297.12	297.94	0.671682	88280.3
125.5	18.6	1.19764		0.1255	297.6	297.945	0.118736	88565.8
126	18.63	1.19473		0.126	298.08	297.949	0.0170423	88851.7
126.5	18.58	1.23239		0.1265	297.28	297.954	0.454526	88375.4
127	18.6	1.18918		0.127	297.6	297.959	0.128723	88565.8
127.5	18.6	1.20605		0.1275	297.6	297.963	0.131944	88565.8
128	18.65	1.15798		0.128	298.4	297.968	0.186993	89042.6
128.5	18.67	1.11966		0.1285	298.72	297.972	0.559835	89233.6
129	18.64	1.15924		0.129	298.24	297.976	0.0697687	88947.1
129.5	18.67	1.1464		0.1295	298.72	297.98	0.547855	89233.6
130	18.66	1.15662		0.13	298.56	297.984	0.332147	89138.1
130.5	18.67	1.1464		0.1305	298.72	297.987	0.536678	89233.6
131	18.67	1.11966		0.131	298.72	297.991	0.531373	89233.6
131.5	18.68	1.09986		0.1315	298.88	297.995	0.783984	89329.3
132	18.72	1.08321		0.132	299.52	297.998	2.3165	89712.2
132.5	18.72	1.11083		0.1325	299.52	298.001	2.3064	89712.2
133	18.71	1.09448		0.133	299.36	298.005	1.83726	89616.4
133.5	18.73	1.06225		0.1335	299.68	298.008	2.79667	89808.1
134	18.73	1.09041		0.134	299.68	298.011	2.7865	89808.1
134.5	18.71	1.12182		0.1345	299.36	298.014	1.8126	89616.4
135	18.74	1.12474		0.135	299.84	298.017	3.325	89904
135.5	18.77	1.09963		0.1355	300.32	298.019	5.2931	90192.1
136	18.75	1.11351		0.136	300	298.022	3.91237	90000
136.5	18.78	1.10627		0.1365	300.48	298.025	6.02872	90288.2
137	18.74	1.08823		0.137	299.84	298.027	3.28623	89904
137.5	18.72	1.1017		0.1375	299.52	298.03	2.22105	89712.2
138	18.69	1.09816		0.138	299.04	298.032	1.01589	89424.9
138.5	18.7	1.09637		0.1385	299.2	298.034	1.35858	89520.6
139	18.69	1.08892		0.139	299.04	298.037	1.00664	89424.9
139.5	18.7	1.11464		0.1395	299.2	298.039	1.34819	89520.6
140	18.62	1.07101		0.14	297.92	298.041	0.014646	88756.3
140.5	18.6	1.1547		0.1405	297.6	298.043	0.196334	88565.8
141	18.6	1.14592		0.141	297.6	298.045	0.198123	88565.8
141.5	18.62	1.1615		0.1415	297.92	298.047	0.0161457	88756.3
142	18.6	1.13707		0.142	297.6	298.049	0.201569	88565.8
142.5	18.59	1.16424		0.1425	297.44	298.051	0.373087	88470.6
143	18.57	1.13043		0.143	297.12	298.053	0.869741	88280.3
143.5	18.58	1.13867		0.1435	297.28	298.054	0.599599	88375.4
144	18.56	1.13991		0.144	296.96	298.056	1.20127	88185.2
144.5	18.53	1.14111		0.1445	296.48	298.058	2.48903	87900.4
145	18.48	1.15014		0.145	295.68	298.059	5.66086	87426.7
145.5	18.46	1.17568		0.1455	295.36	298.061	7.29433	87237.5
146	18.46	1.20118		0.146	295.36	298.062	7.30244	87237.5
146.5	18.5	1.18492		0.1465	296	298.064	4.2591	87616
147	18.55	1.17529		0.147	296.8	298.065	1.60067	88090.2
147.5	18.55	1.17529		0.1475	296.8	298.067	1.60414	88090.2
148	18.57	1.15693		0.148	297.12	298.068	0.89848	88280.3
148.5	18.56	1.13101		0.1485	296.96	298.069	1.23027	88185.2
149	18.55	1.1315		0.149	296.8	298.07	1.614	88090.2
149.5	18.57	1.16563		0.1495	297.12	298.072	0.905648	88280.3
150	18.53	1.06794		0.15	296.48	298.073	2.53714	87900.4
150.5	18.57	1.06605		0.1505	297.12	298.074	0.910101	88280.3
151	18.59	1.06453		0.151	297.44	298.075	0.403365	88470.6
151.5	18.54	1.06761		0.1515	296.64	298.076	2.06266	87995.3
152	18.49	1.07774		0.152	295.84	298.077	5.00528	87521.3
152.5	18.48	1.09618		0.1525	295.68	298.078	5.75171	87426.7
153	18.49	1.08707		0.153	295.84	298.079	5.01431	87521.3
153.5	18.52	1.0776		0.1535	296.32	298.08	3.09841	87805.5
154	18.5	1.10554		0.154	296	298.081	4.33126	87616
154.5	18.49	1.1055		0.1545	295.84	298.082	5.02691	87521.3
155	18.51	1.09632		0.155	296.16	298.083	3.69778	87710.7
155.5	18.51	1.1055		0.1555	296.16	298.084	3.70108	87710.7
156	18.49	1.1146		0.156	295.84	298.085	5.03846	87521.3
156.5	18.5	1.12367		0.1565	296	298.085	4.34914	87616
157	18.52	1.14133		0.157	296.32	298.086	3.11962	87805.5
157.5	18.56	1.14874		0.1575	296.96	298.087	1.27014	88185.2
158	18.51	1.20181		0.158	296.16	298.088	3.71621	87710.7
158.5	18.53	1.17598		0.1585	296.48	298.088	2.58716	87900.4
159	18.51	1.21018		0.159	296.16	298.089	3.72167	87710.7
159.5	18.54	1.20956		0.1595	296.64	298.09	2.10204	87995.3
160	18.52	1.23485		0.16	296.32	298.09	3.13467	87805.5
160.5	18.56	1.20034		0.1605	296.96	298.091	1.27947	88185.2
161	18.54	1.22615		0.161	296.64	298.092	2.1076	87995.3
161.5	18.49	1.25122		0.1615	295.84	298.092	5.07313	87521.3
162	18.47	1.20985		0.162	295.52	298.093	6.62005	87332.1
162.5	18.45	1.19236		0.1625	295.2	298.094	8.37242	87143
163	18.47	1.17598		0.163	295.52	298.094	6.62581	87332.1
163.5	18.53	1.17598		0.1635	296.48	298.095	2.60693	87900.4
164	18.52	1.23485		0.164	296.32	298.095	3.15105	87805.5
164.5	18.5	1.21023		0.1645	296	298.096	4.39164	87616
165	18.52	1.21006		0.165	296.32	298.096	3.15458	87805.5
165.5	18.5	1.21023		0.1655	296	298.097	4.39569	87616
166	18.49	1.18488		0.166	295.84	298.097	5.09428	87521.3
166.5	18.51	1.14146		0.1665	296.16	298.098	3.75391	87710.7
167	18.49	1.1055		0.167	295.84	298.098	5.09828	87521.3
167.5	18.5	1.15032		0.1675	296	298.098	4.40311	87616
168	18.54	1.1408		0.168	296.64	298.099	2.12801	87995.3
168.5	18.52	1.13244		0.1685	296.32	298.099	3.16544	87805.5
169	18.52	1.14133		0.169	296.32	298.1	3.16682	87805.5
169.5	18.52	1.13244		0.1695	296.32	298.1	3.16816	87805.5
170	18.51	1.1146		0.17	296.16	298.1	3.76475	87710.7
170.5	18.49	1.13258		0.1705	295.84	298.101	5.11055	87521.3
171	18.52	1.14133		0.171	296.32	298.101	3.17195	87805.5
171.5	18.49	1.15027		0.1715	295.84	298.101	5.11361	87521.3
172	18.51	1.20181		0.172	296.16	298.102	3.77002	87710.7
172.5	18.54	1.19274		0.1725	296.64	298.102	2.13736	87995.3
173	18.54	1.20956		0.173	296.64	298.102	2.13825	87995.3
173.5	18.54	1.21788		0.1735	296.64	298.103	2.13912	87995.3
174	18.55	1.19236		0.174	296.8	298.103	1.69745	88090.2
174.5	18.48	1.29864		0.1745	295.68	298.103	5.87161	87426.7
175	18.52	1.32177		0.175	296.32	298.103	3.18056	87805.5
175.5	18.51	1.24312		0.1755	296.16	298.104	3.77788	87710.7
176	18.51	1.23497		0.176	296.16	298.104	3.77888	87710.7
176.5	18.52	1.22664		0.1765	296.32	298.104	3.18331	87805.5
177	18.53	1.21817		0.177	296.48	298.104	2.63876	87900.4
177.5	18.54	1.20956		0.1775	296.64	298.105	2.14523	87995.3
178	18.49	1.19337		0.178	295.84	298.105	5.12971	87521.3
178.5	18.48	1.16758		0.1785	295.68	298.105	5.88115	87426.7
179	18.5	1.17637		0.179	296	298.105	4.43239	87616
179.5	18.52	1.17619		0.1795	296.32	298.106	3.18812	87805.5
180	18.54	1.12295		0.18	296.64	298.106	2.14838	87995.3
180.5	18.54	1.10481		0.1805	296.64	298.106	2.14895	87995.3
181	18.56	1.12205		0.181	296.96	298.106	1.3136	88185.2
181.5	18.56	1.14874		0.1815	296.96	298.106	1.31402	88185.2
182	18.53	1.19304		0.182	296.48	298.106	2.64546	87900.4
182.5	18.53	1.18454		0.1825	296.48	298.107	2.64603	87900.4
183	18.55	1.1404		0.183	296.8	298.107	1.70781	88090.2
183.5	18.59	1.11096		0.1835	297.44	298.107	0.444886	88470.6
184	18.56	1.1039		0.184	296.96	298.107	1.31597	88185.2
184.5	18.55	1.09521		0.1845	296.8	298.107	1.70907	88090.2
185	18.57	1.07548		0.185	297.12	298.107	0.975085	88280.3
185.5	18.56	1.08544		0.1855	296.96	298.108	1.31701	88185.2
186	18.59	1.06453		0.186	297.44	298.108	0.445894	88470.6
186.5	18.61	1.06263		0.1865	297.76	298.108	0.121028	88661
187	18.62	1.0804		0.187	297.92	298.108	0.0353534	88756.3
187.5	18.62	1.09894		0.1875	297.92	298.108	0.0354024	88756.3
188	18.63	1.07923		0.188	298.08	298.108	0.000799863	88851.7
188.5	18.61	1.05309		0.1885	297.76	298.108	0.121386	88661
189	18.61	1.04345		0.189	297.76	298.109	0.121469	88661
189.5	18.59	1.10184		0.1895	297.44	298.109	0.447079	88470.6
190	18.56	1.1039		0.19	296.96	298.109	1.31963	88185.2
190.5	18.55	1.07661		0.1905	296.8	298.109	1.71312	88090.2
191	18.52	1.10536		0.191	296.32	298.109	3.2004	87805.5
191.5	18.58	1.05582		0.1915	297.28	298.109	0.687357	88375.4
192	18.6	1.06363		0.192	297.6	298.109	0.259254	88565.8
192.5	18.61	1.03372		0.1925	297.76	298.109	0.121988	88661
193	18.64	1.05906		0.193	298.24	298.109	0.0170664	88947.1
193.5	18.66	1.06572		0.1935	298.56	298.109	0.202993	89138.1
194	18.68	1.06249		0.194	298.88	298.11	0.593606	89329.3
194.5	18.7	1.06837		0.1945	299.2	298.11	1.18891	89520.6
195	18.7	1.05887		0.195	299.2	298.11	1.18873	89520.6
195.5	18.69	1.08892		0.1955	299.04	298.11	0.865285	89424.9
196	18.68	1.11808		0.196	298.88	298.11	0.593097	89329.3
196.5	18.7	1.11464		0.1965	299.2	298.11	1.18821	89520.6
197	18.68	1.15365		0.197	298.88	298.11	0.592864	89329.3
197.5	18.67	1.15518		0.1975	298.72	298.11	0.371984	89233.6
198	18.67	1.18112		0.198	298.72	298.11	0.371898	89233.6
198.5	18.68	1.17963		0.1985	298.88	298.11	0.59254	89329.3
199	18.65	1.22578		0.199	298.4	298.11	0.0839261	89042.6
199.5	18.61	1.26247		0.1995	297.76	298.11	0.122755	88661
200	18.6	1.2792		0.2	297.6	298.11	0.260535	88565.8
200.5	18.53	1.2509		0.2005	296.48	298.11	2.65849	87900.4
201	18.51	1.25927		0.201	296.16	298.111	3.80463	87710.7
201.5	18.5	1.25931		0.2015	296	298.111	4.45465	87616
202	18.49	1.25927		0.202	295.84	298.111	5.15589	87521.3
202.5	18.48	1.29084		0.2025	295.68	298.111	5.90836	87426.7
203	18.49	1.22676		0.203	295.84	298.111	5.15637	87521.3
203.5	18.52	1.16758		0.2035	296.32	298.111	3.20702	87805.5
204	18.51	1.14146		0.204	296.16	298.111	3.80587	87710.7
204.5	18.54	1.13191		0.2045	296.64	298.111	2.16358	87995.3
205	18.57	1.16563		0.205	297.12	298.111	0.982	88280.3
205.5	18.57	1.12146		0.2055	297.12	298.111	0.982089	88280.3
206	18.57	1.17426		0.206	297.12	298.111	0.982176	88280.3
206.5	18.5	1.1415		0.2065	296	298.111	4.4567	87616
207	18.44	1.17482		0.207	295.04	298.111	9.43185	87048.6
207.5	18.42	1.18219		0.2075	294.72	298.111	11.5	86859.9
208	18.45	1.14922		0.208	295.2	298.111	8.47515	87143
208.5	18.43	1.13043		0.2085	294.88	298.111	10.441	86954.2
209	18.45	1.15798		0.209	295.2	298.111	8.47558	87143
209.5	18.45	1.16667		0.2095	295.2	298.111	8.47579	87143
210	18.47	1.13222		0.21	295.52	298.111	6.71512	87332.1
210.5	18.48	1.11446		0.2105	295.68	298.111	5.91165	87426.7
211	18.48	1.12349		0.211	295.68	298.111	5.91181	87426.7
211.5	18.49	1.1146		0.2115	295.84	298.111	5.1595	87521.3
212	18.45	1.14922		0.212	295.2	298.111	8.47674	87143
212.5	18.48	1.17619		0.2125	295.68	298.112	5.91226	87426.7
213	18.49	1.15027		0.213	295.84	298.112	5.15991	87521.3
213.5	18.54	1.11392		0.2135	296.64	298.112	2.16552	87995.3
214	18.51	1.1146		0.214	296.16	298.112	3.80874	87710.7
214.5	18.49	1.13258		0.2145	295.84	298.112	5.16028	87521.3
215	18.51	1.15027		0.215	296.16	298.112	3.80894	87710.7
215.5	18.52	1.11446		0.2155	296.32	298.112	3.2101	87805.5
216	18.52	1.0776		0.216	296.32	298.112	3.21019	87805.5
216.5	18.55	1.04809		0.2165	296.8	298.112	1.72062	88090.2
217	18.54	1.03884		0.217	296.64	298.112	2.16604	87995.3
217.5	18.54	1.04852		0.2175	296.64	298.112	2.16611	87995.3
218	18.55	1.06719		0.218	296.8	298.112	1.7208	88090.2
218.5	18.6	1.06363		0.2185	297.6	298.112	0.261952	88565.8
219	18.6	1.06363		0.219	297.6	298.112	0.261972	88565.8
219.5	18.62	1.11718		0.2195	297.92	298.112	0.0368073	88756.3
220	18.61	1.14499		0.22	297.76	298.112	0.123813	88661
220.5	18.63	1.16909		0.2205	298.08	298.112	0.00101697	88851.7
221	18.64	1.16792		0.221	298.24	298.112	0.0164075	88947.1
221.5	18.62	1.1615		0.2215	297.92	298.112	0.0368355	88756.3
222	18.65	1.1404		0.222	298.4	298.112	0.0829769	89042.6
222.5	18.67	1.16389		0.2225	298.72	298.112	0.369713	89233.6
223	18.69	1.15203		0.223	299.04	298.112	0.861229	89424.9
223.5	18.72	1.1554		0.2235	299.52	298.112	1.98249	89712.2
224	18.71	1.18317		0.224	299.36	298.112	1.55749	89616.4
224.5	18.75	1.1404		0.2245	300	298.112	3.56446	90000
225	18.76	1.13814		0.225	300.16	298.112	4.19416	90096
225.5	18.71	1.18317		0.2255	299.36	298.112	1.55738	89616.4
226	18.71	1.14852		0.226	299.36	298.112	1.55735	89616.4
226.5	18.71	1.16597		0.2265	299.36	298.112	1.55731	89616.4
227	18.72	1.12887		0.227	299.52	298.112	1.98221	89712.2
227.5	18.73	1.12685		0.2275	299.68	298.112	2.45831	89808.1
228	18.78	1.12439		0.228	300.48	298.112	5.60689	90288.2
228.5	18.79	1.10367		0.2285	300.64	298.112	6.39015	90384.4
229	18.82	1.15802		0.229	301.12	298.112	9.04725	90673.3
229.5	18.83	1.09226		0.2295	301.28	298.112	10.0353	90769.6
230	18.83	1.05462		0.23	301.28	298.112	10.0352	90769.6
230.5	18.85	1.06719		0.2305	301.6	298.112	12.165	90962.6
231	18.84	1.04175		0.231	301.44	298.112	11.0744	90866.1
231.5	18.83	1.0736		0.2315	301.28	298.112	10.035	90769.6
232	18.81	1.07021		0.232	300.96	298.112	8.10998	90576.9
232.5	18.74	1.13369		0.2325	299.84	298.112	2.98527	89904
233	18.72	1.12887		0.233	299.52	298.112	1.98186	89712.2
233.5	18.76	1.13814		0.2335	300.16	298.112	4.19339	90096
234	18.77	1.0811		0.234	300.32	298.112	4.87424	90192.1
234.5	18.78	1.03064		0.2345	300.48	298.112	5.60628	90288.2
235	18.73	1.06225		0.235	299.68	298.112	2.45784	89808.1
235.5	18.73	1.09041		0.2355	299.68	298.112	2.45782	89808.1
236	18.71	1.09448		0.236	299.36	298.112	1.55685	89616.4
236.5	18.73	1.0811		0.2365	299.68	298.112	2.45777	89808.1
237	18.75	1.04809		0.237	300	298.112	3.56349	90000
237.5	18.75	1.04809		0.2375	300	298.112	3.56347	90000
238	18.73	1.07172		0.238	299.68	298.112	2.45771	89808.1
238.5	18.73	1.07172		0.2385	299.68	298.112	2.45769	89808.1
239	18.75	1.07661		0.239	300	298.112	3.5634	90000
239.5	18.77	1.06225		0.2395	300.32	298.112	4.87389	90192.1
240	18.74	1.06002		0.24	299.84	298.112	2.98489	89904
240.5	18.76	1.05524		0.2405	300.16	298.112	4.19299	90096
241	18.72	1.11988		0.241	299.52	298.112	1.98154	89712.2
241.5	18.71	1.09448		0.2415	299.36	298.112	1.55667	89616.4
242	18.74	1.09747		0.242	299.84	298.112	2.98481	89904
242.5	18.66	1.13902		0.2425	298.56	298.112	0.200396	89138.1
243	18.67	1.15518		0.243	298.72	298.112	0.369241	89233.6
243.5	18.7	1.1415		0.2435	299.2	298.112	1.18298	89520.6
244	18.69	1.14323		0.244	299.04	298.112	0.86052	89424.9
244.5	18.72	1.1554		0.2445	299.52	298.112	1.98144	89712.2
245	18.71	1.19168		0.245	299.36	298.112	1.55659	89616.4
245.5	18.69	1.2366		0.2455	299.04	298.112	0.860495	89424.9
246	18.71	1.23333		0.246	299.36	298.112	1.55657	89616.4
246.5	18.69	1.22841		0.2465	299.04	298.112	0.86048	89424.9
247	18.68	1.22993		0.247	298.88	298.112	0.589236	89329.3
247.5	18.66	1.249		0.2475	298.56	298.112	0.200357	89138.1
248	18.68	1.17103		0.248	298.88	298.112	0.589224	89329.3
248.5	18.66	1.18253		0.2485	298.56	298.112	0.200351	89138.1
249	18.67	1.18112		0.249	298.72	298.112	0.36918	89233.6
249.5	18.66	1.18253		0.2495	298.56	298.112	0.200345	89138.1
250	18.69	1.18658		0.25	299.04	298.112	0.860434	89424.9
250.5	18.73	1.16216		0.2505	299.68	298.112	2.45735	89808.1
251	18.77	1.13578		0.251	300.32	298.112	4.87345	90192.1
251.5	18.74	1.15137		0.2515	299.84	298.112	2.98455	89904
252	18.69	1.09816		0.252	299.04	298.112	0.860411	89424.9
252.5	18.72	1.13778		0.2525	299.52	298.112	1.98128	89712.2
253	18.73	1.12685		0.253	299.68	298.112	2.4573	89808.1
253.5	18.73	1.15343		0.2535	299.68	298.112	2.45729	89808.1
254	18.77	1.09963		0.254	300.32	298.112	4.87338	90192.1
254.5	18.78	1.10627		0.2545	300.48	298.112	5.60539	90288.2
255	18.77	1.11785		0.255	300.32	298.112	4.87335	90192.1
255.5	18.81	1.07961		0.2555	300.96	298.112	8.10863	90576.9
256	18.79	1.08521		0.256	300.64	298.112	6.38857	90384.4
256.5	18.73	1.13578		0.2565	299.68	298.112	2.45725	89808.1
257	18.71	1.16597		0.257	299.36	298.112	1.5564	89616.4
257.5	18.62	1.19578		0.2575	297.92	298.112	0.0370346	88756.3
258	18.61	1.23005		0.258	297.76	298.112	0.124218	88661
258.5	18.66	1.19104		0.2585	298.56	298.112	0.200303	89138.1
259	18.71	1.08521		0.259	299.36	298.112	1.55638	89616.4
259.5	18.72	1.07384		0.2595	299.52	298.112	1.98119	89712.2
260	18.78	1.08786		0.26	300.48	298.112	5.60528	90288.2
260.5	18.78	1.05006		0.2605	300.48	298.112	5.60527	90288.2
261	18.76	1.06477		0.261	300.16	298.112	4.19243	90096
261.5	18.78	1.05006		0.2615	300.48	298.112	5.60525	90288.2
262	18.77	1.0527		0.262	300.32	298.112	4.87323	90192.1
262.5	18.82	1.04813		0.2625	301.12	298.112	9.04529	90673.3
263	18.81	1.06073		0.263	300.96	298.112	8.10847	90576.9
263.5	18.76	1.03592		0.2635	300.16	298.112	4.1924	90096
264	18.74	1.05044		0.264	299.84	298.112	2.98437	89904
264.5	18.73	1.01359		0.2645	299.68	298.112	2.45716	89808.1
265	18.76	1.01623		0.265	300.16	298.112	4.19238	90096
265.5	18.75	0.998737		0.2655	300	298.112	3.56277	90000
266	18.75	1.02863		0.266	300	298.112	3.56276	90000
266.5	18.79	1.02784		0.2665	300.64	298.112	6.38839	90384.4
267	18.81	1.02193		0.267	300.96	298.112	8.1084	90576.9
267.5	18.81	1.00197		0.2675	300.96	298.112	8.1084	90576.9
268	18.8	1.01504		0.268	300.8	298.112	7.22278	90480.6
268.5	18.8	1.00504		0.2685	300.8	298.112	7.22278	90480.6
269	18.8	0.994937		0.269	300.8	298.112	7.22277	90480.6
269.5	18.79	1.08521		0.2695	300.64	298.112	6.38836	90384.4
270	18.79	1.04731		0.27	300.64	298.112	6.38836	90384.4
270.5	18.81	1.03177		0.2705	300.96	298.112	8.10836	90576.9
271	18.84	1.03201		0.271	301.44	298.112	11.0724	90866.1
271.5	18.81	1.02193		0.2715	300.96	298.112	8.10835	90576.9
272	18.81	1.03177		0.272	300.96	298.112	8.10835	90576.9
272.5	18.83	1.05462		0.2725	301.28	298.112	10.0332	90769.6
273	18.81	1.02193		0.273	300.96	298.112	8.10834	90576.9
273.5	18.8	1.02494		0.2735	300.8	298.112	7.22273	90480.6
274	18.76	1.00624		0.274	300.16	298.112	4.19231	90096
274.5	18.79	1.008		0.2745	300.64	298.112	6.38832	90384.4
275	18.77	1.01359		0.275	300.32	298.112	4.8731	90192.1
275.5	18.69	1.03177		0.2755	299.04	298.112	0.860275	89424.9
276	18.69	1.012		0.276	299.04	298.112	0.860274	89424.9
276.5	18.7	1.03962		0.2765	299.2	298.112	1.18268	89520.6
277	18.69	1.04151		0.277	299.04	298.112	0.860271	89424.9
277.5	18.69	1.05117		0.2775	299.04	298.112	0.86027	89424.9
278	18.68	1.07196		0.278	298.88	298.112	0.589067	89329.3
278.5	18.68	1.08134		0.2785	298.88	298.112	0.589066	89329.3
279	18.66	1.08451		0.279	298.56	298.112	0.200261	89138.1
279.5	18.69	1.07961		0.2795	299.04	298.112	0.860266	89424.9
280	18.69	1.07021		0.28	299.04	298.112	0.860265	89424.9
280.5	18.66	1.06572		0.2805	298.56	298.112	0.20026	89138.1
281	18.69	1.07961		0.281	299.04	298.112	0.860263	89424.9
281.5	18.67	1.03529		0.2815	298.72	298.112	0.36906	89233.6
282	18.65	1.05768		0.282	298.4	298.112	0.0826576	89042.6
282.5	18.65	1.05768		0.2825	298.4	298.112	0.0826574	89042.6
283	18.64	1.09655		0.283	298.24	298.112	0.0162566	88947.1
283.5	18.61	1.14499		0.2835	297.76	298.112	0.124256	88661
284	18.63	1.14287		0.284	298.08	298.112	0.00105621	88851.7
284.5	18.64	1.11482		0.2845	298.24	298.112	0.0162563	88947.1
285	18.65	1.11351		0.285	298.4	298.113	0.0826561	89042.6
285.5	18.62	1.11718		0.2855	297.92	298.113	0.0370565	88756.3
286	18.65	1.05768		0.286	298.4	298.113	0.0826556	89042.6
286.5	18.63	1.06983		0.2865	298.08	298.113	0.00105635	88851.7
287	18.62	1.09894		0.287	297.92	298.113	0.037057	88756.3
287.5	18.6	1.10096		0.2875	297.6	298.113	0.262659	88565.8
288	18.59	1.09263		0.288	297.44	298.113	0.45226	88470.6
288.5	18.59	1.11096		0.2885	297.44	298.113	0.45226	88470.6
289	18.59	1.17288		0.289	297.44	298.113	0.452261	88470.6
289.5	18.57	1.13933		0.2895	297.12	298.113	0.985063	88280.3
290	18.57	1.1033		0.29	297.12	298.113	0.985064	88280.3
290.5	18.59	1.08334		0.2905	297.44	298.113	0.452262	88470.6
291	18.61	1.04345		0.291	297.76	298.113	0.124259	88661
291.5	18.6	1.05409		0.2915	297.6	298.113	0.262661	88565.8
292	18.6	1.10096		0.292	297.6	298.113	0.262661	88565.8
292.5	18.57	1.13043		0.2925	297.12	298.113	0.985067	88280.3
293	18.58	1.12079		0.293	297.28	298.113	0.693065	88375.4
293.5	18.6	1.1101		0.2935	297.6	298.113	0.262662	88565.8
294	18.57	1.13043		0.294	297.12	298.113	0.985068	88280.3
294.5	18.58	1.12976		0.2945	297.28	298.113	0.693067	88375.4
295	18.59	1.11096		0.295	297.44	298.113	0.452265	88470.6
295.5	18.6	1.13707		0.2955	297.6	298.113	0.262663	88565.8
296	18.57	1.13043		0.296	297.12	298.113	0.98507	88280.3
296.5	18.58	1.12976		0.2965	297.28	298.113	0.693068	88375.4
297	18.53	1.17598		0.297	296.48	298.113	2.66508	87900.4
297.5	18.57	1.12146		0.2975	297.12	298.113	0.985071	88280.3
298	18.54	1.17568		0.298	296.64	298.113	2.16828	87995.3
298.5	18.59	1.12002		0.2985	297.44	298.113	0.452267	88470.6
299	18.58	1.1475		0.299	297.28	298.113	0.69307	88375.4
299.5	18.54	1.15837		0.2995	296.64	298.113	2.16828	87995.3
300	18.54	1.19274		0.3	296.64	298.113	2.16828	87995.3
300.5	18.53	1.18454		0.3005	296.48	298.113	2.66508	87900.4
301	18.5	1.16775		0.301	296	298.113	4.46269	87616
301.5	18.54	1.06761		0.3015	296.64	298.113	2.16828	87995.3
302	18.5	1.08711		0.302	296	298.113	4.46269	87616
302.5	18.51	1.08707		0.3025	296.16	298.113	3.81229	87710.7
303	18.53	1.0867		0.303	296.48	298.113	2.66509	87900.4
303.5	18.53	1.09595		0.3035	296.48	298.113	2.66509	87900.4
304	18.44	1.11301		0.304	295.04	298.113	9.44032	87048.6
304.5	18.47	1.14111		0.3045	295.52	298.113	6.72111	87332.1
305	18.47	1.11423		0.305	295.52	298.113	6.72111	87332.1
305.5	18.42	1.1475		0.3055	294.72	298.113	11.5091	86859.9
306	18.44	1.16619		0.306	295.04	298.113	9.44032	87048.6
306.5	18.43	1.11242		0.3065	294.88	298.113	10.4491	86954.2
307	18.46	1.07703		0.307	295.36	298.113	7.57631	87237.5
307.5	18.56	1.06667		0.3075	296.96	298.113	1.32828	88185.2
308	18.54	1.05811		0.308	296.64	298.113	2.16829	87995.3
308.5	18.51	1.08707		0.3085	296.16	298.113	3.8123	87710.7
309	18.5	1.03962		0.309	296	298.113	4.4627	87616
309.5	18.48	1.03942		0.3095	295.68	298.113	5.91711	87426.7
310	18.52	1.00985		0.31	296.32	298.113	3.2131	87805.5
310.5	18.55	1.06719		0.3105	296.8	298.113	1.72269	88090.2
311	18.56	1.07609		0.311	296.96	298.113	1.32828	88185.2
311.5	18.57	1.12146		0.3115	297.12	298.113	0.985079	88280.3
312	18.54	1.1408		0.312	296.64	298.113	2.16829	87995.3
312.5	18.47	1.14992		0.3125	295.52	298.113	6.72112	87332.1
313	18.5	1.10554		0.313	296	298.113	4.46271	87616
313.5	18.54	1.10481		0.3135	296.64	298.113	2.16829	87995.3
314	18.5	1.15907		0.314	296	298.113	4.46271	87616
314.5	18.5	1.17637		0.3145	296	298.113	4.46271	87616
315	18.48	1.17619		0.315	295.68	298.113	5.91711	87426.7
315.5	18.46	1.20956		0.3155	295.36	298.113	7.57632	87237.5
316	18.49	1.23497		0.316	295.84	298.113	5.16431	87521.3
316.5	18.56	1.20034		0.3165	296.96	298.113	1.32828	88185.2
317	18.59	1.15553		0.317	297.44	298.113	0.452273	88470.6
317.5	18.59	1.16424		0.3175	297.44	298.113	0.452273	88470.6
318	18.58	1.16498		0.318	297.28	298.113	0.693077	88375.4
318.5	18.59	1.15553		0.3185	297.44	298.113	0.452273	88470.6
319	18.62	1.13511		0.319	297.92	298.113	0.037061	88756.3
319.5	18.63	1.12506		0.3195	298.08	298.113	0.00105706	88851.7
320	18.67	1.08297		0.32	298.72	298.113	0.369041	89233.6
320.5	18.69	1.08892		0.3205	299.04	298.113	0.860233	89424.9
321	18.63	1.16909		0.321	298.08	298.113	0.00105707	88851.7
321.5	18.62	1.1615		0.3215	297.92	298.113	0.0370611	88756.3
322	18.64	1.15924		0.322	298.24	298.113	0.016253	88947.1
322.5	18.6	1.19764		0.3225	297.6	298.113	0.262669	88565.8
323	18.62	1.22086		0.323	297.92	298.113	0.0370612	88756.3
323.5	18.66	1.18253		0.3235	298.56	298.113	0.200245	89138.1
324	18.7	1.16775		0.324	299.2	298.113	1.18263	89520.6
324.5	18.68	1.17103		0.3245	298.88	298.113	0.589036	89329.3
325	18.65	1.18386		0.325	298.4	298.113	0.0826488	89042.6
325.5	18.62	1.17017		0.3255	297.92	298.113	0.0370613	88756.3
326	18.6	1.17207		0.326	297.6	298.113	0.26267	88565.8
326.5	18.68	1.11808		0.3265	298.88	298.113	0.589036	89329.3
327	18.66	1.06572		0.327	298.56	298.113	0.200245	89138.1
327.5	18.62	1.08971		0.3275	297.92	298.113	0.0370613	88756.3
328	18.61	1.12721		0.328	297.76	298.113	0.124266	88661
328.5	18.64	1.12385		0.3285	298.24	298.113	0.0162529	88947.1
329	18.65	1.15798		0.329	298.4	298.113	0.0826486	89042.6
329.5	18.65	1.2008		0.3295	298.4	298.113	0.0826486	89042.6
330	18.63	1.21983		0.33	298.08	298.113	0.00105711	88851.7
330.5	18.65	1.17529		0.3305	298.4	298.113	0.0826486	89042.6
331	18.65	1.19236		0.331	298.4	298.113	0.0826486	89042.6
331.5	18.63	1.16909		0.3315	298.08	298.113	0.00105712	88851.7
332	18.61	1.1625		0.332	297.76	298.113	0.124266	88661
332.5	18.63	1.1777		0.3325	298.08	298.113	0.00105712	88851.7
333	18.63	1.15168		0.333	298.08	298.113	0.00105712	88851.7
333.5	18.6	1.1547		0.3335	297.6	298.113	0.26267	88565.8
334	18.63	1.134		0.334	298.08	298.113	0.00105713	88851.7
334.5	18.61	1.13614		0.3345	297.76	298.113	0.124266	88661
335	18.6	1.16342		0.335	297.6	298.113	0.26267	88565.8
335.5	18.61	1.11821		0.3355	297.76	298.113	0.124266	88661
336	18.57	1.13043		0.336	297.12	298.113	0.985083	88280.3
336.5	18.53	1.07736		0.3365	296.48	298.113	2.6651	87900.4
337	18.51	1.01		0.337	296.16	298.113	3.81231	87710.7
337.5	18.48	1.0198		0.3375	295.68	298.113	5.91712	87426.7
338	18.5	0.989847		0.338	296	298.113	4.46271	87616
338.5	18.53	0.999545		0.3385	296.48	298.113	2.6651	87900.4
339	18.49	1.01995		0.339	295.84	298.113	5.16432	87521.3
339.5	18.53	1.04886		0.3395	296.48	298.113	2.6651	87900.4
340	18.52	1.03942		0.34	296.32	298.113	3.21311	87805.5
340.5	18.53	1.04886		0.3405	296.48	298.113	2.6651	87900.4
341	18.56	1.06667		0.341	296.96	298.113	1.32829	88185.2
341.5	18.59	1.06453		0.3415	297.44	298.113	0.452275	88470.6
342	18.61	1.05309		0.342	297.76	298.113	0.124266	88661
342.5	18.63	1.04112		0.3425	298.08	298.113	0.00105715	88851.7
343	18.66	1.02711		0.343	298.56	298.113	0.200244	89138.1
343.5	18.62	1.09894		0.3435	297.92	298.113	0.0370616	88756.3
344	18.66	1.09378		0.344	298.56	298.113	0.200244	89138.1
344.5	18.65	1.12254		0.3445	298.4	298.113	0.0826483	89042.6
345	18.67	1.11966		0.345	298.72	298.113	0.369039	89233.6
345.5	18.66	1.13902		0.3455	298.56	298.113	0.200244	89138.1
346	18.64	1.1328		0.346	298.24	298.113	0.0162527	88947.1
346.5	18.6	1.10096		0.3465	297.6	298.113	0.262671	88565.8
347	18.61	1.11821		0.347	297.76	298.113	0.124266	88661
347.5	18.59	1.10184		0.3475	297.44	298.113	0.452275	88470.6
348	18.6	1.1101		0.348	297.6	298.113	0.262671	88565.8
348.5	18.58	1.10261		0.3485	297.28	298.113	0.693079	88375.4
349	18.64	1.03981		0.349	298.24	298.113	0.0162527	88947.1
349.5	18.65	1.01876		0.3495	298.4	298.113	0.0826482	89042.6
350	18.66	1.07516		0.35	298.56	298.113	0.200244	89138.1
350.5	18.68	1.09986		0.3505	298.88	298.113	0.589035	89329.3
351	18.67	1.08297		0.351	298.72	298.113	0.369039	89233.6
351.5	18.65	1.09521		0.3515	298.4	298.113	0.0826482	89042.6
352	18.63	1.07923		0.352	298.08	298.113	0.00105716	88851.7
352.5	18.6	1.11916		0.3525	297.6	298.113	0.262671	88565.8
353	18.59	1.13791		0.353	297.44	298.113	0.452275	88470.6
353.5	18.6	1.1547		0.3535	297.6	298.113	0.262671	88565.8
354	18.64	1.16792		0.354	298.24	298.113	0.0162527	88947.1
354.5	18.66	1.21622		0.3545	298.56	298.113	0.200244	89138.1
355	18.64	1.21039		0.355	298.24	298.113	0.0162527	88947.1
355.5	18.6	1.20605		0.3555	297.6	298.113	0.262671	88565.8
356	18.61	1.17975		0.356	297.76	298.113	0.124266	88661
356.5	18.65	1.22578		0.3565	298.4	298.113	0.0826482	89042.6
357	18.67	1.20651		0.357	298.72	298.113	0.369039	89233.6
357.5	18.7	1.17637		0.3575	299.2	298.113	1.18263	89520.6
358	18.64	1.19359		0.358	298.24	298.113	0.0162527	88947.1
358.5	18.64	1.20202		0.3585	298.24	298.113	0.0162527	88947.1
359	18.62	1.17017		0.359	297.92	298.113	0.0370617	88756.3
359.5	18.59	1.19844		0.3595	297.44	298.113	0.452275	88470.6
360	18.6	1.20605		0.36	297.6	298.113	0.262671	88565.8
360.5	18.54	1.25867		0.3605	296.64	298.113	2.1683	87995.3
361	18.51	1.3295		0.361	296.16	298.113	3.81231	87710.7
361.5	18.53	1.32158		0.3615	296.48	298.113	2.6651	87900.4
362	18.52	1.32939		0.362	296.32	298.113	3.21311	87805.5
362.5	18.52	1.33696		0.3625	296.32	298.113	3.21311	87805.5
363	18.52	1.35199		0.363	296.32	298.113	3.21311	87805.5
363.5	18.57	1.32005		0.3635	297.12	298.113	0.985084	88280.3
364	18.58	1.34224		0.364	297.28	298.113	0.69308	88375.4
364.5	18.54	1.29817		0.3645	296.64	298.113	2.1683	87995.3
365	18.56	1.2417		0.365	296.96	298.113	1.32829	88185.2
365.5	18.6	1.21439		0.3655	297.6	298.113	0.262671	88565.8
366	18.62	1.22911		0.366	297.92	298.113	0.0370617	88756.3
366.5	18.61	1.26247		0.3665	297.76	298.113	0.124266	88661
367	18.63	1.26055		0.367	298.08	298.113	0.00105717	88851.7
367.5	18.57	1.27331		0.3675	297.12	298.113	0.985084	88280.3
368	18.56	1.27382		0.368	296.96	298.113	1.32829	88185.2
368.5	18.59	1.23987		0.3685	297.44	298.113	0.452275	88470.6
369	18.58	1.23239		0.369	297.28	298.113	0.69308	88375.4
369.5	18.55	1.28216		0.3695	296.8	298.113	1.72269	88090.2
370	18.57	1.16563		0.37	297.12	298.113	0.985084	88280.3
370.5	18.64	1.1328		0.3705	298.24	298.113	0.0162526	88947.1
371	18.63	1.15168		0.371	298.08	298.113	0.00105717	88851.7
371.5	18.66	1.18253		0.3715	298.56	298.113	0.200244	89138.1
372	18.66	1.16532		0.372	298.56	298.113	0.200244	89138.1
372.5	18.69	1.11641		0.3725	299.04	298.113	0.86023	89424.9
373	18.75	1.06719		0.373	300	298.113	3.5626	90000
373.5	18.74	1.06002		0.3735	299.84	298.113	2.98421	89904
374	18.75	1.0088		0.374	300	298.113	3.5626	90000
374.5	18.75	1.0088		0.3745	300	298.113	3.5626	90000
375	18.77	1.04306		0.375	300.32	298.113	4.87299	90192.1
375.5	18.72	1.09249		0.3755	299.52	298.113	1.98102	89712.2
376	18.72	1.11083		0.376	299.52	298.113	1.98102	89712.2
376.5	18.72	1.08321		0.3765	299.52	298.113	1.98102	89712.2
377	18.74	1.06002		0.377	299.84	298.113	2.98421	89904
377.5	18.74	1.06002		0.3775	299.84	298.113	2.98421	89904
378	18.69	1.08892		0.378	299.04	298.113	0.86023	89424.9
378.5	18.7	1.12367		0.3785	299.2	298.113	1.18263	89520.6
379	18.71	1.13079		0.379	299.36	298.113	1.55622	89616.4
379.5	18.71	1.09448		0.3795	299.36	298.113	1.55622	89616.4
380	18.66	1.12115		0.38	298.56	298.113	0.200244	89138.1
380.5	18.66	1.12115		0.3805	298.56	298.113	0.200244	89138.1
381	18.67	1.13756		0.381	298.72	298.113	0.369039	89233.6
381.5	18.67	1.16389		0.3815	298.72	298.113	0.369039	89233.6
382	18.69	1.16943		0.382	299.04	298.113	0.86023	89424.9
382.5	18.68	1.18816		0.3825	298.88	298.113	0.589034	89329.3
383	18.71	1.19168		0.383	299.36	298.113	1.55622	89616.4
383.5	18.69	1.21185		0.3835	299.04	298.113	0.86023	89424.9
384	18.67	1.1981		0.384	298.72	298.113	0.369039	89233.6
384.5	18.63	1.21152		0.3845	298.08	298.113	0.00105718	88851.7
385	18.61	1.18828		0.385	297.76	298.113	0.124266	88661
385.5	18.65	1.18386		0.3855	298.4	298.113	0.0826481	89042.6
386	18.65	1.18386		0.386	298.4	298.113	0.0826481	89042.6
386.5	18.65	1.15798		0.3865	298.4	298.113	0.0826481	89042.6
387	18.66	1.14786		0.387	298.56	298.113	0.200244	89138.1
387.5	18.68	1.15365		0.3875	298.88	298.113	0.589034	89329.3
388	18.67	1.18112		0.388	298.72	298.113	0.369039	89233.6
388.5	18.65	1.16667		0.3885	298.4	298.113	0.0826481	89042.6
389	18.65	1.07661		0.389	298.4	298.113	0.0826481	89042.6
389.5	18.64	1.09655		0.3895	298.24	298.113	0.0162526	88947.1
390	18.68	1.08134		0.39	298.88	298.113	0.589034	89329.3
390.5	18.67	1.1106		0.3905	298.72	298.113	0.369039	89233.6
391	18.66	1.09378		0.391	298.56	298.113	0.200243	89138.1
391.5	18.68	1.09064		0.3915	298.88	298.113	0.589034	89329.3
392	18.69	1.07961		0.392	299.04	298.113	0.86023	89424.9
392.5	18.7	1.10554		0.3925	299.2	298.113	1.18263	89520.6
393	18.69	1.10732		0.393	299.04	298.113	0.86023	89424.9
393.5	18.7	1.1415		0.3935	299.2	298.113	1.18263	89520.6
394	18.73	1.15343		0.394	299.68	298.113	2.45701	89808.1
394.5	18.73	1.14464		0.3945	299.68	298.113	2.45701	89808.1
395	18.71	1.13079		0.395	299.36	298.113	1.55622	89616.4
395.5	18.71	1.13969		0.3955	299.36	298.113	1.55622	89616.4
396	18.75	1.1044		0.396	300	298.113	3.5626	90000
396.5	18.68	1.08134		0.3965	298.88	298.113	0.589034	89329.3
397	18.71	1.01797		0.397	299.36	298.113	1.55622	89616.4
397.5	18.71	0.967085		0.3975	299.36	298.113	1.55622	89616.4
398	18.7	0.989847		0.398	299.2	298.113	1.18263	89520.6
398.5	18.75	0.9783		0.3985	300	298.113	3.5626	90000
399	18.75	1.0088		0.399	300	298.113	3.5626	90000
399.5	18.74	1.06002		0.3995	299.84	298.113	2.98421	89904
400	18.76	1.08358		0.4	300.16	298.113	4.1922	90096
400.5	18.77	1.03333		0.4005	300.32	298.113	4.87299	90192.1
401	18.77	1.00358		0.401	300.32	298.113	4.87299	90192.1
401.5	18.74	1.00121		0.4015	299.84	298.113	2.98421	89904
402	18.73	1.00358		0.402	299.68	298.113	2.45701	89808.1
402.5	18.72	1.02573		0.4025	299.52	298.113	1.98102	89712.2
403	18.7	1.04929		0.403	299.2	298.113	1.18263	89520.6
403.5	18.71	1.04731		0.4035	299.36	298.113	1.55622	89616.4
404	18.73	1.04306		0.404	299.68	298.113	2.45701	89808.1
404.5	18.75	1.05768		0.4045	300	298.113	3.5626	90000
405	18.79	1.07586		0.405	300.64	298.113	6.38818	90384.4
405.5	18.77	1.07172		0.4055	300.32	298.113	4.87299	90192.1
406	18.78	1.07853		0.406	300.48	298.113	5.60499	90288.2
406.5	18.78	1.06913		0.4065	300.48	298.113	5.60499	90288.2
407	18.75	1.09521		0.407	300	298.113	3.5626	90000
407.5	18.69	1.09816		0.4075	299.04	298.113	0.86023	89424.9
408	18.65	1.12254		0.408	298.4	298.113	0.082648	89042.6
408.5	18.68	1.10901		0.4085	298.88	298.113	0.589034	89329.3
409	18.61	1.12721		0.409	297.76	298.113	0.124266	88661
409.5	18.59	1.09263		0.4095	297.44	298.113	0.452275	88470.6
410	18.53	1.05844		0.41	296.48	298.113	2.6651	87900.4
410.5	18.5	1.10554		0.4105	296	298.113	4.46272	87616
411	18.48	1.08693		0.411	295.68	298.113	5.91713	87426.7
411.5	18.46	1.07703		0.4115	295.36	298.113	7.57633	87237.5
412	18.51	1.07774		0.412	296.16	298.113	3.81231	87710.7
412.5	18.51	1.08707		0.4125	296.16	298.113	3.81231	87710.7
413	18.51	1.1146		0.413	296.16	298.113	3.81231	87710.7
413.5	18.52	1.09618		0.4135	296.32	298.113	3.21311	87805.5
414	18.52	1.10536		0.414	296.32	298.113	3.21311	87805.5
414.5	18.54	1.10481		0.4145	296.64	298.113	2.1683	87995.3
415	18.56	1.07609		0.415	296.96	298.113	1.32829	88185.2
415.5	18.52	1.06818		0.4155	296.32	298.113	3.21311	87805.5
416	18.53	1.09595		0.416	296.48	298.113	2.6651	87900.4
416.5	18.51	1.07774		0.4165	296.16	298.113	3.81231	87710.7
417	18.52	1.0776		0.417	296.32	298.113	3.21311	87805.5
417.5	18.59	1.07398		0.4175	297.44	298.113	0.452275	88470.6
418	18.62	1.04234		0.418	297.92	298.113	0.0370617	88756.3
418.5	18.61	1.04345		0.4185	297.76	298.113	0.124266	88661
419	18.62	1.0326		0.419	297.92	298.113	0.0370617	88756.3
419.5	18.62	1.0326		0.4195	297.92	298.113	0.0370617	88756.3
420	18.65	1.02863		0.42	298.4	298.113	0.082648	89042.6
420.5	18.66	1.02711		0.4205	298.56	298.113	0.200243	89138.1
421	18.66	0.986986		0.421	298.56	298.113	0.200243	89138.1
421.5	18.66	1.0369		0.4215	298.56	298.113	0.200243	89138.1
422	18.67	1.03529		0.422	298.72	298.113	0.369039	89233.6
422.5	18.7	0.969223		0.4225	299.2	298.113	1.18263	89520.6
423	18.72	0.995749		0.423	299.52	298.113	1.98102	89712.2
423.5	18.74	1.01125		0.4235	299.84	298.113	2.98421	89904
424	18.72	1.03553		0.424	299.52	298.113	1.98102	89712.2
424.5	18.74	1.06002		0.4245	299.84	298.113	2.98421	89904
425	18.76	1.02612		0.425	300.16	298.113	4.1922	90096
425.5	18.74	1.07891		0.4255	299.84	298.113	2.98421	89904
426	18.74	1.0695		0.426	299.84	298.113	2.98421	89904
426.5	18.8	1.02494		0.4265	300.8	298.113	7.22258	90480.6
427	18.82	1.00885		0.427	301.12	298.113	9.04497	90673.3
427.5	18.89	0.930895		0.4275	302.24	298.113	17.0361	91349
428	18.88	0.935063		0.428	302.08	298.113	15.7409	91252.3
428.5	18.85	0.914253		0.4285	301.6	298.113	12.1626	90962.6
429	18.79	0.924362		0.429	300.64	298.113	6.38818	90384.4
429.5	18.81	0.939536		0.4295	300.96	298.113	8.10817	90576.9
430	18.78	0.905427		0.43	300.48	298.113	5.60499	90288.2
430.5	18.81	0.872648		0.4305	300.96	298.113	8.10817	90576.9
431	18.79	0.879566		0.431	300.64	298.113	6.38818	90384.4
431.5	18.79	0.868006		0.4315	300.64	298.113	6.38818	90384.4
432	18.81	0.884148		0.432	300.96	298.113	8.10817	90576.9
432.5	18.81	0.917782		0.4325	300.96	298.113	8.10817	90576.9
433	18.8	0.97442		0.433	300.8	298.113	7.22258	90480.6
433.5	18.8	0.994937		0.4335	300.8	298.113	7.22258	90480.6
434	18.81	0.981598		0.434	300.96	298.113	8.10817	90576.9
434.5	18.87	0.939106		0.4345	301.92	298.113	14.4969	91155.7
435	18.89	0.91998		0.435	302.24	298.113	17.0361	91349
435.5	18.86	0.899158		0.4355	301.76	298.113	13.3042	91059.1
436	18.85	0.925235		0.436	301.6	298.113	12.1626	90962.6
436.5	18.86	0.899158		0.4365	301.76	298.113	13.3042	91059.1
437	18.88	0.879394		0.437	302.08	298.113	15.7409	91252.3
437.5	18.86	0.887853		0.4375	301.76	298.113	13.3042	91059.1
438	18.87	0.970837		0.438	301.92	298.113	14.4969	91155.7
438.5	18.86	0.984937		0.4385	301.76	298.113	13.3042	91059.1
439	18.84	1.01225		0.439	301.44	298.113	11.0722	90866.1
439.5	18.86	1.01524		0.4395	301.76	298.113	13.3042	91059.1
440	18.87	1.02154		0.44	301.92	298.113	14.4969	91155.7
440.5	18.85	1.01876		0.4405	301.6	298.113	12.1626	90962.6
441	18.84	1.02218		0.441	301.44	298.113	11.0722	90866.1
441.5	18.91	1.02588		0.4415	302.56	298.113	19.7801	91542.6
442	18.9	1.01005		0.442	302.4	298.113	18.3825	91445.8
442.5	18.91	0.985706		0.4425	302.56	298.113	19.7801	91542.6
443	18.87	0.981187		0.443	301.92	298.113	14.4969	91155.7
443.5	18.89	0.962898		0.4435	302.24	298.113	17.0361	91349
444	18.9	0.948151		0.444	302.4	298.113	18.3825	91445.8
444.5	18.89	0.973331		0.4445	302.24	298.113	17.0361	91349
445	18.93	0.945537		0.445	302.88	298.113	22.7289	91736.3
445.5	18.94	0.951554		0.4455	303.04	298.113	24.2801	91833.2
446	18.91	0.922174		0.446	302.56	298.113	19.7801	91542.6
446.5	18.93	0.912926		0.4465	302.88	298.113	22.7289	91736.3
447	18.89	0.95235		0.447	302.24	298.113	17.0361	91349
447.5	18.87	0.970837		0.4475	301.92	298.113	14.4969	91155.7
448	18.87	0.949801		0.448	301.92	298.113	14.4969	91155.7
448.5	18.86	0.953674		0.4485	301.76	298.113	13.3042	91059.1
449	18.84	0.950492		0.449	301.44	298.113	11.0722	90866.1
449.5	18.84	0.971513		0.4495	301.44	298.113	11.0722	90866.1
450	18.84	1.00222		0.45	301.44	298.113	11.0722	90866.1
450.5	18.81	1.00197		0.4505	300.96	298.113	8.10817	90576.9
451	18.83	1.00559		0.451	301.28	298.113	10.033	90769.6
451.5	18.79	1.02784		0.4515	300.64	298.113	6.38818	90384.4
452	18.8	1.05409		0.452	300.8	298.113	7.22258	90480.6
452.5	18.76	1.06477		0.4525	300.16	298.113	4.1922	90096
453	18.76	1.04563		0.453	300.16	298.113	4.1922	90096
453.5	18.72	1.05486		0.4535	299.52	298.113	1.98102	89712.2
454	18.74	1.05044		0.454	299.84	298.113	2.98421	89904
454.5	18.7	1.04929		0.4545	299.2	298.113	1.18263	89520.6
455	18.71	1.06643		0.455	299.36	298.113	1.55622	89616.4
455.5	18.72	1.06439		0.4555	299.52	298.113	1.98102	89712.2
456	18.7	1.11464		0.456	299.2	298.113	1.18263	89520.6
456.5	18.7	1.12367		0.4565	299.2	298.113	1.18263	89520.6
457	18.73	1.11785		0.457	299.68	298.113	2.45701	89808.1
457.5	18.73	1.16216		0.4575	299.68	298.113	2.45701	89808.1
458	18.69	1.19507		0.458	299.04	298.113	0.86023	89424.9
458.5	18.65	1.2008		0.4585	298.4	298.113	0.082648	89042.6
459	18.64	1.20202		0.459	298.24	298.113	0.0162526	88947.1
459.5	18.64	1.25142		0.4595	298.24	298.113	0.0162526	88947.1
460	18.65	1.17529		0.46	298.4	298.113	0.082648	89042.6
460.5	18.67	1.21485		0.4605	298.72	298.113	0.369039	89233.6
461	18.67	1.22314		0.461	298.72	298.113	0.369039	89233.6
461.5	18.68	1.20504		0.4615	298.88	298.113	0.589034	89329.3
462	18.72	1.18986		0.462	299.52	298.113	1.98102	89712.2
462.5	18.68	1.22169		0.4625	298.88	298.113	0.589034	89329.3
463	18.66	1.2245		0.463	298.56	298.113	0.200243	89138.1
463.5	18.62	1.26953		0.4635	297.92	298.113	0.0370617	88756.3
464	18.61	1.24637		0.464	297.76	298.113	0.124266	88661
464.5	18.59	1.18998		0.4645	297.44	298.113	0.452275	88470.6
465	18.57	1.21651		0.465	297.12	298.113	0.985085	88280.3
465.5	18.56	1.21705		0.4655	296.96	298.113	1.32829	88185.2
466	18.59	1.23169		0.466	297.44	298.113	0.452275	88470.6
466.5	18.58	1.24056		0.4665	297.28	298.113	0.69308	88375.4
467	18.6	1.21439		0.467	297.6	298.113	0.262671	88565.8
467.5	18.6	1.20605		0.4675	297.6	298.113	0.262671	88565.8
468	18.63	1.19473		0.468	298.08	298.113	0.00105718	88851.7
468.5	18.64	1.15924		0.4685	298.24	298.113	0.0162526	88947.1
469	18.63	1.16909		0.469	298.08	298.113	0.00105718	88851.7
469.5	18.64	1.14168		0.4695	298.24	298.113	0.0162526	88947.1
470	18.62	1.12618		0.47	297.92	298.113	0.0370617	88756.3
470.5	18.66	1.12115		0.4705	298.56	298.113	0.200243	89138.1
471	18.6	1.11916		0.471	297.6	298.113	0.262671	88565.8
471.5	18.61	1.12721		0.4715	297.76	298.113	0.124266	88661
472	18.59	1.13791		0.472	297.44	298.113	0.452275	88470.6
472.5	18.57	1.12146		0.4725	297.12	298.113	0.985085	88280.3
473	18.59	1.08334		0.473	297.44	298.113	0.452275	88470.6
473.5	18.56	1.11301		0.4735	296.96	298.113	1.32829	88185.2
474	18.6	1.08246		0.474	297.6	298.113	0.262671	88565.8
474.5	18.59	1.10184		0.4745	297.44	298.113	0.452275	88470.6
475	18.63	1.08855		0.475	298.08	298.113	0.00105718	88851.7
475.5	18.65	1.07661		0.4755	298.4	298.113	0.082648	89042.6
476	18.65	1.08595		0.476	298.4	298.113	0.082648	89042.6
476.5	18.63	1.07923		0.4765	298.08	298.113	0.00105718	88851.7
477	18.63	1.03138		0.477	298.08	298.113	0.00105718	88851.7
477.5	18.63	1.0116		0.4775	298.08	298.113	0.00105718	88851.7
478	18.6	1.02494		0.478	297.6	298.113	0.262671	88565.8
478.5	18.63	1.0116		0.4785	298.08	298.113	0.00105718	88851.7
479	18.66	0.986986		0.479	298.56	298.113	0.200243	89138.1
479.5	18.63	0.981187		0.4795	298.08	298.113	0.00105718	88851.7
480	18.67	0.93263		0.48	298.72	298.113	0.369039	89233.6
480.5	18.64	0.948364		0.4805	298.24	298.113	0.0162526	88947.1
481	18.66	0.95579		0.481	298.56	298.113	0.200243	89138.1
481.5	18.62	0.972137		0.4815	297.92	298.113	0.0370617	88756.3
482	18.59	0.975405		0.482	297.44	298.113	0.452275	88470.6
482.5	18.6	1.01504		0.4825	297.6	298.113	0.262671	88565.8
483	18.61	0.99387		0.483	297.76	298.113	0.124266	88661
483.5	18.66	1.00725		0.4835	298.56	298.113	0.200243	89138.1
484	18.66	1.0562		0.484	298.56	298.113	0.200243	89138.1
484.5	18.64	1.15924		0.4845	298.24	298.113	0.0162526	88947.1
485	18.61	1.20517		0.485	297.76	298.113	0.124266	88661
485.5	18.64	1.19359		0.4855	298.24	298.113	0.0162526	88947.1
486	18.61	1.24637		0.486	297.76	298.113	0.124266	88661
486.5	18.67	1.22314		0.4865	298.72	298.113	0.369039	89233.6
487	18.63	1.26055		0.487	298.08	298.113	0.00105718	88851.7
487.5	18.63	1.21152		0.4875	298.08	298.113	0.00105718	88851.7
488	18.63	1.20315		0.488	298.08	298.113	0.00105718	88851.7
488.5	18.61	1.21352		0.4885	297.76	298.113	0.124266	88661
489	18.64	1.21871		0.489	298.24	298.113	0.0162526	88947.1
489.5	18.65	1.23399		0.4895	298.4	298.113	0.082648	89042.6
490	18.62	1.17877		0.49	297.92	298.113	0.0370617	88756.3
490.5	18.63	1.1777		0.4905	298.08	298.113	0.00105718	88851.7
491	18.69	1.18658		0.491	299.04	298.113	0.86023	89424.9
491.5	18.71	1.15728		0.4915	299.36	298.113	1.55622	89616.4
492	18.77	1.12685		0.492	300.32	298.113	4.87299	90192.1
492.5	18.76	1.13814		0.4925	300.16	298.113	4.1922	90096
493	18.75	1.14922		0.493	300	298.113	3.5626	90000
493.5	18.78	1.16844		0.4935	300.48	298.113	5.60499	90288.2
494	18.78	1.19409		0.494	300.48	298.113	5.60499	90288.2
494.5	18.7	1.11464		0.4945	299.2	298.113	1.18263	89520.6
495	18.72	1.13778		0.495	299.52	298.113	1.98102	89712.2
495.5	18.69	1.14323		0.4955	299.04	298.113	0.86023	89424.9
496	18.67	1.1106		0.496	298.72	298.113	0.369039	89233.6
496.5	18.65	1.11351		0.4965	298.4	298.113	0.082648	89042.6
497	18.68	1.08134		0.497	298.88	298.113	0.589034	89329.3
497.5	18.67	1.08297		0.4975	298.72	298.113	0.369039	89233.6
498	18.64	1.10572		0.498	298.24	298.113	0.0162526	88947.1
498.5	18.64	1.1328		0.4985	298.24	298.113	0.0162526	88947.1
499	18.61	1.12721		0.499	297.76	298.113	0.124266	88661
499.5	18.6	1.1547		0.4995	297.6	298.113	0.262671	88565.8
500	18.62	1.14398		0.5	297.92	298.113	0.0370617	88756.3
500.5	18.61	1.17116		0.5005	297.76	298.113	0.124266	88661
501	18.63	1.14287		0.501	298.08	298.113	0.00105718	88851.7
501.5	18.65	1.1404		0.5015	298.4	298.113	0.082648	89042.6
502	18.69	1.16076		0.502	299.04	298.113	0.86023	89424.9
502.5	18.69	1.20349		0.5025	299.04	298.113	0.86023	89424.9
503	18.69	1.19507		0.503	299.04	298.113	0.86023	89424.9
503.5	18.71	1.21684		0.5035	299.36	298.113	1.55622	89616.4
504	18.68	1.18816		0.504	298.88	298.113	0.589034	89329.3
504.5	18.67	1.18964		0.5045	298.72	298.113	0.369039	89233.6
505	18.71	1.09448		0.505	299.36	298.113	1.55622	89616.4
505.5	18.71	1.09448		0.5055	299.36	298.113	1.55622	89616.4
506	18.71	1.10367		0.506	299.36	298.113	1.55622	89616.4
506.5	18.75	1.05768		0.5065	300	298.113	3.5626	90000
507	18.74	1.0695		0.507	299.84	298.113	2.98421	89904
507.5	18.76	1.07422		0.5075	300.16	298.113	4.1922	90096
508	18.75	1.07661		0.508	300	298.113	3.5626	90000
508.5	18.77	1.06225		0.5085	300.32	298.113	4.87299	90192.1
509	18.73	1.09041		0.509	299.68	298.113	2.45701	89808.1
509.5	18.74	1.08823		0.5095	299.84	298.113	2.98421	89904
510	18.79	1.06643		0.51	300.64	298.113	6.38818	90384.4
510.5	18.79	1.06643		0.5105	300.64	298.113	6.38818	90384.4
511	18.8	1.04447		0.511	300.8	298.113	7.22258	90480.6
511.5	18.79	1.04731		0.5115	300.64	298.113	6.38818	90384.4
512	18.82	1.04813		0.512	301.12	298.113	9.04497	90673.3
512.5	18.84	1.06097		0.5125	301.44	298.113	11.0722	90866.1
513	18.78	1.10627		0.513	300.48	298.113	5.60499	90288.2
513.5	18.81	1.10732		0.5135	300.96	298.113	8.10817	90576.9
514	18.85	1.14922		0.514	301.6	298.113	12.1626	90962.6
514.5	18.85	1.14922		0.5145	301.6	298.113	12.1626	90962.6
515	18.83	1.16389		0.515	301.28	298.113	10.033	90769.6
515.5	18.83	1.15518		0.5155	301.28	298.113	10.033	90769.6
516	18.74	1.16011		0.516	299.84	298.113	2.98421	89904
516.5	18.75	1.16667		0.5165	300	298.113	3.5626	90000
517	18.76	1.1902		0.517	300.16	298.113	4.1922	90096
517.5	18.79	1.19168		0.5175	300.64	298.113	6.38818	90384.4
518	18.75	1.22578		0.518	300	298.113	3.5626	90000
518.5	18.78	1.21089		0.5185	300.48	298.113	5.60499	90288.2
519	18.73	1.22972		0.519	299.68	298.113	2.45701	89808.1
519.5	18.74	1.21954		0.5195	299.84	298.113	2.98421	89904
520	18.73	1.20483		0.52	299.68	298.113	2.45701	89808.1
520.5	18.74	1.21954		0.5205	299.84	298.113	2.98421	89904
521	18.8	1.13707		0.521	300.8	298.113	7.22258	90480.6
521.5	18.83	1.09226		0.5215	301.28	298.113	10.033	90769.6
522	18.87	1.05078		0.522	301.92	298.113	14.4969	91155.7
522.5	18.81	1.07021		0.5225	300.96	298.113	8.10817	90576.9
523	18.85	1.05768		0.523	301.6	298.113	12.1626	90962.6
523.5	18.84	1.07984		0.5235	301.44	298.113	11.0722	90866.1
524	18.83	1.12864		0.524	301.28	298.113	10.033	90769.6
524.5	18.81	1.11641		0.5245	300.96	298.113	8.10817	90576.9
525	18.84	1.09839		0.525	301.44	298.113	11.0722	90866.1
525.5	18.87	1.07923		0.5255	301.92	298.113	14.4969	91155.7
526	18.82	1.07666		0.526	301.12	298.113	9.04497	90673.3
526.5	18.83	1.10147		0.5265	301.28	298.113	10.033	90769.6
527	18.78	1.11537		0.527	300.48	298.113	5.60499	90288.2
527.5	18.78	1.06913		0.5275	300.48	298.113	5.60499	90288.2
528	18.75	1.0384		0.528	300	298.113	3.5626	90000
528.5	18.76	1.00624		0.5285	300.16	298.113	4.1922	90096
529	18.76	1.04563		0.529	300.16	298.113	4.1922	90096
529.5	18.8	1.03475		0.5295	300.8	298.113	7.22258	90480.6
530	18.81	1.04151		0.53	300.96	298.113	8.10817	90576.9
530.5	18.83	1.03529		0.5305	301.28	298.113	10.033	90769.6
531	18.87	1.00156		0.531	301.92	298.113	14.4969	91155.7
531.5	18.9	0.958745		0.5315	302.4	298.113	18.3825	91445.8
532	18.9	0.97959		0.532	302.4	298.113	18.3825	91445.8
532.5	18.88	1.01782		0.5325	302.08	298.113	15.7409	91252.3
533	18.91	1.02588		0.533	302.56	298.113	19.7801	91542.6
533.5	18.9	1.07778		0.5335	302.4	298.113	18.3825	91445.8
534	18.86	1.10115		0.534	301.76	298.113	13.3042	91059.1
534.5	18.82	1.10444		0.5345	301.12	298.113	9.04497	90673.3
535	18.81	1.07961		0.535	300.96	298.113	8.10817	90576.9
535.5	18.8	1.10096		0.5355	300.8	298.113	7.22258	90480.6
536	18.8	1.09175		0.536	300.8	298.113	7.22258	90480.6
536.5	18.71	1.08521		0.5365	299.36	298.113	1.55622	89616.4
537	18.69	1.09816		0.537	299.04	298.113	0.86023	89424.9
537.5	18.66	1.09378		0.5375	298.56	298.113	0.200243	89138.1
538	18.61	1.11821		0.538	297.76	298.113	0.124266	88661
538.5	18.63	1.10696		0.5385	298.08	298.113	0.00105718	88851.7
539	18.64	1.12385		0.539	298.24	298.113	0.0162526	88947.1
539.5	18.64	1.12385		0.5395	298.24	298.113	0.0162526	88947.1
540	18.63	1.10696		0.54	298.08	298.113	0.00105718	88851.7
540.5	18.63	1.12506		0.5405	298.08	298.113	0.00105718	88851.7
541	18.62	1.13511		0.541	297.92	298.113	0.0370617	88756.3
541.5	18.63	1.134		0.5415	298.08	298.113	0.00105718	88851.7
542	18.67	1.10147		0.542	298.72	298.113	0.369039	89233.6
542.5	18.7	1.08711		0.5425	299.2	298.113	1.18263	89520.6
543	18.72	1.1017		0.543	299.52	298.113	1.98102	89712.2
543.5	18.77	1.07172		0.5435	300.32	298.113	4.87299	90192.1
544	18.75	1.09521		0.544	300	298.113	3.5626	90000
544.5	18.71	1.09448		0.5445	299.36	298.113	1.55622	89616.4
545	18.71	1.11278		0.545	299.36	298.113	1.55622	89616.4
545.5	18.7	1.09637		0.5455	299.2	298.113	1.18263	89520.6
546	18.69	1.10732		0.546	299.04	298.113	0.86023	89424.9
546.5	18.69	1.09816		0.5465	299.04	298.113	0.86023	89424.9
547	18.69	1.12542		0.547	299.04	298.113	0.86023	89424.9
547.5	18.66	1.15662		0.5475	298.56	298.113	0.200243	89138.1
548	18.67	1.13756		0.548	298.72	298.113	0.369039	89233.6
548.5	18.72	1.11988		0.5485	299.52	298.113	1.98102	89712.2
549	18.74	1.06002		0.549	299.84	298.113	2.98421	89904
549.5	18.78	0.990663		0.5495	300.48	298.113	5.60499	90288.2
550	18.8	0.984732		0.55	300.8	298.113	7.22258	90480.6
550.5	18.76	0.965255		0.5505	300.16	298.113	4.1922	90096
551	18.76	0.985962		0.551	300.16	298.113	4.1922	90096
551.5	18.74	1.00121		0.5515	299.84	298.113	2.98421	89904
552	18.75	1.0088		0.552	300	298.113	3.5626	90000
552.5	18.71	1.06643		0.5525	299.36	298.113	1.55622	89616.4
553	18.69	1.05117		0.553	299.04	298.113	0.86023	89424.9
553.5	18.68	1.07196		0.5535	298.88	298.113	0.589034	89329.3
554	18.75	0.998737		0.554	300	298.113	3.5626	90000
554.5	18.72	1.00584		0.5545	299.52	298.113	1.98102	89712.2
555	18.7	1		0.555	299.2	298.113	1.18263	89520.6
555.5	18.7	0.958745		0.5555	299.2	298.113	1.18263	89520.6
556	18.69	0.960797		0.556	299.04	298.113	0.86023	89424.9
556.5	18.69	0.981598		0.5565	299.04	298.113	0.86023	89424.9
557	18.68	1.01384		0.557	298.88	298.113	0.589034	89329.3
557.5	18.65	1.06719		0.5575	298.4	298.113	0.082648	89042.6
558	18.66	1.02711		0.558	298.56	298.113	0.200243	89138.1
558.5	18.66	1.0369		0.5585	298.56	298.113	0.200243	89138.1
559	18.64	1.04948		0.559	298.24	298.113	0.0162526	88947.1
559.5	18.66	1.07516		0.5595	298.56	298.113	0.200243	89138.1
560	18.67	1.06415		0.56	298.72	298.113	0.369039	89233.6
560.5	18.69	1.06073		0.5605	299.04	298.113	0.86023	89424.9
561	18.64	1.05906		0.561	298.24	298.113	0.0162526	88947.1
561.5	18.57	1.1033		0.5615	297.12	298.113	0.985085	88280.3
562	18.53	1.10513		0.562	296.48	298.113	2.6651	87900.4
562.5	18.54	1.09563		0.5625	296.64	298.113	2.1683	87995.3
563	18.56	1.07609		0.563	296.96	298.113	1.32829	88185.2
563.5	18.58	1.06534		0.5635	297.28	298.113	0.69308	88375.4
564	18.61	1.06263		0.564	297.76	298.113	0.124266	88661
564.5	18.62	1.07101		0.5645	297.92	298.113	0.0370617	88756.3
565	18.6	1.1101		0.565	297.6	298.113	0.262671	88565.8
565.5	18.6	1.08246		0.5655	297.6	298.113	0.262671	88565.8
566	18.53	1.11423		0.566	296.48	298.113	2.6651	87900.4
566.5	18.53	1.11423		0.5665	296.48	298.113	2.6651	87900.4
567	18.57	1.09411		0.567	297.12	298.113	0.985085	88280.3
567.5	18.56	1.11301		0.5675	296.96	298.113	1.32829	88185.2
568	18.55	1.07661		0.568	296.8	298.113	1.72269	88090.2
568.5	18.57	1.07548		0.5685	297.12	298.113	0.985085	88280.3
569	18.59	1.07398		0.569	297.44	298.113	0.452275	88470.6
569.5	18.6	1.13707		0.5695	297.6	298.113	0.262671	88565.8
570	18.65	1.1315		0.57	298.4	298.113	0.082648	89042.6
570.5	18.63	1.16042		0.5705	298.08	298.113	0.00105718	88851.7
571	18.61	1.11821		0.571	297.76	298.113	0.124266	88661
571.5	18.64	1.07797		0.5715	298.24	298.113	0.0162526	88947.1
572	18.65	1.06719		0.572	298.4	298.113	0.082648	89042.6
572.5	18.66	1.06572		0.5725	298.56	298.113	0.200243	89138.1
573	18.66	1.08451		0.573	298.56	298.113	0.200243	89138.1
573.5	18.66	1.07516		0.5735	298.56	298.113	0.200243	89138.1
574	18.65	1.08595		0.574	298.4	298.113	0.082648	89042.6
574.5	18.67	1.11966		0.5745	298.72	298.113	0.369039	89233.6
575	18.62	1.14398		0.575	297.92	298.113	0.0370617	88756.3
575.5	18.65	1.15798		0.5755	298.4	298.113	0.082648	89042.6
576	18.67	1.1981		0.576	298.72	298.113	0.369039	89233.6
576.5	18.69	1.19507		0.5765	299.04	298.113	0.86023	89424.9
577	18.7	1.23501		0.577	299.2	298.113	1.18263	89520.6
577.5	18.72	1.18986		0.5775	299.52	298.113	1.98102	89712.2
578	18.76	1.12923		0.578	300.16	298.113	4.1922	90096
578.5	18.75	1.14922		0.5785	300	298.113	3.5626	90000
579	18.7	1.15907		0.579	299.2	298.113	1.18263	89520.6
579.5	18.7	1.19342		0.5795	299.2	298.113	1.18263	89520.6
580	18.71	1.20851		0.58	299.36	298.113	1.55622	89616.4
580.5	18.7	1.20185		0.5805	299.2	298.113	1.18263	89520.6
581	18.76	1.19865		0.581	300.16	298.113	4.1922	90096
581.5	18.85	1.11351		0.5815	301.6	298.113	12.1626	90962.6
582	18.85	1.1044		0.582	301.6	298.113	12.1626	90962.6
582.5	18.83	1.11966		0.5825	301.28	298.113	10.033	90769.6
583	18.83	1.11966		0.583	301.28	298.113	10.033	90769.6
583.5	18.83	1.11966		0.5835	301.28	298.113	10.033	90769.6
584	18.84	1.10755		0.584	301.44	298.113	11.0722	90866.1
584.5	18.84	1.11663		0.5845	301.44	298.113	11.0722	90866.1
585	18.78	1.19409		0.585	300.48	298.113	5.60499	90288.2
585.5	18.77	1.18794		0.5855	300.32	298.113	4.87299	90192.1
586	18.77	1.16216		0.586	300.32	298.113	4.87299	90192.1
586.5	18.74	1.13369		0.5865	299.84	298.113	2.98421	89904
587	18.73	1.10878		0.587	299.68	298.113	2.45701	89808.1
587.5	18.72	1.13778		0.5875	299.52	298.113	1.98102	89712.2
588	18.74	1.13369		0.588	299.84	298.113	2.98421	89904
588.5	18.77	1.12685		0.5885	300.32	298.113	4.87299	90192.1
589	18.78	1.13333		0.589	300.48	298.113	5.60499	90288.2
589.5	18.73	1.19642		0.5895	299.68	298.113	2.45701	89808.1
590	18.75	1.17529		0.59	300	298.113	3.5626	90000
590.5	18.75	1.14922		0.5905	300	298.113	3.5626	90000
591	18.72	1.16411		0.591	299.52	298.113	1.98102	89712.2
591.5	18.73	1.17082		0.5915	299.68	298.113	2.45701	89808.1
592	18.7	1.13262		0.592	299.2	298.113	1.18263	89520.6
592.5	18.67	1.16389		0.5925	298.72	298.113	0.369039	89233.6
593	18.62	1.18731		0.593	297.92	298.113	0.0370617	88756.3
593.5	18.66	1.16532		0.5935	298.56	298.113	0.200243	89138.1
594	18.7	1.10554		0.594	299.2	298.113	1.18263	89520.6
594.5	18.72	1.09249		0.5945	299.52	298.113	1.98102	89712.2
595	18.7	1.12367		0.595	299.2	298.113	1.18263	89520.6
595.5	18.65	1.12254		0.5955	298.4	298.113	0.082648	89042.6
596	18.69	1.15203		0.596	299.04	298.113	0.86023	89424.9
596.5	18.74	1.12474		0.5965	299.84	298.113	2.98421	89904
597	18.74	1.13369		0.597	299.84	298.113	2.98421	89904
597.5	18.75	1.1404		0.5975	300	298.113	3.5626	90000
598	18.73	1.09963		0.598	299.68	298.113	2.45701	89808.1
598.5	18.72	1.11083		0.5985	299.52	298.113	1.98102	89712.2
599	18.73	1.09041		0.599	299.68	298.113	2.45701	89808.1
599.5	18.72	1.09249		0.5995	299.52	298.113	1.98102	89712.2
600	18.72	1.08321		0.6	299.52	298.113	1.98102	89712.2
							3663.19	1.02542e+08
