# Supplementary material for: Mesoscale simulations of membrane-tethered reactions to parameterize cell-scale models of signaling
Source: Biophys J. 2026 Apr 25;125(11):2632–47. doi: 10.1016/j.bpj.2026.04.015 (PMC13351843; doi:10.1016/j.bpj.2026.04.015)
Supplement: Data S4. Spreadsheets related to Tables 1 and 2 and Figure 6 — Containing the SpringSaLaD simulation results and the fits to determine kon(mem). [file mmc7.zip › bpj14342_dataS3/Peterson Table 1 Fits.xlsx]

## Sheet: Row1_5nm_0.01D_2500per_0.01kf
				t	[Dimer]	Fit Full	SQ Dev	Sq Val	Fit 80%	SQ Dev	Sq Val			VCell kf = .00289
0	0	0		0	0	0	0	0	0	0	0				0.8	A0/2	kon	SD COPASI	Full (88%)	A0/2	kon
0.5	0.56	1.06667		0.0005	17.5	8.97366	72.6984	306.25	8.97766	72.6303	306.25					1250	0.00289363	1.47e-06		1250	0.00289234
1	0.88	1.31257		0.001	27.5	17.8194	93.714	756.25	17.8273	93.5615	756.25
1.5	1.18	1.45213		0.0015	36.875	26.5399	106.814	1359.77	26.5516	106.573	1359.77						Rel RMSD				Rel RMSD
2	1.44	1.6595		0.002	45	35.1379	97.2611	2025	35.1532	96.9593	2025						0.0055337				0.00461392
2.5	1.72	1.8645		0.0025	53.75	43.6159	102.701	2889.06	43.6347	102.319	2889.06
3	1.96	1.92758		0.003	61.25	51.9763	86.0014	3751.56	51.9986	85.5875	3751.56
3.5	2.28	2.08932		0.0035	71.25	60.2217	121.624	5076.56	60.2474	121.058	5076.56
4	2.52	2.15781		0.004	78.75	68.3543	108.07	6201.56	68.3833	107.468	6201.56
4.5	2.8	2.16492		0.0045	87.5	76.3766	123.731	7656.25	76.4087	123.017	7656.25
5	3.02	2.26515		0.005	94.375	84.2906	101.695	8906.64	84.3258	100.986	8906.64
5.5	3.3	2.31595		0.0055	103.125	92.0986	121.581	10634.8	92.1369	120.739	10634.8
6	3.44	2.34551		0.006	107.5	99.8027	59.2482	11556.2	99.8439	58.6159	11556.2
6.5	3.78	2.46011		0.0065	118.125	107.405	114.919	13953.5	107.449	113.977	13953.5
7	3.98	2.53453		0.007	124.375	114.907	89.635	15469.1	114.954	88.7511	15469.1
7.5	4.24	2.65574		0.0075	132.5	122.312	103.796	17556.2	122.361	102.79	17556.2
8	4.6	2.82128		0.008	143.75	129.621	199.641	20664.1	129.673	198.172	20664.1
8.5	4.78	2.86948		0.0085	149.375	136.835	157.251	22312.9	136.89	155.884	22312.9
9	4.96	2.90565		0.009	155	143.957	121.945	24025	144.014	120.686	24025
9.5	5.22	3.007		0.0095	163.125	150.989	147.289	26609.8	151.048	145.848	26609.8
10	5.38	2.96369		0.01	168.125	157.931	103.908	28266	157.993	102.651	28266
10.5	5.56	3.01619		0.0105	173.75	164.787	80.3348	30189.1	164.851	79.1888	30189.1
11	5.74	3.0571		0.011	179.375	171.557	61.12	32175.4	171.623	60.0866	32175.4
11.5	5.98	3.04173		0.0115	186.875	178.243	74.5087	34922.3	178.312	73.3302	34922.3
12	6.14	3.13024		0.012	191.875	184.847	49.3948	36816	184.917	48.4069	36816
12.5	6.2	3.1334		0.0125	193.75	191.37	5.66597	37539.1	191.442	5.32524	37539.1
13	6.36	3.1957		0.013	198.75	197.813	0.877812	39501.6	197.888	0.743468	39501.6
13.5	6.5	3.20826		0.0135	203.125	204.179	1.10994	41259.8	204.255	1.27722	41259.8
14	6.66	3.22935		0.014	208.125	210.467	5.48698	43316	210.546	5.86086	43316
14.5	6.72	3.23516		0.0145	210	216.681	44.6377	44100	216.761	45.7175	44100
15	6.86	3.21932		0.015	214.375	222.821	71.3352	45956.6	222.903	72.7289	45956.6
15.5	7.1	3.25825		0.0155	221.875	228.888	49.1871	49228.5	228.972	50.3702	49228.5
16	7.28	3.28474		0.016	227.5	234.884	54.5298	51756.2	234.97	55.8005	51756.2
16.5	7.48	3.29824		0.0165	233.75	240.811	49.8507	54639.1	240.898	51.0895	54639.1
17	7.66	3.31577		0.017	239.375	246.668	53.1848	57300.4	246.757	54.4877	57300.4
17.5	7.86	3.33036		0.0175	245.625	252.457	46.6827	60331.6	252.548	47.9254	60331.6
18	8	3.38744		0.018	250	258.181	66.9242	62500	258.273	68.4357	62500
18.5	8.24	3.47319		0.0185	257.5	263.839	40.1788	66306.2	263.932	41.3708	66306.2
19	8.42	3.42652		0.019	263.125	269.432	39.7838	69234.8	269.527	40.9884	69234.8
19.5	8.6	3.45242		0.0195	268.75	274.963	38.6027	72226.6	275.059	39.8071	72226.6
20	8.88	3.50837		0.02	277.5	280.432	8.59505	77006.2	280.529	9.1765	77006.2
20.5	9.02	3.48729		0.0205	281.875	285.839	15.7161	79453.5	285.938	16.5098	79453.5
21	9.24	3.53659		0.021	288.75	291.187	5.93894	83376.6	291.287	6.43715	83376.6
21.5	9.44	3.41216		0.0215	295	296.476	2.17752	87025	296.577	2.48711	87025
22	9.58	3.46171		0.022	299.375	301.706	5.43479	89625.4	301.809	5.92388	89625.4
22.5	9.8	3.40528		0.0225	306.25	306.88	0.396666	93789.1	306.984	0.538232	93789.1
23	10.1	3.54338		0.023	315.625	311.997	13.1608	99619.1	312.102	12.4101	99619.1
23.5	10.2	3.52194		0.0235	318.75	317.059	2.85815	101602	317.166	2.51062	101602
24	10.4	3.57319		0.024	325	322.067	8.60121	105625	322.174	7.98384	105625
24.5	10.42	3.56521		0.0245	325.625	327.022	1.95041	106032	327.13	2.26457	106032
25	10.6	3.48735		0.025	331.25	331.923	0.453332	109727	332.033	0.612491	109727
25.5	10.74	3.59185		0.0255	335.625	336.773	1.31845	112644	336.884	1.584	112644
26	10.9	3.54338		0.026	340.625	341.572	0.8972	116025	341.684	1.12047	116025
26.5	11	3.55619		0.0265	343.75	346.321	6.61004	118164	346.433	7.19995	118164
27	11.12	3.47365		0.027	347.5	351.02	12.3932	120756	351.134	13.2031	120756
27.5	11.22	3.48033		0.0275	350.625	355.671	25.464	122938	355.785	26.6286	122938
28	11.34	3.3881		0.028	354.375	360.274	34.7993	125582	360.389	36.1692	125582
28.5	11.5	3.4859		0.0285	359.375	364.83	29.7555	129150	364.946	31.0328	129150
29	11.68	3.51298		0.029	365	369.339	18.8288	133225	369.456	19.855	133225
29.5	11.9	3.57743		0.0295	371.875	373.803	3.71662	138291	373.92	4.18345	138291
30	12.04	3.59551		0.03	376.25	378.221	3.88672	141564	378.34	4.36709	141564
30.5	12.18	3.58555		0.0305	380.625	382.596	3.88387	144875	382.715	4.36729	144875
31	12.26	3.59185		0.031	383.125	386.926	14.4503	146785	387.046	15.3754	146785
31.5	12.34	3.5851		0.0315	385.625	391.214	31.2361	148707	391.334	32.5978	148707
32	12.46	3.63879		0.032	389.375	395.459	37.0164	151613	395.58	38.5063	151613
32.5	12.8	3.57319		0.0325	400	399.663	0.113883	160000	399.784	0.0464623	160000
33	12.92	3.56662		0.033	403.75	403.825	0.00559596	163014	403.947	0.0389614	163014
33.5	13.02	3.52188		0.0335	406.875	407.947	1.14817	165547	408.07	1.42744	165547
34	13.18	3.50578		0.034	411.875	412.028	0.0234982	169641	412.152	0.0768115	169641
34.5	13.34	3.48219		0.0345	416.875	416.071	0.646941	173785	416.195	0.462206	173785
35	13.5	3.35598		0.035	421.875	420.074	3.24273	177979	420.199	2.80795	177979
35.5	13.58	3.39096		0.0355	424.375	424.04	0.112525	180094	424.165	0.0440189	180094
36	13.62	3.41943		0.036	425.625	427.967	5.48568	181157	428.093	6.09277	181157
36.5	13.66	3.45891		0.0365	426.875	431.858	24.8261	182222	431.984	26.1052	182222
37	13.72	3.53933		0.037	428.75	435.711	48.4604	183827	435.839	50.2486	183827
37.5	13.8	3.53339		0.0375	431.25	439.529	68.5416	185977	439.657	70.6738	185977
38	13.94	3.54429		0.038	435.625	443.311	59.0745	189769	443.439	61.0629	189769
38.5	14.04	3.56164		0.0385	438.75	447.058	69.0206	192502	447.187	71.1768	192502
39	14.16	3.62572		0.039	442.5	450.77	68.3945	195806	450.899	70.5488	195806
39.5	14.24	3.64351		0.0395	445	454.448	89.2677	198025	454.578	91.7352	198025
40	14.34	3.65209		0.04	448.125	458.093	99.3515	200816	458.223	101.963	200816
40.5	14.36	3.67772		0.0405	448.75	461.704	167.797	201377	461.834	171.196	201377
41	14.48	3.69679		0.041	452.5	465.282	163.379	204756	465.413	166.745	204756
41.5	14.58	3.72049		0.0415	455.625	468.828	174.319	207594	468.959	177.805	207594
42	14.74	3.60309		0.042	460.625	472.342	137.29	212175	472.474	140.395	212175
42.5	14.94	3.64545		0.0425	466.875	475.825	80.0974	217972	475.957	82.4801	217972
43	15.16	3.51826		0.043	473.75	479.276	30.5398	224439	479.409	32.0219	224439
43.5	15.36	3.49175		0.0435	480	482.697	7.27498	230400	482.83	8.00934	230400
44	15.48	3.45382		0.044	483.75	486.088	5.46584	234014	486.221	6.10641	234014
44.5	15.62	3.46638		0.0445	488.125	489.449	1.75238	238266	489.582	2.12375	238266
45	15.74	3.44251		0.045	491.875	492.78	0.819374	241941	492.914	1.07962	241941
45.5	15.84	3.4662		0.0455	495	496.083	1.17192	245025	496.217	1.4804	245025
46	15.9	3.4859		0.046	496.875	499.356	6.15653	246885	499.491	6.84187	246885
46.5	15.94	3.50993		0.0465	498.125	502.602	20.04	248129	502.736	21.2646	248129
47	16.06	3.48683		0.047	501.875	505.819	15.5555	251879	505.954	16.6388	251879
47.5	16.18	3.45937		0.0475	505.625	509.009	11.4507	255657	509.144	12.3847	255657
48	16.24	3.40267		0.048	507.5	512.172	21.823	257556	512.307	23.1079	257556
48.5	16.28	3.39958		0.0485	508.75	515.307	42.9976	258827	515.443	44.797	258827
49	16.4	3.44656		0.049	512.5	518.416	35.0044	262656	518.552	36.6327	262656
49.5	16.48	3.42445		0.0495	515	521.499	42.2428	265225	521.636	44.0328	265225
50	16.5	3.41565		0.05	515.625	524.557	79.7728	265869	524.693	82.2298	265869
50.5	16.52	3.43035		0.0505	516.25	527.588	128.553	266514	527.725	131.672	266514
51	16.64	3.48016		0.051	520	530.594	112.243	270400	530.731	115.163	270400
51.5	16.76	3.43223		0.0515	523.75	533.576	96.548	274314	533.713	99.2615	274314
52	16.94	3.47522		0.052	529.375	536.533	51.2325	280238	536.67	53.2171	280238
52.5	17.08	3.38051		0.0525	533.75	539.465	32.6634	284889	539.603	34.254	284889
53	17.2	3.3151		0.053	537.5	542.374	23.7528	288906	542.511	25.1137	288906
53.5	17.26	3.3473		0.0535	539.375	545.258	34.6151	290925	545.396	36.2561	290925
54	17.3	3.33182		0.054	540.625	548.12	56.1723	292275	548.258	58.2599	292275
54.5	17.38	3.32356		0.0545	543.125	550.958	61.3564	294985	551.096	63.5398	294985
55	17.48	3.33479		0.055	546.25	553.773	56.6013	298389	553.912	58.7014	298389
55.5	17.6	3.33939		0.0555	550	556.566	43.1143	302500	556.705	44.9515	302500
56	17.64	3.30754		0.056	551.25	559.337	65.393	303877	559.475	67.6534	303877
56.5	17.66	3.27901		0.0565	551.875	562.085	104.244	304566	562.224	107.096	304566
57	17.8	3.35749		0.057	556.25	564.812	73.3012	309414	564.95	75.6975	309414
57.5	17.88	3.30069		0.0575	558.75	567.517	76.8549	312202	567.656	79.3102	312202
58	18.04	3.39911		0.058	563.75	570.201	41.609	317814	570.34	43.4221	317814
58.5	18.14	3.39048		0.0585	566.875	572.863	35.8596	321347	573.002	37.5454	321347
59	18.28	3.35171		0.059	571.25	575.505	18.1075	326327	575.645	19.3119	326327
59.5	18.32	3.37214		0.0595	572.5	578.127	31.6604	327756	578.266	33.2478	327756
60	18.48	3.42445		0.06	577.5	580.728	10.4195	333506	580.867	11.339	333506
60.5	18.52	3.3829		0.0605	578.75	583.309	20.7848	334952	583.449	22.0762	334952
61	18.58	3.3187		0.061	580.625	585.87	27.5133	337125	586.01	28.997	337125
61.5	18.6	3.27217		0.0615	581.25	588.412	51.294	337852	588.552	53.3137	337852
62	18.76	3.36086		0.062	586.25	590.934	21.9424	343689	591.074	23.2708	343689
62.5	18.86	3.40238		0.0625	589.375	593.437	16.5031	347363	593.577	17.6582	347363
63	19.02	3.45236		0.063	594.375	595.922	2.39196	353282	596.061	2.84398	353282
63.5	19.12	3.45031		0.0635	597.5	598.387	0.78687	357006	598.527	1.05457	357006
64	19.22	3.36224		0.064	600.625	600.834	0.0436819	360750	600.974	0.121739	360750
64.5	19.32	3.32994		0.0645	603.75	603.263	0.237521	364514	603.403	0.120695	364514
65	19.4	3.32119		0.065	606.25	605.673	0.332732	367539	605.813	0.190833	367539
65.5	19.5	3.34392		0.0655	609.375	608.066	1.714	371338	608.206	1.36699	371338
66	19.58	3.3065		0.066	611.875	610.441	2.05714	374391	610.581	1.67504	374391
66.5	19.66	3.26667		0.0665	614.375	612.798	2.48647	377457	612.938	2.06437	377457
67	19.72	3.29088		0.067	616.25	615.138	1.23599	379764	615.278	0.944142	379764
67.5	19.76	3.25707		0.0675	617.5	617.461	0.00150352	381306	617.601	0.0102662	381306
68	19.88	3.27611		0.068	621.25	619.767	2.1985	385952	619.907	1.80265	385952
68.5	19.92	3.27735		0.0685	622.5	622.057	0.196646	387506	622.197	0.0920111	387506
69	19.94	3.25924		0.069	623.125	624.329	1.45026	388285	624.469	1.80737	388285
69.5	20.08	3.2526		0.0695	627.5	626.586	0.836143	393756	626.726	0.599528	393756
70	20.14	3.20675		0.07	629.375	628.826	0.30173	396113	628.966	0.167435	396113
70.5	20.18	3.22985		0.0705	630.625	631.05	0.180428	397688	631.19	0.31908	397688
71	20.24	3.19444		0.071	632.5	633.258	0.574512	400056	633.398	0.806509	400056
71.5	20.28	3.22891		0.0715	633.75	635.45	2.89158	401639	635.591	3.38759	401639
72	20.34	3.21681		0.072	635.625	637.627	4.00972	404019	637.767	4.59026	404019
72.5	20.44	3.21084		0.0725	638.75	639.789	1.07957	408002	639.929	1.39019	408002
73	20.46	3.16362		0.073	639.375	641.935	6.55572	408800	642.075	7.29231	408800
73.5	20.6	3.2224		0.0735	643.75	644.067	0.100334	414414	644.207	0.208614	414414
74	20.7	3.24582		0.074	646.875	646.183	0.478574	418447	646.323	0.304522	418447
74.5	20.74	3.22434		0.0745	648.125	648.285	0.0255774	420066	648.425	0.0899108	420066
75	20.82	3.20473		0.075	650.625	650.372	0.0639741	423313	650.512	0.0127793	423313
75.5	20.92	3.15806		0.0755	653.75	652.445	1.7036	427389	652.585	1.3581	427389
76	20.94	3.17127		0.076	654.375	654.503	0.0164378	428207	654.643	0.0718315	428207
76.5	21	3.17185		0.0765	656.25	656.548	0.0885108	430664	656.687	0.191202	430664
77	21.04	3.22215		0.077	657.5	658.578	1.16169	432306	658.718	1.48238	432306
77.5	21.08	3.22139		0.0775	658.75	660.594	3.40138	433952	660.734	3.93603	433952
78	21.16	3.23091		0.078	661.25	662.597	1.81453	437252	662.737	2.21014	437252
78.5	21.28	3.1721		0.0785	665	664.586	0.171196	442225	664.726	0.0751885	442225
79	21.36	3.09943		0.079	667.5	666.562	0.879823	445556	666.702	0.637591	445556
79.5	21.44	3.11503		0.0795	670	668.524	2.17713	448900	668.664	1.78509	448900
80	21.56	3.09552		0.08	673.75	670.474	10.7334	453939	670.613	9.83962	453939
80.5	21.66	3.08866		0.0805	676.875	672.41	19.9353	458160	672.549	18.7107	458160
81	21.68	3.09734		0.081	677.5	674.334	10.0267	459006	674.473	9.16427	459006
81.5	21.7	3.10588		0.0815	678.125	676.244	3.53766	459854	676.383	3.03349	459854
82	21.8	3.12048		0.082	681.25	678.142	9.65889	464102	678.281	8.81362	464102
82.5	21.86	3.14312		0.0825	683.125	680.028	9.59389	466660	680.167	8.75196	466660
83	21.88	3.11166		0.083	683.75	681.901	3.41998	467514	682.04	2.92535	467514
83.5	21.92	3.09995		0.0835	685	683.761	1.5339	469225	683.9	1.20919	469225
84	21.98	3.08132		0.084	686.875	685.61	1.59983	471797	685.749	1.26799	471797
84.5	22.02	3.06818		0.0845	688.125	687.447	0.459977	473516	687.585	0.291061	473516
85	22.12	3.04604		0.085	691.25	689.271	3.91447	477827	689.41	3.38512	477827
85.5	22.14	3.03854		0.0855	691.875	691.084	0.625025	478691	691.223	0.425153	478691
86	22.18	3.04969		0.086	693.125	692.886	0.0572907	480422	693.024	0.0101795	480422
86.5	22.28	3.07509		0.0865	696.25	694.675	2.47967	484764	694.814	2.06303	484764
87	22.32	3.11036		0.087	697.5	696.454	1.09516	486506	696.592	0.824858	486506
87.5	22.36	3.13185		0.0875	698.75	698.22	0.280534	488252	698.359	0.153244	488252
88	22.46	3.16362		0.088	701.875	699.976	3.6064	492629	700.114	3.10096	492629
88.5	22.52	3.16062		0.0885	703.75	701.72	4.11922	495264	701.858	3.57809	495264
89	22.6	3.18456		0.089	706.25	703.454	7.81846	498789	703.592	7.06627	498789
89.5	22.62	3.17433		0.0895	706.875	705.176	2.88538	499672	705.314	2.4362	499672
90	22.62	3.17433		0.09	706.875	706.888	0.000170154	499672	707.026	0.0227263	499672
90.5	22.66	3.17891		0.0905	708.125	708.589	0.215304	501441	708.727	0.361942	501441
91	22.74	3.21178		0.091	710.625	710.279	0.119473	504988	710.417	0.0433238	504988
91.5	22.8	3.17821		0.0915	712.5	711.959	0.292494	507656	712.097	0.162753	507656
92	22.86	3.20675		0.092	714.375	713.629	0.557158	510332	713.766	0.371045	510332
92.5	22.9	3.20826		0.0925	715.625	715.288	0.113812	512119	715.425	0.0400687	512119
93	22.98	3.20977		0.093	718.125	716.936	1.41259	515704	717.074	1.10553	515704
93.5	23.04	3.25955		0.0935	720	718.575	2.03012	518400	718.712	1.65856	518400
94	23.14	3.24433		0.094	723.125	720.204	8.53321	522910	720.341	7.75235	522910
94.5	23.18	3.24233		0.0945	724.375	721.823	6.51506	524719	721.959	5.83567	524719
95	23.22	3.23984		0.095	725.625	723.431	4.81197	526532	723.568	4.23118	526532
95.5	23.28	3.28474		0.0955	727.5	725.03	6.09867	529256	725.167	5.443	529256
96	23.34	3.32794		0.096	729.375	726.62	7.5909	531988	726.756	6.85786	531988
96.5	23.4	3.35749		0.0965	731.25	728.2	9.30473	534727	728.336	8.49182	534727
97	23.44	3.35243		0.097	732.5	729.77	7.45334	536556	729.906	6.72834	536556
97.5	23.44	3.35243		0.0975	732.5	731.331	1.36707	536556	731.467	1.06742	536556
98	23.5	3.28295		0.098	734.375	732.882	2.22813	539307	733.018	1.84079	539307
98.5	23.56	3.27315		0.0985	736.25	734.425	3.33217	542064	734.56	2.85477	542064
99	23.6	3.27833		0.099	737.5	735.958	2.37877	543906	736.093	1.97861	543906
99.5	23.68	3.27488		0.0995	740	737.482	6.34193	547600	737.617	5.67747	547600
100	23.72	3.26623		0.1	741.25	738.997	5.07746	549452	739.132	4.48538	549452
100.5	23.82	3.25477		0.1005	744.375	740.503	14.9944	554094	740.638	13.9646	554094
101	23.86	3.18145		0.101	745.625	742	13.1409	555957	742.135	12.179	555957
101.5	23.88	3.16317		0.1015	746.25	743.488	7.62642	556889	743.623	6.89861	556889
102	23.92	3.16445		0.102	747.5	744.968	6.41027	558756	745.103	5.74514	558756
102.5	23.94	3.14569		0.1025	748.125	746.439	2.84168	559691	746.574	2.40531	559691
103	23.98	3.17178		0.103	749.375	747.902	2.17017	561563	748.037	1.79146	561563
103.5	24.04	3.21587		0.1035	751.25	749.356	3.58739	564377	749.491	3.09576	564377
104	24.06	3.19665		0.104	751.875	750.802	1.15204	565316	750.936	0.881528	565316
104.5	24.12	3.21386		0.1045	753.75	752.239	2.28297	568139	752.373	1.89515	568139
105	24.14	3.21932		0.105	754.375	753.668	0.499592	569082	753.802	0.327923	569082
105.5	24.2	3.2224		0.1055	756.25	755.089	1.34762	571914	755.223	1.05438	571914
106	24.3	3.23335		0.106	759.375	756.502	8.25434	576650	756.636	7.50283	576650
106.5	24.36	3.23341		0.1065	761.25	757.907	11.1773	579502	758.041	10.3007	579502
107	24.38	3.2498		0.107	761.875	759.304	6.61226	580454	759.437	5.94282	580454
107.5	24.4	3.26599		0.1075	762.5	760.692	3.26714	581406	760.826	2.80233	581406
108	24.46	3.30112		0.108	764.375	762.074	5.2967	584269	762.207	4.70059	584269
108.5	24.56	3.35243		0.1085	767.5	763.447	16.4281	589056	763.58	15.3658	589056
109	24.62	3.34779		0.109	769.375	764.812	20.8171	591938	764.946	19.6203	591938
109.5	24.62	3.34779		0.1095	769.375	766.17	10.2697	591938	766.303	9.43518	591938
110	24.64	3.31364		0.11	770	767.521	6.1468	592900	767.654	5.50583	592900
110.5	24.68	3.31778		0.1105	771.25	768.864	5.69505	594827	768.996	5.07936	594827
111	24.7	3.31967		0.111	771.875	770.199	2.80911	595791	770.332	2.38237	595791
111.5	24.8	3.26599		0.1115	775	771.527	12.062	600625	771.659	11.1598	600625
112	24.8	3.26599		0.112	775	772.848	4.63272	600625	772.98	4.08083	600625
112.5	24.82	3.24233		0.1125	775.625	774.161	2.14323	601594	774.293	1.77382	601594
113	24.86	3.19412		0.113	776.875	775.467	1.98188	603535	775.599	1.62767	603535
113.5	24.9	3.17025		0.1135	778.125	776.766	1.84622	605479	776.898	1.50531	605479
114	24.9	3.17025		0.114	778.125	778.058	0.00446444	605479	778.19	0.00421081	605479
114.5	24.9	3.17025		0.1145	778.125	779.343	1.48374	605479	779.475	1.82157	605479
115	24.92	3.13237		0.115	778.75	780.621	3.50071	606452	780.752	4.00978	606452
115.5	24.94	3.14569		0.1155	779.375	781.892	6.33543	607425	782.023	7.01354	607425
116	24.98	3.09441		0.116	780.625	783.156	6.40683	609375	783.287	7.08789	609375
116.5	25.06	3.10692		0.1165	783.125	784.414	1.66025	613285	784.545	2.01498	613285
117	25.2	3.04843		0.117	787.5	785.664	3.37058	620156	785.795	2.90724	620156
117.5	25.2	3.04843		0.1175	787.5	786.908	0.350505	620156	787.039	0.212823	620156
118	25.2	3.04843		0.118	787.5	788.145	0.416281	620156	788.276	0.601805	620156
118.5	25.24	3.01886		0.1185	788.75	789.376	0.391674	622127	789.506	0.571924	622127
119	25.34	2.95495		0.119	791.875	790.6	1.62579	627066	790.73	1.31054	627066
119.5	25.36	2.92506		0.1195	792.5	791.818	0.465742	628056	791.948	0.305063	628056
120	25.42	2.94454		0.12	794.375	793.029	1.81247	631032	793.159	1.47938	631032
120.5	25.46	2.91086		0.1205	795.625	794.234	1.93625	633019	794.363	1.59178	633019
121	25.48	2.94899		0.121	796.25	795.432	0.669195	634014	795.562	0.473829	634014
121.5	25.54	2.95221		0.1215	798.125	796.624	2.25264	637004	796.754	1.88056	637004
122	25.58	2.97185		0.122	799.375	797.81	2.44907	639000	797.939	2.06082	639000
122.5	25.6	2.94049		0.1225	800	798.99	1.02053	640000	799.119	0.776093	640000
123	25.66	2.95495		0.123	801.875	800.163	2.92962	643004	800.292	2.50433	643004
123.5	25.7	2.90419		0.1235	803.125	801.331	3.21881	645010	801.46	2.77272	645010
124	25.76	2.84665		0.124	805	802.492	6.28827	648025	802.621	5.65885	648025
124.5	25.78	2.85537		0.1245	805.625	803.648	3.90923	649032	803.776	3.41701	649032
125	25.84	2.86646		0.125	807.5	804.797	7.30439	652056	804.926	6.62625	652056
125.5	25.86	2.88857		0.1255	808.125	805.941	4.7701	653066	806.069	4.22586	653066
126	25.88	2.89646		0.126	808.75	807.079	2.79327	654077	807.207	2.38113	654077
126.5	25.94	2.90531		0.1265	810.625	808.211	5.8292	657113	808.339	5.22719	657113
127	25.98	2.94728		0.127	811.875	809.337	6.44252	659141	809.465	5.80951	659141
127.5	26	2.99495		0.1275	812.5	810.457	4.17294	660156	810.585	3.66725	660156
128	26.06	2.97403		0.128	814.375	811.572	7.85695	663207	811.7	7.15778	663207
128.5	26.06	2.97403		0.1285	814.375	812.681	2.86934	663207	812.809	2.45373	663207
129	26.06	2.97403		0.129	814.375	813.785	0.348572	663207	813.912	0.214438	663207
129.5	26.1	2.97294		0.1295	815.625	814.883	0.551217	665244	815.01	0.37855	665244
130	26.12	2.96539		0.13	816.25	815.975	0.0756218	666264	816.102	0.0218944	666264
130.5	26.18	3.00968		0.1305	818.125	817.062	1.13001	669329	817.189	0.876363	669329
131	26.3	3.07975		0.131	821.875	818.144	13.9239	675479	818.27	12.9942	675479
131.5	26.34	3.03588		0.1315	823.125	819.22	15.2516	677535	819.346	14.2789	677535
132	26.4	3.00841		0.132	825	820.29	22.1796	680625	820.417	21.0047	680625
132.5	26.42	3.01237		0.1325	825.625	821.356	18.2246	681657	821.482	17.1624	681657
133	26.5	3.01344		0.133	828.125	822.416	32.5905	685791	822.542	31.1663	685791
133.5	26.54	3.01987		0.1335	829.375	823.471	34.855	687863	823.597	33.3834	687863
134	26.56	3.00948		0.134	830	824.521	30.0196	688900	824.647	28.6566	688900
134.5	26.58	3.01237		0.1345	830.625	825.566	25.5973	689938	825.691	24.3414	689938
135	26.6	3.0418		0.135	831.25	826.605	21.5747	690977	826.731	20.4243	690977
135.5	26.64	3.08637		0.1355	832.5	827.64	23.6236	693056	827.765	22.4205	693056
136	26.66	3.08866		0.136	833.125	828.669	19.856	694097	828.794	18.7556	694097
136.5	26.68	3.10386		0.1365	833.75	829.693	16.4561	695139	829.818	15.4569	695139
137	26.68	3.10386		0.137	833.75	830.713	9.22445	695139	830.838	8.4812	695139
137.5	26.7	3.10588		0.1375	834.375	831.727	7.01023	696182	831.852	6.36505	696182
138	26.78	3.08656		0.138	836.875	832.737	17.1238	700360	832.862	16.1078	700360
138.5	26.8	3.06166		0.1385	837.5	833.742	14.1252	701406	833.866	13.205	701406
139	26.8	3.06166		0.139	837.5	834.742	7.60901	701406	834.866	6.93856	701406
139.5	26.86	3.02521		0.1395	839.375	835.737	13.2374	704550	835.861	12.3492	704550
140	26.88	3.0127		0.14	840	836.727	10.7123	705600	836.851	9.91583	705600
140.5	26.92	2.95993		0.1405	841.25	837.713	12.5127	707702	837.837	11.6517	707702
141	26.94	2.96041		0.141	841.875	838.694	10.1212	708754	838.817	9.3493	708754
141.5	27.02	2.96096		0.1415	844.375	839.67	22.138	712969	839.793	20.9904	712969
142	27.06	2.93299		0.142	845.625	840.642	24.8347	715082	840.765	23.6197	715082
142.5	27.08	2.90482		0.1425	846.25	841.609	21.5423	716139	841.732	20.4131	716139
143	27.14	2.90252		0.143	848.125	842.571	30.8453	719316	842.694	29.4928	719316
143.5	27.18	2.94179		0.1435	849.375	843.529	34.1741	721438	843.652	32.7514	721438
144	27.2	2.94049		0.144	850	844.483	30.4414	722500	844.605	29.1011	722500
144.5	27.22	2.96641		0.1445	850.625	845.432	26.9708	723563	845.554	25.7116	723563
145	27.24	2.95119		0.145	851.25	846.376	23.7534	724627	846.499	22.574	724627
145.5	27.24	2.95119		0.1455	851.25	847.316	15.4728	724627	847.439	14.525	724627
146	27.24	2.95119		0.146	851.25	848.252	8.98631	724627	848.375	8.26843	724627
146.5	27.3	2.95932		0.1465	853.125	849.184	15.5333	727822	849.306	14.5859	727822
147	27.3	2.95932		0.147	853.125	850.111	9.0845	727822	850.233	8.36435	727822
147.5	27.36	2.92506		0.1475	855	851.034	15.7303	731025	851.156	14.7792	731025
148	27.38	2.93629		0.148	855.625	851.952	13.4873	732094	852.074	12.6087	732094
148.5	27.4	2.96103		0.1485	856.25	852.867	11.4452	733164	852.988	10.638	733164
149	27.4	2.96103		0.149	856.25	853.777	6.11492	733164	853.898	5.52956	733164
149.5	27.44	2.98251		0.1495	857.5	854.683	7.93415	735306	854.804	7.26614	735306
150	27.46	2.99299		0.15	858.125	855.585	6.4507	736379	855.706	5.85053	736379
150.5	27.46	2.99299		0.1505	858.125	856.483	2.69613	736379	856.604	2.31376	736379
151	27.46	2.99299		0.151	858.125	857.377	0.559857	736379	857.498	0.393754	736379
151.5	27.46	2.99299		0.1515	858.125	858.266	0.0200132	736379	858.387	0.068674	736379
152	27.46	2.99299		0.152	858.125	859.152	1.05503	736379	859.273	1.31696	736379
152.5	27.46	2.99299		0.1525	858.125	860.034	3.64365	736379	860.154	4.11735	736379
153	27.52	2.98305		0.153	860	860.912	0.830923	739600	861.032	1.06439	739600
153.5	27.54	3.01987		0.1535	860.625	861.785	1.34635	740675	861.905	1.63922	740675
154	27.56	3.02955		0.154	861.25	862.655	1.97454	741752	862.775	2.32572	741752
154.5	27.6	3.00841		0.1545	862.5	863.521	1.04275	743906	863.641	1.30154	743906
155	27.6	3.00841		0.155	862.5	864.383	3.54665	743906	864.503	4.01124	743906
155.5	27.62	3.01773		0.1555	863.125	865.242	4.47967	744985	865.361	4.99938	744985
156	27.68	3.03142		0.156	865	866.096	1.20117	748225	866.215	1.4768	748225
156.5	27.68	3.03142		0.1565	865	866.947	3.78944	748225	867.066	4.26736	748225
157	27.72	3.03541		0.157	866.25	867.794	2.38257	750389	867.913	2.76397	750389
157.5	27.72	3.03541		0.1575	866.25	868.637	5.69647	750389	868.756	6.27774	750389
158	27.72	3.03541		0.158	866.25	869.476	10.4083	750389	869.595	11.1881	750389
158.5	27.72	3.03541		0.1585	866.25	870.312	16.4995	750389	870.43	17.4764	750389
159	27.74	3.01719		0.159	866.875	871.144	18.2249	751472	871.262	19.2496	751472
159.5	27.74	3.01719		0.1595	866.875	871.973	25.9849	751472	872.091	27.2042	751472
160	27.74	3.01719		0.16	866.875	872.797	35.0747	751472	872.915	36.4873	751472
160.5	27.78	3.03375		0.1605	868.125	873.619	30.1802	753641	873.737	31.4899	753641
161	27.8	3.05505		0.161	868.75	874.436	32.3345	754727	874.554	33.688	754727
161.5	27.84	3.0041		0.1615	870	875.25	27.5677	756900	875.368	28.8169	756900
162	27.86	3.06502		0.162	870.625	876.061	29.5514	757988	876.179	30.8426	757988
162.5	27.9	3.10588		0.1625	871.875	876.868	24.9325	760166	876.986	26.1182	760166
163	27.92	3.08689		0.163	872.5	877.672	26.7485	761256	877.789	27.9746	761256
163.5	27.94	3.0808		0.1635	873.125	878.472	28.5914	762347	878.589	29.8569	762347
164	27.96	3.10073		0.164	873.75	879.269	30.4577	763439	879.386	31.7619	763439
164.5	27.98	3.12041		0.1645	874.375	880.062	32.3443	764532	880.179	33.6861	764532
165	28	3.12694		0.165	875	880.852	34.2479	765625	880.969	35.6265	765625
165.5	28.02	3.10744		0.1655	875.625	881.639	36.1654	766719	881.755	37.58	766719
166	28.02	3.10744		0.166	875.625	882.422	46.1995	766719	882.538	47.7945	766719
166.5	28.06	3.0808		0.1665	876.875	883.202	40.0303	768910	883.318	41.5141	768910
167	28.06	3.0808		0.167	876.875	883.979	50.4608	768910	884.095	52.123	768910
167.5	28.08	3.04737		0.1675	877.5	884.752	52.5904	770006	884.868	54.2849	770006
168	28.14	2.99838		0.168	879.375	885.522	37.7857	773300	885.638	39.2222	773300
168.5	28.18	2.96913		0.1685	880.625	886.289	32.0792	775500	886.404	33.4022	775500
169	28.24	2.98522		0.169	882.5	887.052	20.725	778806	887.168	21.7897	778806
169.5	28.26	2.97674		0.1695	883.125	887.813	21.9764	779910	887.928	23.071	779910
170	28.34	3.00914		0.17	885.625	888.57	8.67385	784332	888.685	9.36561	784332
170.5	28.4	2.98142		0.1705	887.5	889.324	3.32779	787656	889.439	3.76077	787656
171	28.42	2.94454		0.171	888.125	890.075	3.80316	788766	890.19	4.26452	788766
171.5	28.46	2.97946		0.1715	889.375	890.823	2.09668	790988	890.938	2.44219	790988
172	28.46	2.97946		0.172	889.375	891.568	4.80799	790988	891.682	5.32378	790988
172.5	28.48	3.01002		0.1725	890	892.309	5.33312	792100	892.424	5.87495	792100
173	28.52	2.98981		0.173	891.25	893.048	3.23256	794327	893.162	3.65676	794327
173.5	28.54	2.97946		0.1735	891.875	893.783	3.64224	795441	893.898	4.09115	795441
174	28.6	3.01511		0.174	893.75	894.516	0.586718	798789	894.63	0.774446	798789
174.5	28.6	3.01511		0.1745	893.75	895.245	2.23645	798789	895.359	2.59013	798789
175	28.64	3.00679		0.175	895	895.972	0.944769	801025	896.086	1.17888	801025
175.5	28.64	3.00679		0.1755	895	896.696	2.87485	801025	896.809	3.27308	801025
176	28.66	2.98217		0.176	895.625	897.416	3.20815	802144	897.53	3.62757	802144
176.5	28.68	2.9844		0.1765	896.25	898.134	3.54867	803264	898.247	3.98856	803264
177	28.7	2.97294		0.177	896.875	898.849	3.89484	804385	898.962	4.35449	804385
177.5	28.7	2.97294		0.1775	896.875	899.56	7.21127	804385	899.673	7.83131	804385
178	28.76	3.03222		0.178	898.75	900.269	2.30842	807752	900.382	2.66432	807752
178.5	28.78	3.03375		0.1785	899.375	900.975	2.56145	808875	901.088	2.93519	808875
179	28.82	3.02308		0.179	900.625	901.679	1.1103	811125	901.791	1.36039	811125
179.5	28.86	3.02521		0.1795	901.875	902.379	0.254157	813379	902.492	0.380254	813379
180	28.9	3.02682		0.18	903.125	903.077	0.00232729	815635	903.189	0.0041123	815635
180.5	28.92	3.00061		0.1805	903.75	903.772	0.000465785	816764	903.884	0.0179058	816764
181	28.92	3.00061		0.181	903.75	904.464	0.509266	816764	904.576	0.681814	816764
181.5	28.92	3.00061		0.1815	903.75	905.153	1.96817	816764	905.265	2.29482	816764
182	28.96	3.00141		0.182	905	905.839	0.704684	819025	905.951	0.904915	819025
182.5	29	3.01511		0.1825	906.25	906.523	0.0746751	821289	906.635	0.148183	821289
183	29.02	3.02842		0.183	906.875	907.204	0.108483	822422	907.316	0.1944	822422
183.5	29.06	3.00108		0.1835	908.125	907.883	0.0586739	824691	907.994	0.0171151	824691
184	29.08	2.98711		0.184	908.75	908.558	0.036673	825827	908.67	0.00643798	825827
184.5	29.14	3.01183		0.1845	910.625	909.232	1.94168	829238	909.343	1.64433	829238
185	29.16	3.01082		0.185	911.25	909.902	1.81718	830377	910.013	1.53026	830377
185.5	29.16	3.01082		0.1855	911.25	910.57	0.462738	830377	910.681	0.324209	830377
186	29.16	3.01082		0.186	911.25	911.235	0.000227568	830377	911.346	0.00914555	830377
186.5	29.2	2.99495		0.1865	912.5	911.897	0.363036	832656	912.008	0.242008	832656
187	29.2	2.99495		0.187	912.5	912.557	0.00330048	832656	912.668	0.0281888	832656
187.5	29.22	3.007		0.1875	913.125	913.215	0.00807349	833797	913.325	0.040065	833797
188	29.28	2.92008		0.188	915	913.87	1.27758	837225	913.98	1.04066	837225
188.5	29.36	2.91121		0.1885	917.5	914.522	8.86846	841806	914.632	8.22518	841806
189	29.36	2.91121		0.189	917.5	915.172	5.4206	841806	915.282	4.92092	841806
189.5	29.36	2.91121		0.1895	917.5	915.819	2.8256	841806	915.929	2.46862	841806
190	29.4	2.90593		0.19	918.75	916.464	5.22664	844102	916.573	4.73737	844102
190.5	29.4	2.90593		0.1905	918.75	917.106	2.70241	844102	917.216	2.35439	844102
191	29.44	2.90009		0.191	920	917.746	5.0809	846400	917.855	4.59982	846400
191.5	29.46	2.89695		0.1915	920.625	918.383	5.02533	847550	918.493	4.54752	847550
192	29.5	2.93189		0.192	921.875	919.018	8.16133	849854	919.127	7.54989	849854
192.5	29.5	2.93189		0.1925	921.875	919.651	4.94755	849854	919.76	4.47469	849854
193	29.54	2.95221		0.193	923.125	920.281	8.08964	852160	920.39	7.4824	852160
193.5	29.54	2.95221		0.1935	923.125	920.908	4.91308	852160	921.017	4.44303	852160
194	29.54	2.95221		0.194	923.125	921.534	2.53208	852160	921.642	2.19835	852160
194.5	29.58	2.93078		0.1945	924.375	922.157	4.92096	854469	922.265	4.45165	854469
195	29.64	2.87631		0.195	926.25	922.777	12.06	857939	922.886	11.3196	857939
195.5	29.64	2.87631		0.1955	926.25	923.395	8.14837	857939	923.504	7.54254	857939
196	29.68	2.85289		0.196	927.5	924.011	12.1706	860256	924.119	11.4285	860256
196.5	29.7	2.848		0.1965	928.125	924.625	12.2505	861416	924.733	11.5068	861416
197	29.74	2.85197		0.197	929.375	925.236	17.1297	863738	925.344	16.2492	863738
197.5	29.76	2.8749		0.1975	930	925.845	17.2626	864900	925.953	16.3798	864900
198	29.76	2.8749		0.198	930	926.452	12.5893	864900	926.559	11.8379	864900
198.5	29.78	2.86948		0.1985	930.625	927.056	12.7357	866063	927.164	11.9808	866063
199	29.78	2.86948		0.199	930.625	927.658	8.80034	866063	927.766	8.17553	866063
199.5	29.78	2.86948		0.1995	930.625	928.258	5.60081	866063	928.366	5.10528	866063
200	29.78	2.86948		0.2	930.625	928.856	3.12901	866063	928.963	2.76195	866063
200.5	29.8	2.892		0.2005	931.25	929.452	3.23429	867227	929.558	2.86136	867227
201	29.82	2.9003		0.201	931.875	930.045	3.34938	868391	930.152	2.97012	868391
201.5	29.82	2.9003		0.2015	931.875	930.636	1.53522	868391	930.743	1.28243	868391
202	29.84	2.89451		0.202	932.5	931.225	1.62596	869556	931.331	1.36577	869556
202.5	29.84	2.89451		0.2025	932.5	931.812	0.473878	869556	931.918	0.33878	869556
203	29.86	2.86046		0.203	933.125	932.396	0.531152	870722	932.502	0.387619	870722
203.5	29.86	2.86046		0.2035	933.125	932.979	0.0214211	870722	933.085	0.0016222	870722
204	29.92	2.89786		0.204	935	933.559	2.07662	874225	933.665	1.78248	874225
204.5	29.96	2.89869		0.2045	936.25	934.137	4.46418	876564	934.243	4.02818	876564
205	29.96	2.89869		0.205	936.25	934.713	2.36169	876564	934.819	2.04799	876564
205.5	29.96	2.89869		0.2055	936.25	935.287	0.926977	876564	935.393	0.734836	876564
206	29.96	2.89869		0.206	936.25	935.859	0.152803	876564	935.965	0.0814854	876564
206.5	29.98	2.91973		0.2065	936.875	936.429	0.198985	877735	936.534	0.116119	877735
207	30	2.89897		0.207	937.5	936.997	0.25333	878906	937.102	0.158508	878906
207.5	30.04	2.85657		0.2075	938.75	937.562	1.41042	881252	937.667	1.17192	881252
208	30.04	2.85657		0.208	938.75	938.126	0.389311	881252	938.231	0.269373	881252
208.5	30.06	2.86328		0.2085	939.375	938.688	0.472399	882425	938.792	0.33931	882425
209	30.06	2.86328		0.209	939.375	939.247	0.0163065	882425	939.352	0.00052962	882425
209.5	30.08	2.85572		0.2095	940	939.805	0.03806	883600	939.909	0.00819601	883600
210	30.14	2.81776		0.21	941.875	940.361	2.29365	887129	940.465	1.98823	887129
210.5	30.14	2.81776		0.2105	941.875	940.914	0.923245	887129	941.018	0.733677	887129
211	30.16	2.80951		0.211	942.5	941.466	1.06959	888306	941.57	0.864952	888306
211.5	30.18	2.77208		0.2115	943.125	942.015	1.23105	889485	942.12	1.01097	889485
212	30.2	2.80692		0.212	943.75	942.563	1.4085	890664	942.667	1.17261	890664
212.5	30.24	2.77478		0.2125	945	943.109	3.57596	893025	943.213	3.19413	893025
213	30.26	2.75101		0.213	945.625	943.653	3.88947	894207	943.757	3.49126	894207
213.5	30.26	2.75101		0.2135	945.625	944.195	2.04562	894207	944.298	1.76011	894207
214	30.26	2.75101		0.214	945.625	944.735	0.79253	894207	944.838	0.619063	894207
214.5	30.28	2.75637		0.2145	946.25	945.273	0.954795	895389	945.376	0.763569	895389
215	30.28	2.75637		0.215	946.25	945.809	0.194415	895389	945.912	0.114066	895389
215.5	30.3	2.73215		0.2155	946.875	946.343	0.282595	896572	946.446	0.183639	896572
216	30.3	2.73215		0.216	946.875	946.876	7.34317e-07	896572	946.979	0.0107744	896572
216.5	30.3	2.73215		0.2165	946.875	947.406	0.282436	896572	947.509	0.402295	896572
217	30.32	2.72245		0.217	947.5	947.935	0.189384	897756	948.038	0.289315	897756
217.5	30.34	2.69762		0.2175	948.125	948.462	0.113619	898941	948.565	0.193291	898941
218	30.36	2.70249		0.218	948.75	948.987	0.0562305	900127	949.09	0.115317	900127
218.5	30.36	2.70249		0.2185	948.75	949.51	0.578148	900127	949.613	0.744238	900127
219	30.4	2.68178		0.219	950	950.032	0.00100968	902500	950.134	0.0179522	902500
219.5	30.4	2.68178		0.2195	950	950.551	0.304024	902500	950.653	0.427027	902500
220	30.4	2.68178		0.22	950	951.069	1.14318	902500	951.171	1.37162	902500
220.5	30.4	2.68178		0.2205	950	951.585	2.51292	902500	951.687	2.84619	902500
221	30.42	2.64071		0.221	950.625	952.099	2.17405	903688	952.201	2.48438	903688
221.5	30.42	2.64071		0.2215	950.625	952.612	3.94793	903688	952.714	4.36203	903688
222	30.42	2.64071		0.222	950.625	953.123	6.23829	903688	953.224	6.75554	903688
222.5	30.46	2.64926		0.2225	951.875	953.632	3.08572	906066	953.733	3.45212	906066
223	30.48	2.62267		0.223	952.5	954.139	2.68581	907256	954.24	3.02792	907256
223.5	30.52	2.59946		0.2235	953.75	954.644	0.799832	909639	954.745	0.990942	909639
224	30.52	2.59946		0.224	953.75	955.148	1.95468	909639	955.249	2.24732	909639
224.5	30.52	2.59946		0.2245	953.75	955.65	3.61056	909639	955.751	4.00415	909639
225	30.54	2.60311		0.225	954.375	956.15	3.15237	910832	956.251	3.52035	910832
225.5	30.56	2.59105		0.2255	955	956.649	2.71965	912025	956.75	3.06175	912025
226	30.6	2.58199		0.226	956.25	957.146	0.802978	914414	957.247	0.993258	914414
226.5	30.64	2.57227		0.2265	957.5	957.641	0.0199839	916806	957.742	0.0584574	916806
227	30.68	2.59323		0.227	958.75	958.135	0.378267	919202	958.235	0.264954	919202
227.5	30.7	2.58003		0.2275	959.375	958.627	0.559648	920400	958.727	0.419795	920400
228	30.7	2.58003		0.228	959.375	959.117	0.0664678	920400	959.217	0.0248855	920400
228.5	30.72	2.5823		0.2285	960	959.606	0.155377	921600	959.706	0.0865733	921600
229	30.72	2.5823		0.229	960	960.093	0.00861515	921600	960.193	0.0371125	921600
229.5	30.72	2.5823		0.2295	960	960.578	0.334296	921600	960.678	0.459541	921600
230	30.74	2.56873		0.23	960.625	961.062	0.190905	922800	961.162	0.287855	922800
230.5	30.8	2.57415		0.2305	962.5	961.544	0.91383	926406	961.644	0.733534	926406
231	30.82	2.57564		0.231	963.125	962.025	1.21093	927610	962.124	1.00212	927610
231.5	30.84	2.5295		0.2315	963.75	962.504	1.55376	928814	962.603	1.31619	928814
232	30.84	2.5295		0.232	963.75	962.981	0.591614	928814	963.08	0.448945	928814
232.5	30.88	2.51573		0.2325	965	963.457	2.38212	931225	963.556	2.08628	931225
233	30.92	2.50123		0.233	966.25	963.931	5.37886	933639	964.03	4.92989	933639
233.5	30.94	2.5179		0.2335	966.875	964.403	6.10893	934847	964.502	5.63037	934847
234	30.96	2.53429		0.234	967.5	964.874	6.89364	936056	964.973	6.38525	936056
234.5	30.96	2.53429		0.2345	967.5	965.344	4.64866	936056	965.442	4.23339	936056
235	30.96	2.53429		0.235	967.5	965.812	2.84975	936056	965.91	2.52707	936056
235.5	30.98	2.53453		0.2355	968.125	966.278	3.4103	937266	966.377	3.0568	937266
236	31.02	2.50244		0.236	969.375	966.743	6.92641	939688	966.841	6.4191	939688
236.5	31.04	2.5183		0.2365	970	967.207	7.80329	940900	967.305	7.26484	940900
237	31.04	2.5183		0.237	970	967.668	5.43626	940900	967.766	4.98894	940900
237.5	31.06	2.5018		0.2375	970.625	968.129	6.23116	942113	968.227	5.75211	942113
238	31.08	2.51733		0.238	971.25	968.588	7.08825	943327	968.685	6.57726	943327
238.5	31.1	2.48429		0.2385	971.875	969.045	8.00899	944541	969.143	7.46584	944541
239	31.14	2.51468		0.239	973.125	969.501	13.1344	946972	969.598	12.4369	946972
239.5	31.14	2.51468		0.2395	973.125	969.955	10.0473	946972	970.053	9.43914	946972
240	31.14	2.51468		0.24	973.125	970.408	7.38106	946972	970.505	6.86179	946972
240.5	31.14	2.51468		0.2405	973.125	970.86	5.13178	946972	970.957	4.70086	946972
241	31.14	2.51468		0.241	973.125	971.31	3.29543	946972	971.407	2.95237	946972
241.5	31.14	2.51468		0.2415	973.125	971.758	1.86806	946972	971.855	1.61238	946972
242	31.14	2.51468		0.242	973.125	972.205	0.845756	946972	972.302	0.676977	946972
242.5	31.18	2.54408		0.2425	974.375	972.651	2.97205	949407	972.748	2.64782	949407
243	31.18	2.54408		0.243	974.375	973.095	1.63765	949407	973.192	1.39964	949407
243.5	31.22	2.52495		0.2435	975.625	973.538	4.35502	951844	973.635	3.96144	951844
244	31.26	2.50503		0.244	976.875	973.98	8.3836	954285	974.076	7.83453	954285
244.5	31.26	2.50503		0.2445	976.875	974.42	6.02913	954285	974.516	5.56544	954285
245	31.28	2.55082		0.245	977.5	974.858	6.97918	955506	974.954	6.48015	955506
245.5	31.3	2.54852		0.2455	978.125	975.295	8.00659	956729	975.391	7.47203	956729
246	31.32	2.5776		0.246	978.75	975.731	9.1129	957952	975.827	8.54263	957952
246.5	31.34	2.59066		0.2465	979.375	976.166	10.2996	959175	976.262	9.69347	959175
247	31.36	2.58793		0.247	980	976.599	11.5683	960400	976.695	10.9261	960400
247.5	31.4	2.56629		0.2475	981.25	977.03	17.8043	962852	977.126	17.0062	962852
248	31.42	2.5944		0.248	981.875	977.461	19.4848	964079	977.556	18.6505	964079
248.5	31.42	2.5944		0.2485	981.875	977.89	15.8816	964079	977.985	15.13	964079
249	31.46	2.57188		0.249	983.125	978.317	23.1123	966535	978.413	22.2048	966535
249.5	31.52	2.52854		0.2495	985	978.744	39.1403	970225	978.839	37.9579	970225
250	31.52	2.52854		0.25	985	979.169	34.0035	970225	979.264	32.9033	970225
250.5	31.54	2.52431		0.2505	985.625	979.592	36.3924	971457	979.687	35.2552	971457
251	31.58	2.49921		0.251	986.875	980.015	47.0636	973922	980.11	45.7706	973922
251.5	31.6	2.49444		0.2515	987.5	980.436	49.9043	975156	980.53	48.574	975156
252	31.6	2.49444		0.252	987.5	980.855	44.1508	975156	980.95	42.9015	975156
252.5	31.62	2.50567		0.2525	988.125	981.274	46.9392	976391	981.368	45.6523	976391
253	31.62	2.50567		0.253	988.125	981.691	41.3981	976391	981.785	40.1914	976391
253.5	31.62	2.50567		0.2535	988.125	982.107	36.2205	976391	982.201	35.0936	976391
254	31.62	2.50567		0.254	988.125	982.521	31.403	976391	982.615	30.3555	976391
254.5	31.64	2.5327		0.2545	988.75	982.934	33.8214	977627	983.029	32.7352	977627
255	31.66	2.52751		0.255	989.375	983.346	36.3448	978863	983.44	35.2197	978863
255.5	31.68	2.50607		0.2555	990	983.757	38.9749	980100	983.851	37.8108	980100
256	31.7	2.51661		0.256	990.625	984.166	41.7131	981338	984.26	40.5098	981338
256.5	31.7	2.51661		0.2565	990.625	984.575	36.6074	981338	984.668	35.482	981338
257	31.7	2.51661		0.257	990.625	984.982	31.8491	981338	985.075	30.8011	981338
257.5	31.74	2.50503		0.2575	991.875	985.387	42.092	983816	985.481	40.8873	983816
258	31.74	2.50503		0.258	991.875	985.792	37.0079	983816	985.885	35.8801	983816
258.5	31.74	2.50503		0.2585	991.875	986.195	32.2649	983816	986.288	31.2136	983816
259	31.74	2.50503		0.259	991.875	986.597	27.86	983816	986.69	26.8848	983816
259.5	31.76	2.49897		0.2595	992.5	986.997	30.2778	985056	987.091	29.2619	985056
260	31.76	2.49897		0.26	992.5	987.397	26.0406	985056	987.49	25.1002	985056
260.5	31.76	2.49897		0.2605	992.5	987.795	22.1342	985056	987.888	21.2687	985056
261	31.78	2.49274		0.261	993.125	988.192	24.3305	986297	988.285	23.4237	986297
261.5	31.8	2.48633		0.2615	993.75	988.588	26.6431	987539	988.681	25.6948	987539
262	31.8	2.48633		0.262	993.75	988.983	22.7242	987539	989.076	21.8501	987539
262.5	31.8	2.48633		0.2625	993.75	989.377	19.1273	987539	989.469	18.3269	987539
263	31.84	2.47296		0.263	995	989.769	27.3649	990025	989.861	26.4069	990025
263.5	31.84	2.47296		0.2635	995	990.16	23.4255	990025	990.252	22.5408	990025
264	31.84	2.47296		0.264	995	990.55	19.8027	990025	990.642	18.9908	990025
264.5	31.88	2.47525		0.2645	996.25	990.939	28.2089	992514	991.031	27.2394	992514
265	31.88	2.47525		0.265	996.25	991.326	24.2415	992514	991.418	23.3443	992514
265.5	31.88	2.47525		0.2655	996.25	991.713	20.5851	992514	991.805	19.7599	992514
266	31.88	2.47525		0.266	996.25	992.098	17.237	992514	992.19	16.4834	992514
266.5	31.92	2.49314		0.2665	997.5	992.482	25.1759	995006	992.574	24.2645	995006
267	31.92	2.49314		0.267	997.5	992.865	21.4788	995006	992.957	20.6385	995006
267.5	31.94	2.48559		0.2675	998.125	993.247	23.7911	996254	993.339	22.9073	996254
268	31.96	2.51026		0.268	998.75	993.628	26.2333	997502	993.72	25.3058	997502
268.5	31.96	2.51026		0.2685	998.75	994.008	22.4885	997502	994.099	21.6312	997502
269	31.96	2.51026		0.269	998.75	994.386	19.0417	997502	994.477	18.2544	997502
269.5	32	2.47819		0.2695	1000	994.764	27.4186	1000000	994.855	26.4733	1000000
270	32.02	2.46994		0.27	1000.63	995.14	30.0851	1.00125e+06					Rel Sq Dev
270.5	32.04	2.47786		0.2705	1001.25	995.515	32.888	1.0025e+06		10062.8	3.28615e+08		3.06219e-05
271	32.04	2.47786		0.271	1001.25	995.889	28.7374	1.0025e+06
271.5	32.04	2.47786		0.2715	1001.25	996.262	24.8776	1.0025e+06
272	32.04	2.47786		0.272	1001.25	996.634	21.3062	1.0025e+06
272.5	32.04	2.47786		0.2725	1001.25	997.005	18.0205	1.0025e+06
273	32.04	2.47786		0.273	1001.25	997.375	15.0183	1.0025e+06
273.5	32.06	2.5018		0.2735	1001.88	997.743	17.071	1.00375e+06
274	32.06	2.5018		0.274	1001.88	998.111	14.1688	1.00375e+06
274.5	32.06	2.5018		0.2745	1001.88	998.477	11.544	1.00375e+06
275	32.08	2.46052		0.275	1002.5	998.843	13.3753	1.00501e+06
275.5	32.08	2.46052		0.2755	1002.5	999.207	10.8429	1.00501e+06
276	32.08	2.46052		0.276	1002.5	999.57	8.58224	1.00501e+06
276.5	32.1	2.46798		0.2765	1003.12	999.933	10.1907	1.00626e+06
277	32.12	2.44239		0.277	1003.75	1000.29	11.9444	1.00751e+06
277.5	32.12	2.44239		0.2775	1003.75	1000.65	9.58459	1.00751e+06
278	32.12	2.44239		0.278	1003.75	1001.01	7.48988	1.00751e+06
278.5	32.12	2.44239		0.2785	1003.75	1001.37	5.65803	1.00751e+06
279	32.12	2.44239		0.279	1003.75	1001.73	4.08682	1.00751e+06
279.5	32.12	2.44239		0.2795	1003.75	1002.08	2.77402	1.00751e+06
280	32.14	2.43302		0.28	1004.38	1002.44	3.7462	1.00877e+06
280.5	32.14	2.43302		0.2805	1004.38	1002.79	2.50113	1.00877e+06
281	32.16	2.42345		0.281	1005	1003.15	3.43544	1.01002e+06
281.5	32.16	2.42345		0.2815	1005	1003.5	2.2545	1.01002e+06
282	32.18	2.41368		0.282	1005.62	1003.85	3.15242	1.01128e+06
282.5	32.18	2.41368		0.2825	1005.62	1004.2	2.03208	1.01128e+06
283	32.18	2.41368		0.283	1005.62	1004.55	1.15887	1.01128e+06
283.5	32.18	2.41368		0.2835	1005.62	1004.9	0.530708	1.01128e+06
284	32.18	2.41368		0.284	1005.62	1005.24	0.14552	1.01128e+06
284.5	32.18	2.41368		0.2845	1005.62	1005.59	0.00125498	1.01128e+06
285	32.22	2.37657		0.285	1006.88	1005.93	0.884273	1.0138e+06
285.5	32.22	2.37657		0.2855	1006.88	1006.28	0.355529	1.0138e+06
286	32.22	2.37657		0.286	1006.88	1006.62	0.0640782	1.0138e+06
286.5	32.24	2.38311		0.2865	1007.5	1006.96	0.28727	1.01506e+06
287	32.24	2.38311		0.287	1007.5	1007.31	0.0379372	1.01506e+06
287.5	32.26	2.38945		0.2875	1008.12	1007.65	0.22995	1.01632e+06
288	32.26	2.38945		0.288	1008.12	1007.98	0.0196672	1.01632e+06
288.5	32.26	2.38945		0.2885	1008.12	1008.32	0.0392447	1.01632e+06
289	32.26	2.38945		0.289	1008.12	1008.66	0.286761	1.01632e+06
289.5	32.3	2.33333		0.2895	1009.37	1009	0.142916	1.01884e+06
290	32.3	2.33333		0.29	1009.37	1009.33	0.00180812	1.01884e+06
290.5	32.32	2.32196		0.2905	1010	1009.67	0.110845	1020100
291	32.36	2.29853		0.291	1011.25	1010	1.56069	1.02263e+06
291.5	32.4	2.2563		0.2915	1012.5	1010.33	4.69391	1.02516e+06
292	32.42	2.26158		0.292	1013.12	1010.67	6.05028	1.02642e+06
292.5	32.46	2.23571		0.2925	1014.38	1011	11.4165	1.02896e+06
293	32.48	2.20413		0.293	1015	1011.33	13.4972	1.03022e+06
293.5	32.5	2.22702		0.2935	1015.62	1011.66	15.7592	1.03149e+06
294	32.5	2.22702		0.294	1015.62	1011.98	13.2614	1.03149e+06
294.5	32.5	2.22702		0.2945	1015.62	1012.31	10.985	1.03149e+06
295	32.54	2.14344		0.295	1016.88	1012.64	17.9606	1.03403e+06
295.5	32.54	2.14344		0.2955	1016.88	1012.96	15.3079	1.03403e+06
296	32.58	2.15172		0.296	1018.12	1013.29	23.4058	1.03658e+06
296.5	32.6	2.13674		0.2965	1018.75	1013.61	26.412	1.03785e+06
297	32.6	2.13674		0.297	1018.75	1013.93	23.1982	1.03785e+06
297.5	32.6	2.13674		0.2975	1018.75	1014.26	20.2008	1.03785e+06
298	32.62	2.12146		0.298	1019.37	1014.58	23.0254	1.03913e+06
298.5	32.62	2.12146		0.2985	1019.37	1014.9	20.0552	1.03913e+06
299	32.64	2.12498		0.299	1020	1015.22	22.8867	1040400
299.5	32.64	2.12498		0.2995	1020	1015.53	19.9413	1040400
300	32.64	2.12498		0.3	1020	1015.85	17.2058	1040400
300.5	32.64	2.12498		0.3005	1020	1016.17	14.6786	1040400
301	32.64	2.12498		0.301	1020	1016.48	12.3581	1040400
301.5	32.64	2.12498		0.3015	1020	1016.8	10.2425	1040400
302	32.64	2.12498		0.302	1020	1017.11	8.33037	1040400
302.5	32.64	2.12498		0.3025	1020	1017.43	6.61993	1040400
303	32.64	2.12498		0.303	1020	1017.74	5.10963	1040400
303.5	32.64	2.12498		0.3035	1020	1018.05	3.79787	1040400
304	32.66	2.12831		0.304	1020.62	1018.36	5.12123	1.04168e+06
304.5	32.68	2.13144		0.3045	1021.25	1018.67	6.64632	1.04295e+06
305	32.68	2.13144		0.305	1021.25	1018.98	5.14793	1.04295e+06
305.5	32.7	2.13437		0.3055	1021.88	1019.29	6.68528	1.04423e+06
306	32.7	2.13437		0.306	1021.88	1019.6	5.18974	1.04423e+06
306.5	32.72	2.13712		0.3065	1022.5	1019.9	6.74142	1.04551e+06
307	32.72	2.13712		0.307	1022.5	1020.21	5.24669	1.04551e+06
307.5	32.74	2.1207		0.3075	1023.13	1020.51	6.81481	1.04678e+06
308	32.74	2.1207		0.308	1023.13	1020.82	5.31894	1.04678e+06
308.5	32.76	2.10396		0.3085	1023.75	1021.12	6.90559	1.04806e+06
309	32.76	2.10396		0.309	1023.75	1021.42	5.40665	1.04806e+06
309.5	32.76	2.10396		0.3095	1023.75	1021.73	4.0941	1.04806e+06
310	32.76	2.10396		0.31	1023.75	1022.03	2.96651	1.04806e+06
310.5	32.76	2.10396		0.3105	1023.75	1022.33	2.02241	1.04806e+06
311	32.76	2.10396		0.311	1023.75	1022.63	1.26037	1.04806e+06
311.5	32.76	2.10396		0.3115	1023.75	1022.93	0.67897	1.04806e+06
312	32.8	2.08893		0.312	1025	1023.22	3.15459	1050625
312.5	32.8	2.08893		0.3125	1025	1023.52	2.18748	1050625
313	32.8	2.08893		0.313	1025	1023.82	1.39876	1050625
313.5	32.8	2.08893		0.3135	1025	1024.11	0.78702	1050625
314	32.84	2.05343		0.314	1026.25	1024.41	3.3943	1.05319e+06
314.5	32.84	2.05343		0.3145	1026.25	1024.7	2.3974	1.05319e+06
315	32.86	2.0549		0.315	1026.88	1024.99	3.53482	1.05447e+06
315.5	32.88	2.07574		0.3155	1027.5	1025.29	4.89573	1.05576e+06
316	32.88	2.07574		0.316	1027.5	1025.58	3.68988	1.05576e+06
316.5	32.88	2.07574		0.3165	1027.5	1025.87	2.65671	1.05576e+06
317	32.9	2.03753		0.317	1028.12	1026.16	3.86016	1.05704e+06
317.5	32.92	2.05814		0.3175	1028.75	1026.45	5.29123	1.05833e+06
318	32.92	2.05814		0.318	1028.75	1026.74	4.04634	1.05833e+06
318.5	32.92	2.05814		0.3185	1028.75	1027.03	2.97074	1.05833e+06
319	32.94	2.07836		0.319	1029.38	1027.31	4.24919	1.05961e+06
319.5	32.98	2.0399		0.3195	1030.62	1027.6	9.14983	1.06219e+06
320	32.98	2.0399		0.32	1030.62	1027.89	7.50276	1.06219e+06
320.5	33	2.0201		0.3205	1031.25	1028.17	9.48084	1.06348e+06
321	33.02	2.02		0.321	1031.88	1028.46	11.6951	1.06477e+06
321.5	33.06	1.99909		0.3215	1033.12	1028.74	19.2392	1.06735e+06
322	33.06	1.99909		0.322	1033.12	1029.02	16.838	1.06735e+06
322.5	33.06	1.99909		0.3225	1033.12	1029.3	14.6023	1.06735e+06
323	33.06	1.99909		0.323	1033.12	1029.59	12.5309	1.06735e+06
323.5	33.06	1.99909		0.3235	1033.12	1029.87	10.6226	1.06735e+06
324	33.06	1.99909		0.324	1033.12	1030.15	8.87602	1.06735e+06
324.5	33.06	1.99909		0.3245	1033.12	1030.42	7.29007	1.06735e+06
325	33.06	1.99909		0.325	1033.12	1030.7	5.86351	1.06735e+06
325.5	33.08	1.99838		0.3255	1033.75	1030.98	7.66532	1.06864e+06
326	33.12	1.99636		0.326	1035	1031.26	13.9988	1071225
326.5	33.12	1.99636		0.3265	1035	1031.53	12.0067	1071225
327	33.14	1.97469		0.327	1035.62	1031.81	14.5491	1.07252e+06
327.5	33.14	1.97469		0.3275	1035.62	1032.09	12.5265	1.07252e+06
328	33.14	1.97469		0.328	1035.62	1032.36	10.6598	1.07252e+06
328.5	33.14	1.97469		0.3285	1035.62	1032.63	8.94774	1.07252e+06
329	33.14	1.97469		0.329	1035.62	1032.91	7.38918	1.07252e+06
329.5	33.14	1.97469		0.3295	1035.62	1033.18	5.98301	1.07252e+06
330	33.14	1.97469		0.33	1035.62	1033.45	4.72807	1.07252e+06
330.5	33.14	1.97469		0.3305	1035.62	1033.72	3.62327	1.07252e+06
331	33.14	1.97469		0.331	1035.62	1033.99	2.66748	1.07252e+06
331.5	33.14	1.97469		0.3315	1035.62	1034.26	1.85959	1.07252e+06
332	33.14	1.97469		0.332	1035.62	1034.53	1.19851	1.07252e+06
332.5	33.14	1.97469		0.3325	1035.62	1034.8	0.683158	1.07252e+06
333	33.14	1.97469		0.333	1035.62	1035.07	0.312446	1.07252e+06
333.5	33.14	1.97469		0.3335	1035.62	1035.33	0.0853041	1.07252e+06
334	33.16	1.95257		0.334	1036.25	1035.6	0.42358	1.07381e+06
334.5	33.16	1.95257		0.3345	1036.25	1035.86	0.148419	1.07381e+06
335	33.16	1.95257		0.335	1036.25	1036.13	0.0144793	1.07381e+06
335.5	33.16	1.95257		0.3355	1036.25	1036.39	0.0207179	1.07381e+06
336	33.16	1.95257		0.336	1036.25	1036.66	0.166098	1.07381e+06
336.5	33.18	1.92999		0.3365	1036.88	1036.92	0.00207176	1.07511e+06
337	33.18	1.92999		0.337	1036.88	1037.18	0.0947618	1.07511e+06
337.5	33.18	1.92999		0.3375	1036.88	1037.44	0.324337	1.07511e+06
338	33.18	1.92999		0.338	1036.88	1037.71	0.68979	1.07511e+06
338.5	33.18	1.92999		0.3385	1036.88	1037.97	1.19012	1.07511e+06
339	33.2	1.928		0.339	1037.5	1038.23	0.526606	1.07641e+06
339.5	33.24	1.90226		0.3395	1038.75	1038.48	0.0703352	1.079e+06
340	33.26	1.92075		0.34	1039.38	1038.74	0.399077	1.0803e+06
340.5	33.28	1.91791		0.3405	1040	1039	0.99775	1081600
341	33.28	1.91791		0.341	1040	1039.26	0.550047	1081600
341.5	33.3	1.87218		0.3415	1040.62	1039.51	1.23222	1.0829e+06
342	33.3	1.87218		0.342	1040.62	1039.77	0.729458	1.0829e+06
342.5	33.3	1.87218		0.3425	1040.62	1040.03	0.358481	1.0829e+06
343	33.3	1.87218		0.343	1040.62	1040.28	0.118337	1.0829e+06
343.5	33.34	1.8868		0.3435	1041.88	1040.54	1.7953	1.0855e+06
344	33.34	1.8868		0.344	1041.88	1040.79	1.18024	1.0855e+06
344.5	33.34	1.8868		0.3445	1041.88	1041.04	0.694729	1.0855e+06
345	33.34	1.8868		0.345	1041.88	1041.29	0.337827	1.0855e+06
345.5	33.34	1.8868		0.3455	1041.88	1041.55	0.108611	1.0855e+06
346	33.34	1.8868		0.346	1041.88	1041.8	0.00616259	1.0855e+06
346.5	33.34	1.8868		0.3465	1041.88	1042.05	0.0295682	1.0855e+06
347	33.34	1.8868		0.347	1041.88	1042.3	0.177923	1.0855e+06
347.5	33.34	1.8868		0.3475	1041.88	1042.55	0.450326	1.0855e+06
348	33.34	1.8868		0.348	1041.88	1042.79	0.845886	1.0855e+06
348.5	33.38	1.85744		0.3485	1043.12	1043.04	0.00675967	1.08811e+06
349	33.4	1.87487		0.349	1043.75	1043.29	0.211369	1.08941e+06
349.5	33.42	1.87045		0.3495	1044.38	1043.54	0.702028	1.09072e+06
350	33.42	1.87045		0.35	1044.38	1043.78	0.34997	1.09072e+06
350.5	33.44	1.8658		0.3505	1045	1044.03	0.942609	1092025
351	33.44	1.8658		0.351	1045	1044.27	0.526733	1092025
351.5	33.44	1.8658		0.3515	1045	1044.52	0.231582	1092025
352	33.46	1.88251		0.352	1045.62	1044.76	0.74352	1.09333e+06
352.5	33.46	1.88251		0.3525	1045.62	1045.01	0.383038	1.09333e+06
353	33.48	1.87746		0.353	1046.25	1045.25	1.00221	1.09464e+06
353.5	33.48	1.87746		0.3535	1046.25	1045.49	0.575897	1.09464e+06
354	33.5	1.89364		0.354	1046.88	1045.73	1.30468	1.09595e+06
354.5	33.5	1.89364		0.3545	1046.88	1045.97	0.812064	1.09595e+06
355	33.5	1.89364		0.355	1046.88	1046.21	0.436436	1.09595e+06
355.5	33.52	1.90947		0.3555	1047.5	1046.45	1.09346	1.09726e+06
356	33.54	1.90385		0.356	1048.12	1046.69	2.04863	1.09857e+06
356.5	33.54	1.90385		0.3565	1048.12	1046.93	1.42202	1.09857e+06
357	33.54	1.90385		0.357	1048.12	1047.17	0.910547	1.09857e+06
357.5	33.58	1.93417		0.3575	1049.38	1047.41	3.86722	1.10119e+06
358	33.62	1.92159		0.358	1050.62	1047.65	8.87671	1.10381e+06
358.5	33.64	1.91496		0.3585	1051.25	1047.88	11.342	1.10513e+06
359	33.64	1.91496		0.359	1051.25	1048.12	9.80788	1.10513e+06
359.5	33.64	1.91496		0.3595	1051.25	1048.35	8.38836	1.10513e+06
360	33.64	1.91496		0.36	1051.25	1048.59	7.08268	1.10513e+06
360.5	33.64	1.91496		0.3605	1051.25	1048.82	5.89003	1.10513e+06
361	33.64	1.91496		0.361	1051.25	1049.06	4.80966	1.10513e+06
361.5	33.68	1.83611		0.3615	1052.5	1049.29	10.3027	1.10776e+06
362	33.68	1.83611		0.362	1052.5	1049.52	8.86269	1.10776e+06
362.5	33.7	1.82851		0.3625	1053.12	1049.76	11.3556	1.10907e+06
363	33.72	1.8427		0.363	1053.75	1049.99	14.1611	1.11039e+06
363.5	33.72	1.8427		0.3635	1053.75	1050.22	12.4748	1.11039e+06
364	33.74	1.81253		0.364	1054.38	1050.45	15.4163	1.11171e+06
364.5	33.74	1.81253		0.3645	1054.38	1050.68	13.6624	1.11171e+06
365	33.74	1.81253		0.365	1054.38	1050.91	12.0181	1.11171e+06
365.5	33.74	1.81253		0.3655	1054.38	1051.14	10.4826	1.11171e+06
366	33.76	1.80415		0.366	1055	1051.37	13.2073	1113025
366.5	33.8	1.80907		0.3665	1056.25	1051.59	21.6803	1.11566e+06
367	33.8	1.80907		0.367	1056.25	1051.82	19.6139	1.11566e+06
367.5	33.8	1.80907		0.3675	1056.25	1052.05	17.6554	1.11566e+06
368	33.8	1.80907		0.368	1056.25	1052.27	15.8039	1.11566e+06
368.5	33.82	1.82231		0.3685	1056.88	1052.5	19.1364	1.11698e+06
369	33.84	1.81308		0.369	1057.5	1052.73	22.7924	1.11831e+06
369.5	33.88	1.77115		0.3695	1058.75	1052.95	33.6316	1.12095e+06
370	33.9	1.78377		0.37	1059.38	1053.18	38.439	1.12228e+06
370.5	33.92	1.79607		0.3705	1060	1053.4	43.5742	1123600
371	33.92	1.79607		0.371	1060	1053.62	40.6756	1123600
371.5	33.92	1.79607		0.3715	1060	1053.85	37.883	1123600
372	33.92	1.79607		0.372	1060	1054.07	35.1956	1123600
372.5	33.94	1.78558		0.3725	1060.62	1054.29	40.142	1.12493e+06
373	33.94	1.78558		0.373	1060.62	1054.51	37.3865	1.12493e+06
373.5	33.94	1.78558		0.3735	1060.62	1054.73	34.7349	1.12493e+06
374	33.94	1.78558		0.374	1060.62	1054.95	32.1865	1.12493e+06
374.5	33.94	1.78558		0.3745	1060.62	1055.17	29.7406	1.12493e+06
375	33.94	1.78558		0.375	1060.62	1055.39	27.3965	1.12493e+06
375.5	33.94	1.78558		0.3755	1060.62	1055.61	25.1535	1.12493e+06
376	33.94	1.78558		0.376	1060.62	1055.83	23.0111	1.12493e+06
376.5	33.94	1.78558		0.3765	1060.62	1056.05	20.9685	1.12493e+06
377	33.94	1.78558		0.377	1060.62	1056.26	19.025	1.12493e+06
377.5	33.96	1.75188		0.3775	1061.25	1056.48	22.7518	1.12625e+06
378	33.96	1.75188		0.378	1061.25	1056.7	20.7343	1.12625e+06
378.5	33.96	1.75188		0.3785	1061.25	1056.91	18.8146	1.12625e+06
379	33.96	1.75188		0.379	1061.25	1057.13	16.9922	1.12625e+06
379.5	33.98	1.76372		0.3795	1061.88	1057.34	20.5409	1.12758e+06
380	33.98	1.76372		0.38	1061.88	1057.56	18.6429	1.12758e+06
380.5	33.98	1.76372		0.3805	1061.88	1057.77	16.8407	1.12758e+06
381	33.98	1.76372		0.381	1061.88	1057.98	15.1339	1.12758e+06
381.5	33.98	1.76372		0.3815	1061.88	1058.2	13.5217	1.12758e+06
382	34	1.77525		0.382	1062.5	1058.41	16.725	1.12891e+06
382.5	34	1.77525		0.3825	1062.5	1058.62	15.0351	1.12891e+06
383	34	1.77525		0.383	1062.5	1058.83	13.4387	1.12891e+06
383.5	34	1.77525		0.3835	1062.5	1059.05	11.9351	1.12891e+06
384	34	1.77525		0.384	1062.5	1059.26	10.5237	1.12891e+06
384.5	34.02	1.76372		0.3845	1063.12	1059.47	13.3867	1.13023e+06
385	34.02	1.76372		0.385	1063.12	1059.68	11.8957	1.13023e+06
385.5	34.02	1.76372		0.3855	1063.12	1059.89	10.4957	1.13023e+06
386	34.02	1.76372		0.386	1063.12	1060.09	9.18611	1.13023e+06
386.5	34.02	1.76372		0.3865	1063.12	1060.3	7.96633	1.13023e+06
387	34.02	1.76372		0.387	1063.12	1060.51	6.83579	1.13023e+06
387.5	34.04	1.75188		0.3875	1063.75	1060.72	9.19336	1.13156e+06
388	34.06	1.73973		0.388	1064.38	1060.92	11.9027	1.13289e+06
388.5	34.06	1.73973		0.3885	1064.38	1061.13	10.52	1.13289e+06
389	34.06	1.73973		0.389	1064.38	1061.34	9.22542	1.13289e+06
389.5	34.06	1.73973		0.3895	1064.38	1061.54	8.01833	1.13289e+06
390	34.06	1.73973		0.39	1064.38	1061.75	6.89819	1.13289e+06
390.5	34.06	1.73973		0.3905	1064.38	1061.95	5.86445	1.13289e+06
391	34.06	1.73973		0.391	1064.38	1062.16	4.91656	1.13289e+06
391.5	34.06	1.73973		0.3915	1064.38	1062.36	4.05395	1.13289e+06
392	34.06	1.73973		0.392	1064.38	1062.57	3.27608	1.13289e+06
392.5	34.06	1.73973		0.3925	1064.38	1062.77	2.58241	1.13289e+06
393	34.06	1.73973		0.393	1064.38	1062.97	1.9724	1.13289e+06
393.5	34.06	1.73973		0.3935	1064.38	1063.17	1.44551	1.13289e+06
394	34.06	1.73973		0.394	1064.38	1063.37	1.0012	1.13289e+06
394.5	34.06	1.73973		0.3945	1064.38	1063.58	0.638947	1.13289e+06
395	34.08	1.7505		0.395	1065	1063.78	1.49699	1134225
395.5	34.08	1.7505		0.3955	1065	1063.98	1.04679	1134225
396	34.08	1.7505		0.396	1065	1064.18	0.6776	1134225
396.5	34.08	1.7505		0.3965	1065	1064.38	0.388918	1134225
397	34.08	1.7505		0.397	1065	1064.58	0.180225	1134225
397.5	34.08	1.7505		0.3975	1065	1064.77	0.0510092	1134225
398	34.08	1.7505		0.398	1065	1064.97	0.000761783	1134225
398.5	34.08	1.7505		0.3985	1065	1065.17	0.0289773	1134225
399	34.08	1.7505		0.399	1065	1065.37	0.135154	1134225
399.5	34.1	1.73787		0.3995	1065.62	1065.56	0.00364617	1.13556e+06
400	34.12	1.74819		0.4	1066.25	1065.76	0.238944	1.13689e+06
400.5	34.12	1.74819		0.4005	1066.25	1065.96	0.085658	1.13689e+06
401	34.12	1.74819		0.401	1066.25	1066.15	0.00939845	1.13689e+06
401.5	34.12	1.74819		0.4015	1066.25	1066.35	0.00967604	1.13689e+06
402	34.12	1.74819		0.402	1066.25	1066.54	0.0860042	1.13689e+06
402.5	34.12	1.74819		0.4025	1066.25	1066.74	0.2379	1.13689e+06
403	34.12	1.74819		0.403	1066.25	1066.93	0.464882	1.13689e+06
403.5	34.12	1.74819		0.4035	1066.25	1067.13	0.766473	1.13689e+06
404	34.14	1.73508		0.404	1066.88	1067.32	0.196903	1.13822e+06
404.5	34.14	1.73508		0.4045	1066.88	1067.51	0.405237	1.13822e+06
405	34.14	1.73508		0.405	1066.88	1067.7	0.687275	1.13822e+06
405.5	34.14	1.73508		0.4055	1066.88	1067.9	1.04255	1.13822e+06
406	34.16	1.74495		0.406	1067.5	1068.09	0.34537	1.13956e+06
406.5	34.18	1.77741		0.4065	1068.12	1068.28	0.0236874	1.14089e+06
407	34.18	1.77741		0.407	1068.12	1068.47	0.11884	1.14089e+06
407.5	34.18	1.77741		0.4075	1068.12	1068.66	0.286391	1.14089e+06
408	34.18	1.77741		0.408	1068.12	1068.85	0.525886	1.14089e+06
408.5	34.18	1.77741		0.4085	1068.12	1069.04	0.836871	1.14089e+06
409	34.18	1.77741		0.409	1068.12	1069.23	1.2189	1.14089e+06
409.5	34.18	1.77741		0.4095	1068.12	1069.42	1.67152	1.14089e+06
410	34.2	1.78659		0.41	1068.75	1069.61	0.733271	1.14223e+06
410.5	34.2	1.78659		0.4105	1068.75	1069.79	1.09069	1.14223e+06
411	34.2	1.78659		0.411	1068.75	1069.98	1.51786	1.14223e+06
411.5	34.2	1.78659		0.4115	1068.75	1070.17	2.01436	1.14223e+06
412	34.2	1.78659		0.412	1068.75	1070.36	2.57975	1.14223e+06
412.5	34.2	1.78659		0.4125	1068.75	1070.54	3.21359	1.14223e+06
413	34.22	1.77286		0.413	1069.38	1070.73	1.83264	1.14356e+06
413.5	34.24	1.80415		0.4135	1070	1070.91	0.836247	1144900
414	34.24	1.80415		0.414	1070	1071.1	1.20955	1144900
414.5	34.24	1.80415		0.4145	1070	1071.28	1.65057	1144900
415	34.24	1.80415		0.415	1070	1071.47	2.15888	1144900
415.5	34.26	1.81253		0.4155	1070.62	1071.65	1.05781	1.14624e+06
416	34.26	1.81253		0.416	1070.62	1071.84	1.46968	1.14624e+06
416.5	34.26	1.81253		0.4165	1070.62	1072.02	1.94807	1.14624e+06
417	34.26	1.81253		0.417	1070.62	1072.2	2.49256	1.14624e+06
417.5	34.28	1.8427		0.4175	1071.25	1072.39	1.29153	1.14758e+06
418	34.3	1.85047		0.418	1071.88	1072.57	0.481298	1.14892e+06
418.5	34.32	1.83611		0.4185	1072.5	1072.75	0.0628414	1.15026e+06
419	34.34	1.82142		0.419	1073.12	1072.93	0.0371585	1.1516e+06
419.5	34.34	1.82142		0.4195	1073.12	1073.11	0.000134192	1.1516e+06
420	34.34	1.82142		0.42	1073.12	1073.29	0.0286377	1.1516e+06
420.5	34.34	1.82142		0.4205	1073.12	1073.47	0.122268	1.1516e+06
421	34.34	1.82142		0.421	1073.12	1073.65	0.280626	1.1516e+06
421.5	34.34	1.82142		0.4215	1073.12	1073.83	0.503316	1.1516e+06
422	34.34	1.82142		0.422	1073.12	1074.01	0.789945	1.1516e+06
422.5	34.34	1.82142		0.4225	1073.12	1074.19	1.14012	1.1516e+06
423	34.34	1.82142		0.423	1073.12	1074.37	1.55345	1.1516e+06
423.5	34.34	1.82142		0.4235	1073.12	1074.55	2.02956	1.1516e+06
424	34.34	1.82142		0.424	1073.12	1074.73	2.56805	1.1516e+06
424.5	34.34	1.82142		0.4245	1073.12	1074.91	3.16855	1.1516e+06
425	34.34	1.82142		0.425	1073.12	1075.08	3.83067	1.1516e+06
425.5	34.34	1.82142		0.4255	1073.12	1075.26	4.55404	1.1516e+06
426	34.34	1.82142		0.426	1073.12	1075.44	5.33829	1.1516e+06
426.5	34.36	1.80639		0.4265	1073.75	1075.61	3.46545	1.15294e+06
427	34.36	1.80639		0.427	1073.75	1075.79	4.15064	1.15294e+06
427.5	34.36	1.80639		0.4275	1073.75	1075.96	4.89605	1.15294e+06
428	34.36	1.80639		0.428	1073.75	1076.14	5.70129	1.15294e+06
428.5	34.36	1.80639		0.4285	1073.75	1076.31	6.566	1.15294e+06
429	34.36	1.80639		0.429	1073.75	1076.49	7.48982	1.15294e+06
429.5	34.36	1.80639		0.4295	1073.75	1076.66	8.47239	1.15294e+06
430	34.36	1.80639		0.43	1073.75	1076.83	9.51336	1.15294e+06
430.5	34.36	1.80639		0.4305	1073.75	1077.01	10.6124	1.15294e+06
431	34.38	1.81342		0.431	1074.38	1077.18	7.8714	1.15428e+06
431.5	34.38	1.81342		0.4315	1074.38	1077.35	8.86966	1.15428e+06
432	34.38	1.81342		0.432	1074.38	1077.53	9.92532	1.15428e+06
432.5	34.38	1.81342		0.4325	1074.38	1077.7	11.038	1.15428e+06
433	34.4	1.77525		0.433	1075	1077.87	8.23071	1155625
433.5	34.4	1.77525		0.4335	1075	1078.04	9.24249	1155625
434	34.42	1.78195		0.434	1075.62	1078.21	6.68755	1.15697e+06
434.5	34.42	1.78195		0.4345	1075.62	1078.38	7.5987	1.15697e+06
435	34.42	1.78195		0.435	1075.62	1078.55	8.56604	1.15697e+06
435.5	34.42	1.78195		0.4355	1075.62	1078.72	9.58924	1.15697e+06
436	34.42	1.78195		0.436	1075.62	1078.89	10.6679	1.15697e+06
436.5	34.42	1.78195		0.4365	1075.62	1079.06	11.8018	1.15697e+06
437	34.42	1.78195		0.437	1075.62	1079.23	12.9906	1.15697e+06
437.5	34.44	1.81085		0.4375	1076.25	1079.4	9.90847	1.15831e+06
438	34.44	1.81085		0.438	1076.25	1079.57	10.9957	1.15831e+06
438.5	34.44	1.81085		0.4385	1076.25	1079.73	12.1371	1.15831e+06
439	34.44	1.81085		0.439	1076.25	1079.9	13.3325	1.15831e+06
439.5	34.44	1.81085		0.4395	1076.25	1080.07	14.5815	1.15831e+06
440	34.44	1.81085		0.44	1076.25	1080.24	15.8839	1.15831e+06
440.5	34.44	1.81085		0.4405	1076.25	1080.4	17.2392	1.15831e+06
441	34.44	1.81085		0.441	1076.25	1080.57	18.6471	1.15831e+06
441.5	34.44	1.81085		0.4415	1076.25	1080.73	20.1074	1.15831e+06
442	34.44	1.81085		0.442	1076.25	1080.9	21.6198	1.15831e+06
442.5	34.44	1.81085		0.4425	1076.25	1081.06	23.1838	1.15831e+06
443	34.44	1.81085		0.443	1076.25	1081.23	24.7992	1.15831e+06
443.5	34.44	1.81085		0.4435	1076.25	1081.39	26.4658	1.15831e+06
444	34.44	1.81085		0.444	1076.25	1081.56	28.1831	1.15831e+06
444.5	34.44	1.81085		0.4445	1076.25	1081.72	29.9509	1.15831e+06
445	34.44	1.81085		0.445	1076.25	1081.89	31.7689	1.15831e+06
445.5	34.44	1.81085		0.4455	1076.25	1082.05	33.6367	1.15831e+06
446	34.44	1.81085		0.446	1076.25	1082.21	35.5541	1.15831e+06
446.5	34.44	1.81085		0.4465	1076.25	1082.38	37.5208	1.15831e+06
447	34.44	1.81085		0.447	1076.25	1082.54	39.5365	1.15831e+06
447.5	34.44	1.81085		0.4475	1076.25	1082.7	41.6008	1.15831e+06
448	34.46	1.7946		0.448	1076.88	1082.86	35.8396	1.15966e+06
448.5	34.46	1.7946		0.4485	1076.88	1083.02	37.7987	1.15966e+06
449	34.46	1.7946		0.449	1076.88	1083.18	39.8059	1.15966e+06
449.5	34.46	1.7946		0.4495	1076.88	1083.35	41.861	1.15966e+06
450	34.5	1.78377		0.45	1078.12	1083.51	28.95	1.16235e+06
450.5	34.5	1.78377		0.4505	1078.12	1083.67	30.6995	1.16235e+06
451	34.5	1.78377		0.451	1078.12	1083.83	32.4969	1.16235e+06
451.5	34.5	1.78377		0.4515	1078.12	1083.99	34.3418	1.16235e+06
452	34.5	1.78377		0.452	1078.12	1084.14	36.234	1.16235e+06
452.5	34.52	1.76658		0.4525	1078.75	1084.3	30.8407	1.1637e+06
453	34.52	1.76658		0.453	1078.75	1084.46	32.6282	1.1637e+06
453.5	34.52	1.76658		0.4535	1078.75	1084.62	34.4625	1.1637e+06
454	34.54	1.77195		0.454	1079.38	1084.78	29.1982	1.16505e+06
454.5	34.54	1.77195		0.4545	1079.38	1084.94	30.928	1.16505e+06
455	34.54	1.77195		0.455	1079.38	1085.09	32.7042	1.16505e+06
455.5	34.54	1.77195		0.4555	1079.38	1085.25	34.5264	1.16505e+06
456	34.54	1.77195		0.456	1079.38	1085.41	36.3944	1.16505e+06
456.5	34.54	1.77195		0.4565	1079.38	1085.56	38.3079	1.16505e+06
457	34.54	1.77195		0.457	1079.38	1085.72	40.2666	1.16505e+06
457.5	34.54	1.77195		0.4575	1079.38	1085.88	42.2703	1.16505e+06
458	34.56	1.731		0.458	1080	1086.03	36.3879	1166400
458.5	34.56	1.731		0.4585	1080	1086.19	38.2865	1166400
459	34.56	1.731		0.459	1080	1086.34	40.2298	1166400
459.5	34.56	1.731		0.4595	1080	1086.5	42.2173	1166400
460	34.56	1.731		0.46	1080	1086.65	44.2488	1166400
460.5	34.56	1.731		0.4605	1080	1086.81	46.3241	1166400
461	34.6	1.71741		0.461	1081.25	1086.96	32.6052	1.1691e+06
461.5	34.6	1.71741		0.4615	1081.25	1087.11	34.3832	1.1691e+06
462	34.6	1.71741		0.462	1081.25	1087.27	36.2049	1.1691e+06
462.5	34.62	1.72199		0.4625	1081.88	1087.42	30.7481	1.17045e+06
463	34.64	1.72633		0.463	1082.5	1087.57	25.7339	1.17181e+06
463.5	34.64	1.72633		0.4635	1082.5	1087.73	27.3041	1.17181e+06
464	34.64	1.72633		0.464	1082.5	1087.88	28.9177	1.17181e+06
464.5	34.68	1.71081		0.4645	1083.75	1088.03	18.3134	1.17451e+06
465	34.68	1.71081		0.465	1083.75	1088.18	19.634	1.17451e+06
465.5	34.68	1.71081		0.4655	1083.75	1088.33	20.998	1.17451e+06
466	34.68	1.71081		0.466	1083.75	1088.48	22.4052	1.17451e+06
466.5	34.68	1.71081		0.4665	1083.75	1088.63	23.8552	1.17451e+06
467	34.7	1.69074		0.467	1084.38	1088.78	19.4451	1.17587e+06
467.5	34.7	1.69074		0.4675	1084.38	1088.93	20.7924	1.17587e+06
468	34.7	1.69074		0.468	1084.38	1089.08	22.1822	1.17587e+06
468.5	34.7	1.69074		0.4685	1084.38	1089.23	23.6142	1.17587e+06
469	34.7	1.69074		0.469	1084.38	1089.38	25.0882	1.17587e+06
469.5	34.72	1.71788		0.4695	1085	1089.53	20.5472	1177225
470	34.72	1.71788		0.47	1085	1089.68	21.9185	1177225
470.5	34.72	1.71788		0.4705	1085	1089.83	23.3314	1177225
471	34.72	1.71788		0.471	1085	1089.98	24.7857	1177225
471.5	34.72	1.71788		0.4715	1085	1090.13	26.2812	1177225
472	34.72	1.71788		0.472	1085	1090.27	27.8175	1177225
472.5	34.72	1.71788		0.4725	1085	1090.42	29.3946	1177225
473	34.72	1.71788		0.473	1085	1090.57	31.0121	1177225
473.5	34.72	1.71788		0.4735	1085	1090.72	32.6698	1177225
474	34.72	1.71788		0.474	1085	1090.86	34.3675	1177225
474.5	34.72	1.71788		0.4745	1085	1091.01	36.105	1177225
475	34.72	1.71788		0.475	1085	1091.15	37.882	1177225
475.5	34.72	1.71788		0.4755	1085	1091.3	39.6983	1177225
476	34.72	1.71788		0.476	1085	1091.45	41.5537	1177225
476.5	34.72	1.71788		0.4765	1085	1091.59	43.4479	1177225
477	34.72	1.71788		0.477	1085	1091.74	45.3808	1177225
477.5	34.72	1.71788		0.4775	1085	1091.88	47.3521	1177225
478	34.72	1.71788		0.478	1085	1092.03	49.3615	1177225
478.5	34.72	1.71788		0.4785	1085	1092.17	51.409	1177225
479	34.72	1.71788		0.479	1085	1092.31	53.4942	1177225
479.5	34.72	1.71788		0.4795	1085	1092.46	55.6169	1177225
480	34.72	1.71788		0.48	1085	1092.6	57.777	1177225
480.5	34.74	1.74437		0.4805	1085.62	1092.74	50.6844	1.17858e+06
481	34.74	1.74437		0.481	1085.62	1092.89	52.7399	1.17858e+06
481.5	34.76	1.77024		0.4815	1086.25	1093.03	45.9668	1.17994e+06
482	34.76	1.77024		0.482	1086.25	1093.17	47.918	1.17994e+06
482.5	34.76	1.77024		0.4825	1086.25	1093.31	49.9062	1.17994e+06
483	34.76	1.77024		0.483	1086.25	1093.46	51.931	1.17994e+06
483.5	34.76	1.77024		0.4835	1086.25	1093.6	53.9924	1.17994e+06
484	34.76	1.77024		0.484	1086.25	1093.74	56.09	1.17994e+06
484.5	34.76	1.77024		0.4845	1086.25	1093.88	58.2236	1.17994e+06
485	34.76	1.77024		0.485	1086.25	1094.02	60.3932	1.17994e+06
485.5	34.76	1.77024		0.4855	1086.25	1094.16	62.5984	1.17994e+06
486	34.76	1.77024		0.486	1086.25	1094.3	64.8391	1.17994e+06
486.5	34.76	1.77024		0.4865	1086.25	1094.44	67.1151	1.17994e+06
487	34.76	1.77024		0.487	1086.25	1094.58	69.4261	1.17994e+06
487.5	34.76	1.77024		0.4875	1086.25	1094.72	71.772	1.17994e+06
488	34.76	1.77024		0.488	1086.25	1094.86	74.1525	1.17994e+06
488.5	34.76	1.77024		0.4885	1086.25	1095	76.5675	1.17994e+06
489	34.76	1.77024		0.489	1086.25	1095.14	79.0167	1.17994e+06
489.5	34.76	1.77024		0.4895	1086.25	1095.28	81.5001	1.17994e+06
490	34.76	1.77024		0.49	1086.25	1095.42	84.0173	1.17994e+06
490.5	34.76	1.77024		0.4905	1086.25	1095.55	86.5682	1.17994e+06
491	34.76	1.77024		0.491	1086.25	1095.69	89.1526	1.17994e+06
491.5	34.76	1.77024		0.4915	1086.25	1095.83	91.7703	1.17994e+06
492	34.78	1.74992		0.492	1086.88	1095.97	82.6654	1.1813e+06
492.5	34.78	1.74992		0.4925	1086.88	1096.1	85.1777	1.1813e+06
493	34.8	1.72913		0.493	1087.5	1096.24	76.4061	1.18266e+06
493.5	34.8	1.72913		0.4935	1087.5	1096.38	78.8135	1.18266e+06
494	34.82	1.70785		0.494	1088.12	1096.51	70.3769	1.18402e+06
494.5	34.82	1.70785		0.4945	1088.12	1096.65	72.6798	1.18402e+06
495	34.82	1.70785		0.495	1088.12	1096.79	75.0157	1.18402e+06
495.5	34.82	1.70785		0.4955	1088.12	1096.92	77.3842	1.18402e+06
496	34.86	1.71164		0.496	1089.38	1097.06	59.0172	1.18674e+06
496.5	34.88	1.73659		0.4965	1090	1097.19	51.7314	1188100
497	34.88	1.73659		0.497	1090	1097.33	53.6909	1188100
497.5	34.9	1.73787		0.4975	1090.62	1097.46	46.7463	1.18946e+06
498	34.9	1.73787		0.498	1090.62	1097.6	48.6032	1.18946e+06
498.5	34.9	1.73787		0.4985	1090.62	1097.73	50.493	1.18946e+06
499	34.9	1.73787		0.499	1090.62	1097.86	52.4154	1.18946e+06
499.5	34.9	1.73787		0.4995	1090.62	1098	54.3702	1.18946e+06
500	34.92	1.73892		0.5	1091.25	1098.13	47.364	1.19083e+06
										Rel Sq Dev
							17921.6	8.41856e+08		2.12882e-05

## Sheet: Row2_5nm_1.0D_2500per_0.01kf
				t	[AA]	Fit Full	SQ Dev	Sq Val	Fit 80	SQ Dev	Sq Val	Fit 50	SQ Dev	Sq Val		VCell kf = 0.00306														Delta kon for fit	Squared Dev	Delta kon for fit	Squared Dev		Delta kon for Data	Squared Dev
0	0	0		0	0	0	0	0	0	0	0	0	0	0	Fit 80%	A0/2	kon		Full (88%)	A0/2	kon	SD COPASI								0.00308239	3.24828e-14	0.00305865	5.55475e-10		0.00345855	1.41625e-07
0.5	0.34	0.855405		0.0005	10.625	9.48349	1.30304	112.891	9.55827	1.13791	112.891	9.51775	1.226	112.891		1250	0.00308221			1250	0.00305792	1.61966e-06								0.00308239	3.15079e-14	0.00305883	5.47076e-10		0.00341513	1.10831e-07
1	0.68	1.14486		0.001	21.25	18.8242	5.88466	451.562	18.9715	5.19169	451.562	18.8917	5.56179	451.562																0.00308239	3.05693e-14	0.003059	5.38867e-10		0.00284024	5.85534e-08
1.5	1	1.40705		0.0015	31.25	28.0252	10.3991	976.562	28.2429	9.04275	976.562	28.125	9.76592	976.562			Rel RMSD				Rel RMSD									0.00308239	2.96654e-14	0.00305917	5.30841e-10		0.00287255	4.39578e-08
2	1.22	1.55427		0.002	38.125	37.0898	1.07166	1453.52	37.3757	0.561473	1453.52	37.2208	0.81761	1453.52			0.00555797				0.00508236									0.00308238	2.87947e-14	0.00305935	5.22992e-10		0.0037859	4.95177e-07
2.5	1.54	1.6294		0.0025	48.125	46.0209	4.42743	2316.02	46.373	3.06964	2316.02	46.1822	3.77451	2316.02			RSQ													0.00308238	2.79557e-14	0.00305951	5.15317e-10		0.0037515	4.47944e-07
3	1.92	1.96782		0.003	60	54.8214	26.8183	3600	55.2377	22.6794	3600	55.0121	24.8788	3600			0.999681													0.00308238	2.7147e-14	0.00305968	5.0781e-10		0.00291454	2.81162e-08
3.5	2.22	1.94666		0.0035	69.375	63.4941	34.5845	4812.89	63.9728	29.1834	4812.89	63.7135	32.0527	4812.89																0.00308238	2.63674e-14	0.00305984	5.00465e-10		0.00249512	3.4468e-07
4	2.44	2.00162		0.004	76.25	72.042	17.7076	5814.06	72.5812	13.4604	5814.06	72.289	15.6892	5814.06																0.00308237	2.56155e-14	0.00306	4.93278e-10		0.00286887	4.55146e-08
4.5	2.66	2.03117		0.0045	83.125	80.4675	7.0623	6909.77	81.0654	4.24189	6909.77	80.7415	5.68108	6909.77																0.00308237	2.48903e-14	0.00306016	4.86245e-10		0.00384435	5.80853e-07
5	2.94	2.15472		0.005	91.875	88.7734	9.62011	8441.02	89.4283	5.98644	8441.02	89.0735	7.84844	8441.02																0.00308237	2.41905e-14	0.00306032	4.79362e-10		0.00404334	9.23762e-07
5.5	3.32	2.26024		0.0055	103.75	96.9621	46.0757	10764.1	97.6723	36.938	10764.1	97.2876	41.7628	10764.1																0.00308237	2.35152e-14	0.00306047	4.72624e-10		0.00302228	3.59225e-09
6	3.62	2.30406		0.006	113.125	105.036	65.4297	12797.3	105.8	53.6543	12797.3	105.386	59.8882	12797.3																0.00308237	2.28632e-14	0.00306063	4.66026e-10		0.00317802	9.17806e-09
6.5	3.82	2.34577		0.0065	119.375	112.998	40.6675	14250.4	113.814	30.9247	14250.4	113.372	36.037	14250.4																0.00308236	2.22337e-14	0.00306078	4.59566e-10		0.00311057	8.03796e-10
7	4.14	2.39958		0.007	129.375	120.85	72.681	16737.9	121.716	58.6537	16737.9	121.247	66.0656	16737.9																0.00308236	2.16257e-14	0.00306093	4.5324e-10		0.00175954	1.74948e-06
7.5	4.32	2.4074		0.0075	135	128.594	41.0397	18225	129.51	30.1435	18225	129.014	35.8374	18225																0.00308236	2.10384e-14	0.00306107	4.47043e-10		0.00151666	2.45095e-06
8	4.42	2.48299		0.008	138.125	136.232	3.58207	19078.5	137.196	0.862984	19078.5	136.674	2.10525	19078.5																0.00308236	2.04709e-14	0.00306122	4.40972e-10		0.00229301	6.22851e-07
8.5	4.56	2.5279		0.0085	142.5	143.768	1.6068	20306.2	144.778	5.18763	20306.2	144.231	2.99481	20306.2																0.00308236	1.99223e-14	0.00306136	4.35024e-10		0.00309565	1.80635e-10
9	4.78	2.71018		0.009	149.375	151.202	3.3363	22312.9	152.257	8.30381	22312.9	151.685	5.33687	22312.9																0.00308235	1.93921e-14	0.0030615	4.29196e-10		0.00274914	1.10941e-07
9.5	5.04	2.80663		0.0095	157.5	158.536	1.07385	24806.2	159.635	4.55861	24806.2	159.04	2.37142	24806.2																0.00308235	1.88793e-14	0.00306164	4.23484e-10		0.00264236	1.93475e-07
10	5.2	2.85685		0.01	162.5	165.774	10.7172	26406.2	166.915	19.4924	26406.2	166.297	14.4162	26406.2																0.00308235	1.83834e-14	0.00306177	4.17885e-10		0.00308106	1.33016e-12
10.5	5.44	2.98251		0.0105	170	172.916	8.50187	28900	174.098	16.7968	28900	173.458	11.957	28900																0.00308235	1.79037e-14	0.00306191	4.12396e-10		0.00379907	5.13883e-07
11	5.66	3.03588		0.011	176.875	179.964	9.54444	31284.8	181.187	18.5942	31284.8	180.525	13.3218	31284.8																0.00308235	1.74395e-14	0.00306204	4.07015e-10		0.00359862	2.6667e-07
11.5	6	3.114		0.0115	187.5	186.921	0.334819	35156.2	188.183	0.466499	35156.2	187.5	7.36226e-08	35156.2																0.00308235	1.69902e-14	0.00306217	4.01739e-10		0.00335725	7.56458e-08
12	6.18	3.02308		0.012	193.125	193.788	0.440157	37297.3	195.088	3.85309	37297.3	194.384	1.58551	37297.3		Fit 50%	A0/2	kon												0.00308234	1.65554e-14	0.0030623	3.96565e-10		0.00384482	5.81563e-07
12.5	6.48	2.94214		0.0125	202.5	200.567	3.73505	41006.2	201.904	0.355659	41006.2	201.18	1.74248	41006.2			1250	0.00306905												0.00308234	1.61343e-14	0.00306243	3.9149e-10		0.00332262	5.77966e-08
13	6.72	2.92008		0.013	210	207.26	7.50846	44100	208.632	1.87191	44100	207.889	4.45704	44100																0.00308234	1.57266e-14	0.00306255	3.86511e-10		0.00292782	2.38379e-08
13.5	6.94	2.93299		0.0135	216.875	213.867	9.0451	47034.8	215.274	2.56262	47034.8	214.512	5.58183	47034.8				Rel RMSD												0.00308234	1.53316e-14	0.00306268	3.81627e-10		0.00266397	1.74931e-07
14	7.12	2.99926		0.014	222.5	220.392	4.44396	49506.2	221.832	0.445765	49506.2	221.052	2.09577	49506.2				0.0148383												0.00308234	1.4949e-14	0.0030628	3.76835e-10		0.00314227	3.60688e-09
14.5	7.3	3.09284		0.0145	228.125	226.835	1.66485	52041	228.308	0.033451	52041	227.51	0.378049	52041																0.00308234	1.45782e-14	0.00306292	3.72133e-10		0.00334076	6.68471e-08
15	7.54	3.08604		0.015	235.625	233.197	5.89342	55519.1	234.702	0.851206	55519.1	233.887	3.01922	55519.1																0.00308233	1.42189e-14	0.00306304	3.67518e-10		0.00276735	9.91411e-08
15.5	7.74	3.08342		0.0155	241.875	239.481	5.72946	58503.5	241.017	0.735577	58503.5	240.186	2.854	58503.5																0.00308233	1.38706e-14	0.00306316	3.62989e-10		0.00263973	1.95796e-07
16	7.9	3.17025		0.016	246.875	245.688	1.40854	60947.3	247.254	0.14381	60947.3	246.406	0.219742	60947.3																0.00308233	1.35328e-14	0.00306328	3.58543e-10		0.00329772	4.64417e-08
16.5	8.08	3.11296		0.0165	252.5	251.819	0.463471	63756.2	253.414	0.83626	63756.2	252.551	0.00256819	63756.2																0.00308233	1.32053e-14	0.0030634	3.54177e-10		0.00398556	8.16038e-07
17	8.32	3.09734		0.017	260	257.876	4.51205	67600	259.499	0.250506	67600	258.62	1.90346	67600																0.00308233	1.28876e-14	0.00306351	3.49892e-10		0.0040518	9.40089e-07
17.5	8.58	3.20725		0.0175	268.125	263.859	18.1952	71891	265.511	6.83478	71891	264.617	12.309	71891																0.00308233	1.25795e-14	0.00306362	3.45683e-10		0.00312695	2.00152e-09
18	8.82	3.30405		0.018	275.625	269.771	34.2665	75969.1	271.449	17.4365	75969.1	270.541	25.8499	75969.1																0.00308233	1.22805e-14	0.00306373	3.4155e-10		0.00199277	1.18688e-06
18.5	8.96	3.32095		0.0185	280	275.613	19.2491	78400	277.317	7.19995	78400	276.394	13.0028	78400																0.00308232	1.19903e-14	0.00306384	3.37491e-10		0.00150426	2.48995e-06
19	9.06	3.23435		0.019	283.125	281.385	3.02837	80159.8	283.114	0.000116383	80159.8	282.178	0.897101	80159.8																0.00308232	1.17086e-14	0.00306395	3.33503e-10		0.00201609	1.13663e-06
19.5	9.14	3.21932		0.0195	285.625	287.089	2.14317	81581.6	288.843	10.3555	81581.6	287.893	5.14529	81581.6																0.00308232	1.14352e-14	0.00306406	3.29586e-10		0.0032255	2.05302e-08
20	9.3	3.14466		0.02	290.625	292.726	4.41566	84462.9	294.504	15.0489	84462.9	293.542	8.50709	84462.9																0.00308232	1.11697e-14	0.00306417	3.25738e-10		0.00327223	3.61053e-08
20.5	9.52	3.11555		0.0205	297.5	298.298	0.636982	88506.2	300.099	6.7563	88506.2	299.124	2.63779	88506.2																0.00308232	1.09118e-14	0.00306427	3.21956e-10		0.00261068	2.22349e-07
21	9.68	3.07114		0.021	302.5	303.805	1.70405	91506.2	305.629	9.79154	91506.2	304.642	4.5872	91506.2																0.00308232	1.06614e-14	0.00306438	3.1824e-10		0.00210796	9.49169e-07
21.5	9.82	3.07607		0.0215	306.875	309.249	5.63729	94172.3	311.095	17.8083	94172.3	310.096	10.3733	94172.3																0.00308232	1.04181e-14	0.00306448	3.14588e-10		0.00247567	3.67899e-07
22	9.92	3.07377		0.022	310	314.631	21.4454	96100	316.498	42.223	96100	315.487	30.109	96100																0.00308232	1.01817e-14	0.00306458	3.10998e-10		0.00322144	1.93838e-08
22.5	10.1	3.13179		0.0225	315.625	319.951	18.7171	99619.1	321.839	38.6142	99619.1	320.817	26.9577	99619.1																0.00308231	9.95194e-15	0.00306468	3.0747e-10		0.00380401	5.20989e-07
23	10.28	3.1272		0.023	321.25	325.212	15.6938	103202	327.119	34.4495	103202	326.087	23.3922	103202																0.00308231	9.72865e-15	0.00306478	3.04001e-10		0.00349799	1.7287e-07
23.5	10.52	3.19874		0.0235	328.75	330.413	2.76421	108077	332.34	12.8879	108077	331.297	6.48506	108077																0.00308231	9.51158e-15	0.00306488	3.00591e-10		0.00260212	2.30488e-07
24	10.66	3.27901		0.024	333.125	335.555	5.90718	110972	337.502	19.1567	110972	336.448	11.0435	110972																0.00308231	9.30054e-15	0.00306497	2.97237e-10		0.00300244	6.36409e-09
24.5	10.8	3.25359		0.0245	337.5	340.641	9.86677	113906	342.606	26.0707	113906	341.542	16.3404	113906																0.00308231	9.09532e-15	0.00306507	2.9394e-10		0.00227985	6.43788e-07
25	10.98	3.28443		0.025	343.125	345.671	6.47987	117735	347.653	20.5054	117735	346.58	11.9369	117735																0.00308231	8.89573e-15	0.00306516	2.90697e-10		0.0015262	2.42117e-06
25.5	11.04	3.35725		0.0255	345	350.645	31.8621	119025	352.645	58.4427	119025	351.562	43.0608	119025																0.00308231	8.70158e-15	0.00306526	2.87507e-10		0.0023052	6.03752e-07
26	11.14	3.39048		0.026	348.125	355.564	55.3435	121191	357.581	89.4228	121191	356.49	69.965	121191																0.00308231	8.5127e-15	0.00306535	2.8437e-10		0.00252171	3.1417e-07
26.5	11.28	3.48758		0.0265	352.5	360.43	62.8922	124256	362.464	99.2797	124256	361.363	78.5563	124256																0.00308231	8.32892e-15	0.00306544	2.81284e-10		0.00293413	2.19294e-08
27	11.4	3.4407		0.027	356.25	365.244	80.891	126914	367.293	121.955	126914	366.184	98.6845	126914																0.0030823	8.15007e-15	0.00306553	2.78247e-10		0.00297141	1.22769e-08
27.5	11.58	3.49655		0.0275	361.875	370.006	66.1068	130954	372.07	103.948	130954	370.953	82.4063	130954																0.0030823	7.976e-15	0.00306562	2.7526e-10		0.00339622	9.86004e-08
28	11.7	3.46264		0.028	365.625	374.716	82.6517	133682	376.796	124.796	133682	375.67	100.91	133682																0.0030823	7.80654e-15	0.00306571	2.7232e-10		0.00324673	2.70643e-08
28.5	11.92	3.42209		0.0285	372.5	379.377	47.2907	138756	381.471	80.4849	138756	380.338	61.4284	138756																0.0030823	7.64157e-15	0.0030658	2.69427e-10		0.00224811	6.95733e-07
29	12.02	3.51039		0.029	375.625	383.988	69.9394	141094	386.097	109.656	141094	384.955	87.0545	141094																0.0030823	7.48093e-15	0.00306589	2.66581e-10		0.00309207	9.70847e-11
29.5	12.14	3.5534		0.0295	379.375	388.551	84.1907	143925	390.673	127.644	143925	389.524	103.006	143925																0.0030823	7.32449e-15	0.00306597	2.63779e-10		0.00271476	1.35024e-07
30	12.32	3.58132		0.03	385	393.065	65.049	148225	395.201	104.062	148225	394.045	81.8134	148225																0.0030823	7.17212e-15	0.00306606	2.6102e-10		0.0021004	9.63962e-07
30.5	12.4	3.60695		0.0305	387.5	397.533	100.66	150156	399.682	148.394	150156	398.519	121.412	150156																0.0030823	7.02368e-15	0.00306614	2.58305e-10		0.00254254	2.91249e-07
31	12.52	3.55755		0.031	391.25	401.954	114.582	153077	404.116	165.523	153077	402.946	136.792	153077																0.0030823	6.87907e-15	0.00306623	2.55633e-10		0.0036336	3.04022e-07
31.5	12.64	3.57183		0.0315	395	406.33	128.369	156025	408.503	182.344	156025	407.327	151.958	156025																0.0030823	6.73817e-15	0.00306631	2.53001e-10		0.00390996	6.8517e-07
32	12.86	3.60981		0.032	401.875	410.661	77.1897	161504	412.846	120.365	161504	411.663	95.8116	161504																0.0030823	6.60085e-15	0.00306639	2.5041e-10		0.00219479	7.87527e-07
32.5	13	3.62372		0.0325	406.25	414.947	75.6432	165039	417.144	118.682	165039	415.955	94.1901	165039																0.0030823	6.46701e-15	0.00306647	2.47858e-10		0.00352732	1.98118e-07
33	13.06	3.63435		0.033	408.125	419.19	122.441	166566	421.398	176.178	166566	420.203	145.884	166566																0.00308229	6.33655e-15	0.00306655	2.45345e-10		0.0053946	5.34714e-06
33.5	13.32	3.65392		0.0335	416.25	423.39	50.9849	173264	425.609	87.5926	173264	424.408	66.558	173264																0.00308229	6.20936e-15	0.00306663	2.42871e-10		0.00411351	1.06357e-06
34	13.54	3.64988		0.034	423.125	427.548	19.5647	179035	429.777	44.2541	179035	428.571	29.6584	179035																0.00308229	6.08534e-15	0.00306671	2.40433e-10		0.00346449	1.46135e-07
34.5	13.68	3.71424		0.0345	427.5	431.664	17.3423	182756	433.904	41.0077	182756	432.692	26.9551	182756																0.00308229	5.96441e-15	0.00306679	2.38032e-10		0.0037408	4.33735e-07
35	13.84	3.7138		0.035	432.5	435.74	10.4952	187056	437.989	30.1266	187056	436.772	18.2462	187056																0.00308229	5.84646e-15	0.00306686	2.35667e-10		0.00449704	2.00173e-06
35.5	14	3.71728		0.0355	437.5	439.774	5.17314	191406	442.033	20.5491	191406	440.811	10.9612	191406																0.00308229	5.73142e-15	0.00306694	2.33337e-10		0.00312966	2.25129e-09
36	14.22	3.74862		0.036	444.375	443.769	0.366641	197469	446.037	2.7635	197469	444.81	0.189274	197469																0.00308229	5.61919e-15	0.00306701	2.31041e-10		0.00193194	1.32314e-06
36.5	14.26	3.74603		0.0365	445.625	447.725	4.41136	198582	450.002	19.1594	198582	448.77	9.89104	198582																0.00308229	5.5097e-15	0.00306709	2.28779e-10		0.00365639	3.29682e-07
37	14.38	3.8		0.037	449.375	451.643	5.14169	201938	453.928	20.7298	201938	452.691	10.9971	201938																0.00308229	5.40286e-15	0.00306716	2.2655e-10		0.00420276	1.25562e-06
37.5	14.56	3.82527		0.0375	455	455.522	0.272135	207025	457.816	7.92708	207025	456.574	2.47805	207025																0.00308229	5.29859e-15	0.00306724	2.24354e-10		0.00350505	1.78787e-07
38	14.72	3.79814		0.038	460	459.363	0.405401	211600	461.665	2.773	211600	460.42	0.176011	211600																0.00308229	5.19683e-15	0.00306731	2.22189e-10		0.00252754	3.0766e-07
38.5	14.84	3.79452		0.0385	463.75	463.168	0.338795	215064	465.478	2.98503	215064	464.228	0.228292	215064																0.00308229	5.0975e-15	0.00306738	2.20055e-10		0.00254369	2.90004e-07
39	14.92	3.79707		0.039	466.25	466.936	0.470798	217389	469.254	9.02112	217389	468	3.06076	217389																0.00308229	5.00054e-15	0.00306745	2.17952e-10		0.00333868	6.5772e-08
39.5	15.04	3.8295		0.0395	470	470.668	0.446806	220900	472.993	8.95889	220900	471.735	3.01081	220900																0.00308228	4.90586e-15	0.00306752	2.15879e-10		0.00259727	2.35175e-07
40	15.18	3.83598		0.04	474.375	474.365	9.38178e-05	225032	476.697	5.39219	225032	475.435	1.12427	225032																0.00308228	4.81342e-15	0.00306759	2.13836e-10		0.00234888	5.37777e-07
40.5	15.24	3.79026		0.0405	476.25	478.027	3.15874	226814	480.366	16.9409	226814	479.1	8.12503	226814																0.00308228	4.72315e-15	0.00306766	2.11821e-10		0.00316242	6.43321e-09
41	15.36	3.74845		0.041	480	481.655	2.7385	230400	484	16.0009	230400	482.731	7.45863	230400																0.00308228	4.63498e-15	0.00306773	2.09835e-10		0.00372569	4.14065e-07
41.5	15.48	3.80982		0.0415	483.75	485.248	2.24539	234014	487.6	14.8235	234014	486.328	6.64412	234014																0.00308228	4.54886e-15	0.0030678	2.07876e-10		0.00431405	1.51742e-06
42	15.64	3.80728		0.042	488.75	488.809	0.00343694	238877	491.166	5.83928	238877	489.891	1.30103	238877																0.00308228	4.46473e-15	0.00306786	2.05945e-10		0.00382488	5.51545e-07
42.5	15.8	3.73355		0.0425	493.75	492.336	1.99998	243789	494.7	0.901712	243789	493.421	0.108541	243789																0.00308228	4.38253e-15	0.00306793	2.0404e-10		0.00220748	7.65159e-07
43	15.92	3.72727		0.043	497.5	495.83	2.78747	247506	498.2	0.489949	247506	496.918	0.338926	247506																0.00308228	4.30222e-15	0.003068	2.02162e-10		0.00110742	3.89983e-06
43.5	15.96	3.72792		0.0435	498.75	499.293	0.294817	248752	501.668	8.515	248752	500.383	2.66644	248752																0.00308228	4.22374e-15	0.00306806	2.0031e-10		0.00138889	2.86735e-06
44	16	3.77124		0.044	500	502.724	7.41944	250000	505.104	26.0537	250000	503.816	14.564	250000																0.00308228	4.14705e-15	0.00306813	1.98483e-10		0.00307089	1.28231e-10
44.5	16.06	3.72222		0.0445	501.875	506.124	18.0501	251879	508.509	44.0113	251879	507.218	28.5512	251879																0.00308228	4.07208e-15	0.00306819	1.96681e-10		0.00481	2.98525e-06
45	16.22	3.68338		0.045	506.875	509.492	6.85091	256922	511.883	25.0794	256922	510.59	13.7975	256922																0.00308228	3.9988e-15	0.00306825	1.94903e-10		0.00402183	8.82882e-07
45.5	16.4	3.69548		0.0455	512.5	512.831	0.109516	262656	515.226	7.43221	262656	513.93	2.04549	262656																0.00308228	3.92716e-15	0.00306832	1.93149e-10		0.00318696	1.09721e-08
46	16.5	3.65563		0.046	515.625	516.139	0.264681	265869	518.539	8.49333	265869	517.241	2.61101	265869																0.00308228	3.85712e-15	0.00306838	1.91419e-10		0.00292706	2.40744e-08
46.5	16.62	3.68118		0.0465	519.375	519.418	0.0018875	269750	521.823	5.99129	269750	520.522	1.31531	269750																0.00308228	3.78864e-15	0.00306844	1.89712e-10		0.00176831	1.72634e-06
47	16.7	3.63346		0.047	521.875	522.668	0.629242	272354	525.077	10.2512	272354	523.774	3.60479	272354																0.00308228	3.72166e-15	0.0030685	1.88028e-10		0.00236587	5.13152e-07
47.5	16.74	3.61428		0.0475	523.125	525.889	7.64117	273660	528.302	26.7995	273660	526.997	14.9887	273660																0.00308228	3.65616e-15	0.00306856	1.86366e-10		0.0035857	2.53502e-07
48	16.86	3.6543		0.048	526.875	529.082	4.87033	277597	531.498	21.3752	277597	530.191	10.9954	277597																0.00308227	3.5921e-15	0.00306862	1.84726e-10		0.00332125	5.71396e-08
48.5	16.98	3.66799		0.0485	530.625	532.246	2.62916	281563	534.667	16.335	281563	533.357	7.46519	281563																0.00308227	3.52943e-15	0.00306868	1.83108e-10		0.00274115	1.16323e-07
49	17.08	3.72184		0.049	533.75	535.383	2.66797	284889	537.807	16.4605	284889	536.496	7.53958	284889																0.00308227	3.46812e-15	0.00306874	1.81511e-10		0.00337381	8.50271e-08
49.5	17.16	3.71924		0.0495	536.25	538.493	5.03113	287564	540.92	21.8108	287564	539.607	11.2697	287564																0.00308227	3.40814e-15	0.0030688	1.79934e-10		0.00372606	4.14533e-07
50	17.3	3.76453		0.05	540.625	541.576	0.903826	292275	544.006	11.4322	292275	542.691	4.2693	292275																0.00308227	3.34945e-15	0.00306886	1.78378e-10		0.00438562	1.69887e-06
50.5	17.4	3.76588		0.0505	543.75	544.632	0.777535	295664	547.065	10.9916	295664	545.749	3.99503	295664																0.00308227	3.29202e-15	0.00306892	1.76842e-10		0.00445632	1.88818e-06
51	17.58	3.76368		0.051	549.375	547.662	2.93571	301813	550.098	0.522973	301813	548.78	0.354068	301813																0.00308227	3.23581e-15	0.00306897	1.75326e-10		0.00353284	2.03065e-07
51.5	17.68	3.74673		0.0515	552.5	550.666	3.36532	305256	553.105	0.365927	305256	551.785	0.510954	305256																0.00308227	3.1808e-15	0.00306903	1.73829e-10		0.00454509	2.13999e-06
52	17.8	3.77659		0.052	556.25	553.644	6.79205	309414	556.086	0.0269135	309414	554.765	2.20592	309414																0.00308227	3.12695e-15	0.00306909	1.72352e-10		0.0049407	3.45395e-06
52.5	17.96	3.77102		0.0525	561.25	556.597	21.6513	315002	559.042	4.87712	315002	557.719	12.4678	315002																0.00308227	3.07423e-15	0.00306914	1.70893e-10		0.00433686	1.57413e-06
53	18.1	3.8912		0.053	565.625	559.525	37.2096	319932	561.972	13.3434	319932	560.648	24.7678	319932																0.00308227	3.02263e-15	0.0030692	1.69452e-10		0.00438478	1.69667e-06
53.5	18.22	3.92758		0.0535	569.375	562.429	48.2535	324188	564.878	20.2235	324188	563.553	33.8975	324188																0.00308227	2.9721e-15	0.00306925	1.6803e-10		0.00410003	1.03594e-06
54	18.36	3.91196		0.054	573.75	565.308	71.2723	329189	567.759	35.8883	329189	566.433	53.5379	329189																0.00308227	2.92262e-15	0.00306931	1.66626e-10		0.00379334	5.05693e-07
54.5	18.46	3.90653		0.0545	576.875	568.163	75.901	332785	570.617	39.1682	332785	569.289	57.5449	332785																0.00308227	2.87417e-15	0.00306936	1.65239e-10		0.00313851	3.16919e-09
55	18.58	3.87997		0.055	580.625	570.994	92.7497	337125	573.45	51.4814	337125	572.122	72.3091	337125																0.00308227	2.82672e-15	0.00306941	1.63869e-10		0.00385754	6.01126e-07
55.5	18.64	3.83372		0.0555	582.5	573.802	75.6487	339306	576.26	38.94	339306	574.93	57.2987	339306																0.00308227	2.78024e-15	0.00306947	1.62516e-10		0.00498398	3.61671e-06
56	18.8	3.8455		0.056	587.5	576.587	119.088	345156	579.046	71.4628	345156	577.716	95.7244	345156																0.00308227	2.73471e-15	0.00306952	1.6118e-10		0.0039607	7.71728e-07
56.5	18.92	3.8394		0.0565	591.25	579.349	141.626	349577	581.81	89.1118	349577	580.479	116.016	349577																0.00308227	2.69011e-15	0.00306957	1.5986e-10		0.00472555	2.70055e-06
57	19.02	3.8085		0.057	594.375	582.089	150.95	353282	584.551	96.5093	353282	583.219	124.454	353282																0.00308227	2.64642e-15	0.00306962	1.58557e-10		0.00479846	2.9455e-06
57.5	19.18	3.72916		0.0575	599.375	584.806	212.255	359250	587.27	146.539	359250	585.937	180.581	359250																0.00308227	2.60361e-15	0.00306967	1.57269e-10		0.00372684	4.15539e-07
58	19.28	3.65723		0.058	602.5	587.501	224.963	363006	589.966	157.097	363006	588.633	192.3	363006																0.00308227	2.56167e-15	0.00306972	1.55997e-10		0.00301046	5.14895e-09
58.5	19.38	3.63702		0.0585	605.625	590.175	238.713	366782	592.641	168.59	366782	591.307	205.012	366782																0.00308226	2.52056e-15	0.00306978	1.54741e-10		0.00302805	2.93328e-09
59	19.44	3.59663		0.059	607.5	592.827	215.308	369056	595.294	148.991	369056	593.959	183.353	369056																0.00308226	2.48028e-15	0.00306983	1.53499e-10		0.0022933	6.22394e-07
59.5	19.54	3.61652		0.0595	610.625	595.457	230.058	372863	597.926	161.277	372863	596.59	196.971	372863																0.00308226	2.44079e-15	0.00306987	1.52273e-10		0.00114889	3.73773e-06
60	19.56	3.63574		0.06	611.25	598.067	173.79	373627	600.536	114.787	373627	599.201	145.19	373627																0.00308226	2.40209e-15	0.00306992	1.51061e-10		0.00269127	1.52836e-07
60.5	19.6	3.61814		0.0605	612.5	600.656	140.279	375156	603.126	87.8731	375156	601.79	114.706	375156																0.00308226	2.36416e-15	0.00306997	1.49863e-10		0.00232959	5.66447e-07
61	19.7	3.61115		0.061	615.625	603.225	153.77	378994	605.695	98.6015	378994	604.359	126.928	378994																0.00308226	2.32697e-15	0.00307002	1.4868e-10		0.00155612	2.32895e-06
61.5	19.72	3.5847		0.0615	616.25	605.773	109.77	379764	608.244	64.0947	379764	606.907	87.2849	379764																0.00308226	2.29051e-15	0.00307007	1.4751e-10		0.00156537	2.30081e-06
62	19.78	3.52647		0.062	618.125	608.301	96.5077	382079	610.773	54.0534	382079	609.436	75.5004	382079																0.00308226	2.25476e-15	0.00307012	1.46354e-10		0.00274483	1.13829e-07
62.5	19.8	3.54481		0.0625	618.75	610.81	63.0486	382852	613.282	29.9004	382852	611.945	46.313	382852																0.00308226	2.2197e-15	0.00307016	1.45212e-10		0.00436501	1.64556e-06
63	19.92	3.54959		0.063	622.5	613.299	84.6645	387506	615.771	45.2765	387506	614.434	65.0636	387506																0.00308226	2.18532e-15	0.00307021	1.44083e-10		0.00360721	2.75621e-07
63.5	20.02	3.53333		0.0635	625.625	615.768	97.1538	391407	618.241	54.5208	391407	616.904	76.0626	391407																0.00308226	2.15161e-15	0.00307026	1.42968e-10		0.00242418	4.33008e-07
64	20.1	3.45096		0.064	628.125	618.219	98.1303	394541	620.692	55.2498	394541																			0.00308226	2.11854e-15	0.0030703	1.41865e-10		0.0020283	1.11074e-06
64.5	20.14	3.43782		0.0645	629.375	620.651	76.1143	396113	623.124	39.0771	396113		4869.28	22115550																0.00308226	2.08611e-15	0.00307035	1.40775e-10		0.00163249	2.10171e-06
65	20.2	3.45242		0.065	631.25	623.064	67.0151	398477	625.537	32.6387	398477																			0.00308226	2.05429e-15	0.0030704	1.39697e-10		0.00204474	1.07636e-06
65.5	20.22	3.44533		0.0655	631.875	625.458	41.1732	399266	627.932	15.5504	399266																			0.00308226	2.02308e-15	0.00307044	1.38632e-10		0.00535958	5.1864e-06
66	20.3	3.41565		0.066	634.375	627.835	42.7744	402432	630.308	16.5411	402432																			0.00308226	1.99246e-15	0.00307049	1.37579e-10		0.00503897	3.82888e-06
66.5	20.48	3.25508		0.0665	640	630.193	96.1736	409600	632.666	53.785	409600																			0.00308226	1.96242e-15	0.00307053	1.36538e-10		0.00295755	1.55409e-08
67	20.54	3.25179		0.067	641.875	632.534	87.2585	412004	635.007	47.1758	412004																			0.00308226	1.93294e-15	0.00307057	1.35508e-10		0.00213001	9.06686e-07
67.5	20.62	3.27457		0.0675	644.375	634.857	90.597	415219	637.329	49.643	415219																			0.00308226	1.90401e-15	0.00307062	1.3449e-10		0.00298818	8.8418e-09
68	20.64	3.27685		0.068	645	637.162	61.4292	416025	639.634	28.7893	416025																			0.00308226	1.87562e-15	0.00307066	1.33484e-10		0.00259335	2.38989e-07
68.5	20.76	3.22591		0.0685	648.75	639.451	86.4776	420877	641.922	46.6167	420877																			0.00308226	1.84776e-15	0.0030707	1.32489e-10		0.00086445	4.91848e-06
69	20.76	3.22591		0.069	648.75	641.722	49.3929	420877	644.193	20.7645	420877																			0.00308226	1.82042e-15	0.00307075	1.31505e-10		0.00347222	1.52106e-07
69.5	20.8	3.17821		0.0695	650	643.976	36.2829	422500	646.447	12.6229	422500																			0.00308226	1.79357e-15	0.00307079	1.30532e-10		0.00395554	7.62697e-07
70	20.92	3.11944		0.07	653.75	646.214	56.7867	427389	648.684	25.6607	427389																			0.00308226	1.76722e-15	0.00307083	1.2957e-10		0.00309597	1.89258e-10
70.5	20.98	3.15902		0.0705	655.625	648.436	51.6864	429844	650.905	22.2777	429844																			0.00308226	1.74136e-15	0.00307087	1.28618e-10		0.00312218	1.5973e-09
71	21.06	3.17127		0.071	658.125	650.641	56.0139	433129	653.109	25.1559	433129																			0.00308226	1.71596e-15	0.00307092	1.27676e-10		0.00224433	7.02057e-07
71.5	21.12	3.18227		0.0715	660	652.83	51.4127	435600	655.298	22.1122	435600																			0.00308226	1.69103e-15	0.00307096	1.26745e-10		0.00270464	1.42563e-07
72	21.16	3.1805		0.072	661.25	655.003	39.0277	437252	657.47	14.2895	437252																			0.00308226	1.66654e-15	0.003071	1.25825e-10		0.00363701	3.07796e-07
72.5	21.24	3.17541		0.0725	663.75	657.16	43.4272	440564	659.626	17.0053	440564																			0.00308226	1.6425e-15	0.00307104	1.24914e-10		0.0032097	1.62522e-08
73	21.32	3.23141		0.073	666.25	659.302	48.2779	443889	661.767	20.0971	443889																			0.00308225	1.61889e-15	0.00307108	1.24013e-10		0.00230744	6.00274e-07
73.5	21.38	3.21229		0.0735	668.125	661.428	44.8491	446391	663.892	17.9156	446391																			0.00308225	1.59571e-15	0.00307112	1.23121e-10		0.00324434	2.62852e-08
74	21.42	3.20725		0.074	669.375	663.539	34.0579	448063	666.002	11.375	448063																			0.00308225	1.57293e-15	0.00307116	1.2224e-10		0.00468507	2.56914e-06
74.5	21.52	3.12849		0.0745	672.5	665.635	47.1279	452256	668.097	19.3849	452256																			0.00308225	1.55057e-15	0.0030712	1.21367e-10		0.00473619	2.73563e-06
75	21.62	3.123		0.075	675.625	667.716	62.5517	456469	670.177	29.6801	456469																			0.00308225	1.52859e-15	0.00307124	1.20505e-10		0.00383052	5.59959e-07
75.5	21.72	3.11426		0.0755	678.75	669.782	80.42	460702	672.242	42.3525	460702																			0.00308225	1.50701e-15	0.00307128	1.19651e-10		0.00289184	3.6242e-08
76	21.78	3.08656		0.076	680.625	671.834	77.2833	463250	674.293	40.1002	463250																			0.00308225	1.4858e-15	0.00307131	1.18806e-10		0.00339615	9.85528e-08
76.5	21.84	3.08375		0.0765	682.5	673.871	74.4582	465806	676.328	38.0882	465806																			0.00308225	1.46497e-15	0.00307135	1.1797e-10		0.00391573	6.94753e-07
77	21.92	3.00733		0.077	685	675.894	82.9201	469225	678.35	44.2225	469225																			0.00308225	1.4445e-15	0.00307139	1.17143e-10		0.00395062	7.54123e-07
77.5	22	2.98142		0.0775	687.5	677.903	92.1089	472656	680.357	51.0173	472656																			0.00308225	1.42439e-15	0.00307143	1.16325e-10		0.00298948	8.60028e-09
78	22.08	3.02074		0.078	690	679.897	102.063	476100	682.351	58.5122	476100																			0.00308225	1.40462e-15	0.00307147	1.15515e-10		0.00350335	1.77351e-07
78.5	22.12	3.00599		0.0785	691.25	681.878	87.8304	477827	684.33	47.8852	477827																			0.00308225	1.3852e-15	0.0030715	1.14713e-10		0.00404899	9.3465e-07
79	22.22	3.06027		0.079	694.375	683.845	110.874	482157	686.296	65.2745	482157																			0.00308225	1.36611e-15	0.00307154	1.1392e-10		0.00509557	4.05359e-06
79.5	22.28	3.00867		0.0795	696.25	685.799	109.226	484764	688.248	64.0355	484764																			0.00308225	1.34735e-15	0.00307158	1.13135e-10		0.00465934	2.48734e-06
80	22.42	3.13075		0.08	700.625	687.739	166.049	490875	690.186	108.965	490875																			0.00308225	1.32891e-15	0.00307161	1.12359e-10		0.00312041	1.4591e-09
80.5	22.46	3.11211		0.0805	701.875	689.666	149.064	492629	692.112	95.3243	492629																			0.00308225	1.31079e-15	0.00307165	1.1159e-10		0.00209938	9.6596e-07
81	22.54	3.05974		0.081	704.375	691.579	163.725	496144	694.024	107.151	496144																			0.00308225	1.29297e-15	0.00307169	1.10829e-10		0.000524846	6.54014e-06
81.5	22.54	3.05974		0.0815	704.375	693.48	118.699	496144	695.923	71.4431	496144																			0.00308225	1.27546e-15	0.00307172	1.10076e-10		0.00157815	2.26221e-06
82	22.56	3.07588		0.082	705	695.368	92.7783	497025	697.809	51.7156	497025																			0.00308225	1.25824e-15	0.00307176	1.0933e-10		0.00211389	9.37661e-07
82.5	22.6	3.09447		0.0825	706.25	697.243	81.1293	498789	699.682	43.1399	498789																			0.00308225	1.24131e-15	0.00307179	1.08592e-10		0.00424728	1.35737e-06
83	22.64	3.12539		0.083	707.5	699.105	70.4733	500556	701.542	35.492	500556																			0.00308225	1.22466e-15	0.00307183	1.07861e-10		0.00484494	3.10718e-06
83.5	22.76	3.05875		0.0835	711.25	700.955	105.987	505877	703.391	61.7712	505877																			0.00308225	1.20829e-15	0.00307186	1.07138e-10		0.00216837	8.3511e-07
84	22.82	3.07607		0.084	713.125	702.792	106.762	508547	705.226	62.3916	508547																			0.00308225	1.1922e-15	0.0030719	1.06422e-10		0.00217343	8.25892e-07
84.5	22.84	3.10334		0.0845	713.75	704.618	83.4	509439	707.05	44.8965	509439																			0.00308225	1.17637e-15	0.00307193	1.05713e-10		0.00273588	1.19945e-07
85	22.9	3.14466		0.085	715.625	706.431	84.5352	512119	708.861	45.7558	512119																			0.00308225	1.1608e-15	0.00307197	1.05012e-10		0.00109949	3.93119e-06
85.5	22.94	3.10692		0.0855	716.875	708.232	74.706	513910	710.66	38.6283	513910																			0.00308225	1.14549e-15	0.003072	1.04317e-10		0.000549746	6.4134e-06
86	22.94	3.10692		0.086	716.875	710.021	46.9789	513910	712.447	19.6067	513910																			0.00308225	1.13043e-15	0.00307203	1.03629e-10		0.00275519	1.06948e-07
86.5	22.96	3.12022		0.0865	717.5	711.798	32.5099	514806	714.222	10.7423	514806																			0.00308225	1.11562e-15	0.00307207	1.02948e-10		0.00278124	9.05865e-08
87	23.04	3.09421		0.087	720	713.564	41.4226	518400	715.986	16.1107	518400																			0.00308225	1.10105e-15	0.0030721	1.02273e-10		0.00334537	6.92518e-08
87.5	23.06	3.0808		0.0875	720.625	715.318	28.1629	519300	717.738	8.33287	519300																			0.00308225	1.08672e-15	0.00307213	1.01605e-10		0.00338522	9.1813e-08
88	23.16	3.02421		0.088	723.75	717.061	44.7448	523814	719.479	18.2413	523814																			0.00308225	1.07262e-15	0.00307217	1.00944e-10		0.00113109	3.80688e-06
88.5	23.18	3.00968		0.0885	724.375	718.792	31.1671	524719	721.208	10.0276	524719																			0.00308225	1.05874e-15	0.0030722	1.00289e-10		0.000566893	6.32684e-06
89	23.2	3.00841		0.089	725	720.512	20.1382	525625	722.926	4.29959	525625																			0.00308225	1.0451e-15	0.00307223	9.96406e-11		0.00283447	6.13789e-08
89.5	23.2	3.00841		0.0895	725	722.222	7.71995	525625	724.633	0.134375	525625																			0.00308225	1.03167e-15	0.00307226	9.89984e-11		0.00286851	4.56678e-08
90	23.3	3		0.09	728.125	723.92	17.6853	530166	726.329	3.22425	530166																			0.00308225	1.01845e-15	0.0030723	9.83623e-11		0.00229481	6.20004e-07
90.5	23.3	3		0.0905	728.125	725.607	6.34134	530166	728.014	0.0122285	530166																			0.00308225	1.00545e-15	0.00307233	9.77323e-11		0.00521315	4.5409e-06
91	23.38	3.00431		0.091	730.625	727.283	11.1676	533813	729.689	0.876759	533813																			0.00308225	9.92651e-16	0.00307236	9.71084e-11		0.00410391	1.04386e-06
91.5	23.48	2.94899		0.0915	733.75	728.949	23.0503	538389	731.352	5.7496	538389																			0.00308225	9.80057e-16	0.00307239	9.64904e-11		0.00294561	1.86602e-08
92	23.52	2.96947		0.092	735	730.604	19.3242	540225	733.005	3.97967	540225																			0.00308225	9.67662e-16	0.00307242	9.58783e-11		0.00356061	2.28866e-07
92.5	23.58	2.98542		0.0925	736.875	732.249	21.4024	542985	734.648	4.96173	542985																			0.00308225	9.55462e-16	0.00307245	9.5272e-11		0.00179339	1.66107e-06
93	23.64	2.97301		0.093	738.75	733.883	23.6877	545752	736.28	6.10327	545752																			0.00308225	9.43454e-16	0.00307248	9.46714e-11		0.00239119	4.77521e-07
93.5	23.64	2.97301		0.0935	738.75	735.507	10.5171	545752	737.901	0.720408	545752																			0.00308225	9.31634e-16	0.00307252	9.40765e-11		0.00482949	3.05297e-06
94	23.72	2.96811		0.094	741.25	737.121	17.0504	549452	739.513	3.01809	549452																			0.00308225	9.19999e-16	0.00307255	9.34872e-11		0.00426764	1.40524e-06
94.5	23.8	2.96103		0.0945	743.75	738.724	25.2557	553164	741.114	6.94781	553164																			0.00308224	9.08545e-16	0.00307258	9.29034e-11		0.00491364	3.3541e-06
95	23.86	2.95768		0.095	745.625	740.318	28.162	555957	742.706	8.52343	555957																			0.00308224	8.97268e-16	0.00307261	9.23251e-11		0.00373132	4.21338e-07
95.5	23.96	2.95392		0.0955	748.75	741.902	46.8948	560627	744.287	19.9187	560627																			0.00308224	8.86166e-16	0.00307264	9.17522e-11		0.0031172	1.22412e-09
96	23.98	2.97457		0.096	749.375	743.476	34.798	561563	745.859	12.3651	561563																			0.00308224	8.75235e-16	0.00307267	9.11845e-11		0.00566743	6.68332e-06
96.5	24.06	3.01451		0.0965	751.875	745.04	46.7133	565316	747.42	19.8427	565316																			0.00308224	8.64472e-16	0.0030727	9.06221e-11		0.00318845	1.1286e-08
97	24.16	3.14858		0.097	755	746.595	70.6453	570025	748.973	36.3281	570025																			0.00308224	8.53874e-16	0.00307272	9.00649e-11		0.00127538	3.26465e-06
97.5	24.16	3.14858		0.0975	755	748.14	47.0593	570025	750.515	20.1116	570025																			0.00308224	8.43438e-16	0.00307275	8.95129e-11		0.00256369	2.68866e-07
98	24.2	3.1334		0.098	756.25	749.676	43.2219	571914	752.049	17.6516	571914																			0.00308224	8.33161e-16	0.00307278	8.89658e-11		0.00128836	3.21791e-06
98.5	24.24	3.0785		0.0985	757.5	751.202	39.6656	573806	753.572	15.4257	573806																			0.00308224	8.2304e-16	0.00307281	8.84238e-11		0.00064418	5.94401e-06
99	24.24	3.0785		0.099	757.5	752.719	22.8587	573806	755.087	5.82271	573806																			0.00308224	8.13072e-16	0.00307284	8.78868e-11		0.00387491	6.28368e-07
99.5	24.26	3.0571		0.0995	758.125	754.227	15.1966	574754	756.592	2.34921	574754																			0.00308224	8.03255e-16	0.00307287	8.73546e-11		0.00457872	2.23954e-06
100	24.36	3.00007		0.1	761.25	755.725	30.5213	579502	758.088	9.99525	579502																			0.00308224	7.93585e-16	0.0030729	8.68272e-11		0.00262985	2.04635e-07
100.5	24.4	3.02181		0.1005	762.5	757.215	27.9309	581406	759.576	8.55204	581406																			0.00308224	7.8406e-16	0.00307292	8.63046e-11		0.00330423	4.92926e-08
101	24.44	3.05611		0.101	763.75	758.696	25.5458	583314	761.054	7.26956	583314																			0.00308224	7.74678e-16	0.00307295	8.57866e-11		0.00532778	5.04258e-06
101.5	24.5	3.0534		0.1015	765.625	760.168	29.7839	586182	762.523	9.62191	586182																			0.00308224	7.65436e-16	0.00307298	8.52734e-11		0.00337325	8.47016e-08
102	24.6	3.08139		0.102	768.75	761.631	50.6864	590977	763.984	22.7189	590977																			0.00308224	7.56331e-16	0.00307301	8.47647e-11		0.0013493	3.00299e-06
102.5	24.6	3.08139		0.1025	768.75	763.085	32.0937	590977	765.435	10.987	590977																			0.00308224	7.47361e-16	0.00307304	8.42606e-11		0.00474718	2.77211e-06
103	24.64	3.07325		0.103	770	764.531	29.9149	592900	766.878	9.7441	592900																			0.00308224	7.38524e-16	0.00307306	8.37609e-11		0.0048096	2.98386e-06
103.5	24.74	3.0571		0.1035	773.125	765.968	51.2274	597722	768.313	23.1554	597722																			0.00308224	7.29817e-16	0.00307309	8.32657e-11		0.00207211	1.02032e-06
104	24.78	3.007		0.104	774.375	767.396	48.7023	599657	769.739	21.4921	599657																			0.00308224	7.21238e-16	0.00307312	8.27749e-11		0.00207756	1.00933e-06
104.5	24.8	2.99495		0.1045	775	768.817	38.2354	600625	771.157	14.7712	600625																			0.00308224	7.12785e-16	0.00307314	8.22883e-11		0.00139236	2.85561e-06
105	24.84	2.99737		0.105	776.25	770.228	36.2595	602564	772.566	13.5721	602564																			0.00308224	7.04455e-16	0.00307317	8.18061e-11		0.00069618	5.69316e-06
105.5	24.84	2.99737		0.1055	776.25	771.632	21.3255	602564	773.967	5.21218	602564																			0.00308224	6.96246e-16	0.0030732	8.13281e-11		0.00209406	9.76446e-07
106	24.86	2.99838		0.106	776.875	773.027	14.8034	603535	775.36	2.29584	603535																			0.00308224	6.88157e-16	0.00307322	8.08543e-11		0.00280689	7.58013e-08
106.5	24.9	2.97294		0.1065	778.125	774.415	13.7656	605479	776.744	1.90581	605479																			0.00308224	6.80185e-16	0.00307325	8.03846e-11		0.00211637	9.32859e-07
107	24.94	2.94673		0.107	779.375	775.794	12.823	607425	778.121	1.5722	607425																			0.00308224	6.72328e-16	0.00307327	7.99189e-11		0.00282933	6.39484e-08
107.5	24.96	2.97437		0.1075	780	777.165	8.03508	608400	779.49	0.260329	608400																			0.00308224	6.64584e-16	0.0030733	7.94573e-11		0.00356506	2.33136e-07
108	25.02	3.01505		0.108	781.875	778.529	11.1973	611329	780.851	1.04958	611329																			0.00308224	6.56951e-16	0.00307333	7.89997e-11		0.00286734	4.61723e-08
108.5	25.06	2.98758		0.1085	783.125	779.884	10.502	613285	782.203	0.849355	613285																			0.00308224	6.49427e-16	0.00307335	7.85461e-11		0.00216206	8.46676e-07
109	25.1	3		0.109	784.375	781.232	9.87784	615244	783.549	0.683101	615244																			0.00308224	6.42011e-16	0.00307338	7.80963e-11		0.000722627	5.56765e-06
109.5	25.12	2.98576		0.1095	785	782.572	5.89437	616225	784.886	0.0130203	616225																			0.00308224	6.347e-16	0.0030734	7.76504e-11		0.00216788	8.36007e-07
110	25.12	2.98576		0.11	785	783.905	1.1999	616225	786.216	1.47778	616225																			0.00308224	6.27494e-16	0.00307343	7.72083e-11		0.00437094	1.66081e-06
110.5	25.18	2.91419		0.1105	786.875	785.229	2.70781	619172	787.538	0.439307	619172																			0.00308224	6.20389e-16	0.00307345	7.677e-11		0.00440655	1.75386e-06
111	25.24	2.93746		0.111	788.75	786.547	4.85407	622127	788.852	0.0104958	622127																			0.00308224	6.13384e-16	0.00307348	7.63354e-11		0.00444259	1.85063e-06
111.5	25.3	2.94564		0.1115	790.625	787.857	7.66346	625088	790.16	0.216557	625088																			0.00308224	6.06478e-16	0.0030735	7.59044e-11		0.00373257	4.22961e-07
112	25.36	2.93884		0.112	792.5	789.159	11.1608	628056	791.459	1.08275	628056																			0.00308224	5.99669e-16	0.00307353	7.54771e-11		0.00300244	6.36409e-09
112.5	25.4	2.94735		0.1125	793.75	790.454	10.8609	630039	792.752	0.996159	630039																			0.00308224	5.92955e-16	0.00307355	7.50534e-11		0.00226422	6.69116e-07
113	25.44	2.96893		0.113	795	791.742	10.6123	632025	794.037	0.927113	632025																			0.00308224	5.86335e-16	0.00307358	7.46333e-11		0.00302727	3.01892e-09
113.5	25.46	2.97946		0.1135	795.625	793.023	6.76994	633019	795.315	0.096014	633019																			0.00308224	5.79807e-16	0.0030736	7.42167e-11		0.00305241	8.88328e-10
114	25.52	2.91454		0.114	797.5	794.297	10.2612	636006	796.586	0.835395	636006																			0.00308224	5.7337e-16	0.00307362	7.38035e-11		0.00153043	2.40804e-06
114.5	25.54	2.93849		0.1145	798.125	795.563	6.5628	637004	797.85	0.0757473	637004																			0.00308224	5.67022e-16	0.00307365	7.33938e-11		0.00153467	2.39489e-06
115	25.56	2.90704		0.115	798.75	796.823	3.71448	638002	799.107	0.127113	638002																			0.00308224	5.60761e-16	0.00307367	7.29875e-11		0.00384733	5.85402e-07
115.5	25.58	2.88913		0.1155	799.375	798.075	1.68938	639000	800.356	0.962979	639000																			0.00308224	5.54587e-16	0.0030737	7.25846e-11		0.00389038	6.53126e-07
116	25.66	2.88577		0.116	801.875	799.321	6.52359	643004	801.599	0.0760707	643004																			0.00308224	5.48497e-16	0.00307372	7.2185e-11		0.00234075	5.49769e-07
116.5	25.68	2.92285		0.1165	802.5	800.56	3.76496	644006	802.835	0.112369	644006																			0.00308224	5.42491e-16	0.00307374	7.17886e-11		0.00156926	2.28905e-06
117	25.72	2.91315		0.117	803.75	801.792	3.83517	646014	804.064	0.0988744	646014																			0.00308224	5.36566e-16	0.00307377	7.13956e-11		0.000784628	5.27891e-06
117.5	25.72	2.91315		0.1175	803.75	803.017	0.537439	646014	805.287	2.36216	646014																			0.00308224	5.30723e-16	0.00307379	7.10057e-11		0.00157366	2.27574e-06
118	25.74	2.92195		0.118	804.375	804.235	0.0194679	647019	806.503	4.52726	647019																			0.00308224	5.24958e-16	0.00307381	7.06191e-11		0.00394521	7.44759e-07
118.5	25.76	2.94433		0.1185	805	805.447	0.200186	648025	807.712	7.35446	648025																			0.00308224	5.19272e-16	0.00307383	7.02356e-11		0.00398991	8.23917e-07
119	25.84	2.94982		0.119	807.5	806.653	0.71775	652056	808.915	2.00084	652056																			0.00308224	5.13662e-16	0.00307386	6.98552e-11		0.000800242	5.2074e-06
119.5	25.86	2.93023		0.1195	808.125	807.852	0.0747168	653066	810.111	3.94256	653066																			0.00308224	5.08128e-16	0.00307388	6.94779e-11		0	9.50005e-06
120	25.86	2.93023		0.12	808.125	809.044	0.844649	653066	811.3	10.0819	653066																			0.00308224	5.02669e-16	0.0030739	6.91036e-11		0.00320097	1.4102e-08
120.5	25.86	2.93023		0.1205	808.125	810.23	4.43113	653066	812.483	18.9955	653066																			0.00308224	4.97282e-16	0.00307392	6.87323e-11		0.0032375	2.41125e-08
121	25.94	3.02788		0.121	810.625	811.41	0.615661	657113	813.66	9.21251	657113																			0.00308224	4.91968e-16	0.00307395	6.83641e-11		0.0032375	2.41125e-08
121.5	25.94	3.02788		0.1215	810.625	812.583	3.83355	657113	814.831	17.6881	657113																			0.00308224	4.86724e-16	0.00307397	6.79988e-11		0.00327466	3.70335e-08
122	26.02	3.00162		0.122	813.125	813.75	0.39061	661172	815.995	8.23675	661172																			0.00308224	4.8155e-16	0.00307399	6.76364e-11		0	9.50005e-06
122.5	26.02	3.00162		0.1225	813.125	814.911	3.18915	661172	817.153	16.2249	661172																			0.00308224	4.76444e-16	0.00307401	6.72769e-11		0.000818664	5.12366e-06
123	26.02	3.00162		0.123	813.125	816.065	8.64648	661172	818.305	26.8312	661172																			0.00308224	4.71406e-16	0.00307403	6.69202e-11		0.00328405	4.07356e-08
123.5	26.04	2.99468		0.1235	813.75	817.214	11.9996	662189	819.451	32.4973	662189																			0.00308224	4.66435e-16	0.00307406	6.65664e-11		0.00414057	1.12012e-06
124	26.1	2.94564		0.124	815.625	818.357	7.46133	665244	820.59	24.6545	665244																			0.00308224	4.61528e-16	0.00307408	6.62154e-11		0.00333161	6.21955e-08
124.5	26.14	2.94399		0.1245	816.875	819.493	6.85403	667285	821.724	23.5129	667285																			0.00308224	4.56686e-16	0.0030741	6.58672e-11		0.00418865	1.2242e-06
125	26.18	2.95549		0.125	818.125	820.624	6.24265	669329	822.852	22.3418	669329																			0.00308224	4.51908e-16	0.00307412	6.55216e-11		0.00422526	1.30655e-06
125.5	26.24	2.93058		0.1255	820	821.748	3.05592	672400	823.973	15.7886	672400																			0.00308224	4.47192e-16	0.00307414	6.51788e-11		0.00339994	1.00952e-07
126	26.28	2.88528		0.126	821.25	822.867	2.61414	674452	825.089	14.741	674452																			0.00308224	4.42537e-16	0.00307416	6.48387e-11		0.00256489	2.67623e-07
126.5	26.32	2.89507		0.1265	822.5	823.98	2.18955	676506	826.199	13.6861	676506																			0.00308224	4.37942e-16	0.00307418	6.45013e-11		0.00171494	1.86944e-06
127	26.34	2.89974		0.127	823.125	825.087	3.8487	677535	827.304	17.462	677535																			0.00308224	4.33407e-16	0.0030742	6.41664e-11		0.00257996	2.52263e-07
127.5	26.36	2.91814		0.1275	823.75	826.188	5.94467	678564	828.402	21.644	678564																			0.00308224	4.28931e-16	0.00307423	6.38342e-11		0.00692042	1.47318e-05
128	26.4	2.94049		0.128	825	827.284	5.2159	680625	829.495	20.2065	680625																			0.00308224	4.24512e-16	0.00307425	6.35046e-11		0.00528313	4.84404e-06
128.5	26.52	2.89367		0.1285	828.75	828.374	0.14149	686827	830.582	3.35757	686827																			0.00308224	4.2015e-16	0.00307427	6.31775e-11		0.000880522	4.84745e-06
129	26.52	2.89367		0.129	828.75	829.458	0.501626	686827	831.664	8.49117	686827																			0.00308224	4.15844e-16	0.00307429	6.28529e-11		0.00353256	2.02813e-07
129.5	26.54	2.88297		0.1295	829.375	830.537	1.35047	687863	832.74	11.3232	687863																			0.00308223	4.11593e-16	0.00307431	6.25308e-11		0.00356427	2.32376e-07
130	26.6	2.892		0.13	831.25	831.61	0.129903	690977	833.811	6.55618	690977																			0.00308223	4.07396e-16	0.00307433	6.22111e-11		0.00178747	1.67637e-06
130.5	26.62	2.88073		0.1305	831.875	832.678	0.645234	692016	834.876	9.00321	692016																			0.00308223	4.03252e-16	0.00307435	6.1894e-11		0.00179282	1.66253e-06
131	26.64	2.8973		0.131	832.5	833.741	1.53926	693056	835.935	11.8001	693056																			0.00308223	3.99161e-16	0.00307437	6.15792e-11		0.0026973	1.48158e-07
131.5	26.66	2.85763		0.1315	833.125	834.798	2.79786	694097	836.989	14.933	694097																			0.00308223	3.95122e-16	0.00307439	6.12668e-11		0.00271355	1.35913e-07
132	26.7	2.86215		0.132	834.375	835.849	2.17367	696182	838.038	13.4188	696182																			0.00308223	3.91133e-16	0.00307441	6.09568e-11		0.000907243	4.7305e-06
132.5	26.72	2.87827		0.1325	835	836.896	3.5936	697225	839.082	16.6603	697225																			0.00308223	3.87195e-16	0.00307443	6.06492e-11		0.00181449	1.60713e-06
133	26.72	2.87827		0.133	835	837.937	8.62449	697225	840.12	26.214	697225																			0.00308223	3.83306e-16	0.00307445	6.03439e-11		0.00365093	3.23442e-07
133.5	26.76	2.85374		0.1335	836.25	838.973	7.41246	699314	841.153	24.0393	699314																			0.00308223	3.79466e-16	0.00307447	6.00409e-11		0.00367309	3.49139e-07
134	26.8	2.81411		0.134	837.5	840.003	6.26613	701406	842.181	21.91	701406																			0.00308223	3.75674e-16	0.00307449	5.97401e-11		0.00461932	2.3627e-06
134.5	26.84	2.81669		0.1345	838.75	841.029	5.19251	703502	843.203	19.8336	703502																			0.00308223	3.7193e-16	0.0030745	5.94416e-11		0.00745877	1.91543e-05
135	26.9	2.86215		0.135	840.625	842.049	2.02799	706650	844.221	12.9316	706650																			0.00308223	3.68231e-16	0.00307452	5.91453e-11		0.00662722	1.25671e-05
135.5	27	2.83556		0.1355	843.75	843.064	0.470098	711914	845.234	2.20086	711914																			0.00308223	3.64579e-16	0.00307454	5.88513e-11		0.00381039	5.30246e-07
136	27.04	2.82099		0.136	845	844.075	0.856346	714025	846.241	1.54001	714025																			0.00308223	3.60972e-16	0.00307456	5.85594e-11		0.00287552	4.27232e-08
136.5	27.08	2.82013		0.1365	846.25	845.08	1.36924	716139	847.243	0.986864	716139																			0.00308223	3.57409e-16	0.00307458	5.82697e-11		0.0048074	2.97628e-06
137	27.1	2.80512		0.137	846.875	846.08	0.631817	717197	848.241	1.86564	717197																			0.00308223	3.5389e-16	0.0030746	5.79822e-11		0.00486759	3.18756e-06
137.5	27.18	2.75747		0.1375	849.375	847.075	5.2878	721438	849.233	0.0200426	721438																			0.00308223	3.50415e-16	0.00307462	5.76967e-11		0.00195312	1.27484e-06
138	27.2	2.71174		0.138	850	848.066	3.74062	722500	850.221	0.0488768	722500																			0.00308223	3.46981e-16	0.00307464	5.74134e-11		0.00293886	2.05493e-08
138.5	27.22	2.72504		0.1385	850.625	849.052	2.47581	723563	851.204	0.335099	723563																			0.00308223	3.4359e-16	0.00307466	5.71322e-11		0.00295735	1.55918e-08
139	27.26	2.75101		0.139	851.875	850.032	3.39553	725691	852.182	0.0941594	725691																			0.00308223	3.4024e-16	0.00307467	5.6853e-11		0.00197777	1.2198e-06
139.5	27.28	2.73429		0.1395	852.5	851.008	2.2252	726756	853.155	0.429085	726756																			0.00308223	3.36931e-16	0.00307469	5.65758e-11		0.00297601	1.12803e-08
140	27.3	2.7469		0.14	853.125	851.98	1.31211	727822	854.123	0.996977	727822																			0.00308223	3.33662e-16	0.00307471	5.63007e-11		0.00399312	8.29752e-07
140.5	27.34	2.7715		0.1405	854.375	852.946	2.04191	729957	855.087	0.507249	729957																			0.00308223	3.30433e-16	0.00307473	5.60276e-11		0.00200924	1.15128e-06
141	27.38	2.7516		0.141	855.625	853.908	2.94849	732094	856.046	0.17746	732094																			0.00308223	3.27242e-16	0.00307475	5.57565e-11		0.00100462	4.31641e-06
141.5	27.38	2.7516		0.1415	855.625	854.865	0.577491	732094	857.001	1.89244	732094																			0.00308223	3.2409e-16	0.00307477	5.54873e-11		0.00201562	1.13762e-06
142	27.4	2.74874		0.142	856.25	855.818	0.186931	733164	857.95	2.89151	733164																			0.00308223	3.20976e-16	0.00307478	5.52201e-11		0.00202204	1.12398e-06
142.5	27.42	2.73097		0.1425	856.875	856.766	0.0119605	734235	858.896	4.08303	734235																			0.00308223	3.17899e-16	0.0030748	5.49548e-11		0.00709968	1.614e-05
143	27.44	2.75725		0.143	857.5	857.709	0.0437139	735306	859.836	5.45834	735306																			0.00308223	3.14859e-16	0.00307482	5.46914e-11		0.00620341	9.74186e-06
143.5	27.56	2.82242		0.1435	861.25	858.648	6.77038	741752	860.772	0.228049	741752																			0.00308223	3.11856e-16	0.00307484	5.44298e-11		0.0010339	4.19559e-06
144	27.56	2.82242		0.144	861.25	859.582	2.78073	741752	861.704	0.206224	741752																			0.00308223	3.08887e-16	0.00307485	5.41702e-11		0.00207447	1.01555e-06
144.5	27.58	2.80397		0.1445	861.875	860.512	1.85657	742829	862.631	0.57204	742829																			0.00308223	3.05955e-16	0.00307487	5.39124e-11		0.00208117	1.0021e-06
145	27.6	2.79971		0.145	862.5	861.438	1.12782	743906	863.554	1.11119	743906																			0.00308223	3.03056e-16	0.00307489	5.36565e-11		0.0020879	9.88671e-07
145.5	27.62	2.79531		0.1455	863.125	862.359	0.586463	744985	864.473	1.81587	744985																			0.00308223	3.00193e-16	0.00307491	5.34024e-11		0.00104733	4.14076e-06
146	27.64	2.79075		0.146	863.75	863.276	0.224661	746064	865.387	2.67845	746064																			0.00308223	2.97362e-16	0.00307492	5.315e-11		0.00209466	9.75269e-07
146.5	27.64	2.79075		0.1465	863.75	864.189	0.192294	746064	866.296	6.48379	746064																			0.00308223	2.94565e-16	0.00307494	5.28995e-11		0.00421656	1.28675e-06
147	27.68	2.70757		0.147	865	865.097	0.00935397	748225	867.202	4.84777	748225																			0.00308223	2.91801e-16	0.00307496	5.26507e-11		0.00318306	1.01693e-08
147.5	27.72	2.75637		0.1475	866.25	866.001	0.0621743	750389	868.103	3.43339	750389																			0.00308223	2.8907e-16	0.00307498	5.24037e-11		0.00212897	9.0868e-07
148	27.74	2.75101		0.148	866.875	866.9	0.000642756	751472	869	4.51513	751472																			0.00308223	2.8637e-16	0.00307499	5.21584e-11		0.00533983	5.09681e-06
148.5	27.76	2.73075		0.1485	867.5	867.796	0.0875254	752556	869.893	5.72464	752556																			0.00308223	2.83701e-16	0.00307501	5.19148e-11		0.00649238	1.16292e-05
149	27.84	2.73666		0.149	870	868.687	1.72354	756900	870.781	0.610252	756900																			0.00308223	2.81064e-16	0.00307503	5.16729e-11		0.00653531	1.19238e-05
149.5	27.88	2.73872		0.1495	871.25	869.574	2.80785	759077	871.666	0.172728	759077																			0.00308223	2.78457e-16	0.00307504	5.14328e-11		0.0055187	5.93647e-06
150	27.96	2.68147		0.15	873.75	870.457	10.8413	763439	872.546	1.44983	763439																			0.00308223	2.75881e-16	0.00307506	5.11942e-11		0.00332225	5.76169e-08
150.5	27.98	2.68922		0.1505	874.375	871.336	9.23341	764532	873.422	0.907966	764532																			0.00308223	2.73334e-16	0.00307508	5.09574e-11		0.0044593	1.89635e-06
151	28.02	2.64377		0.151	875.625	872.211	11.6537	766719	874.294	1.7708	766719																			0.00308223	2.70816e-16	0.00307509	5.07222e-11		0.00336692	8.10562e-08
151.5	28.06	2.59689		0.1515	876.875	873.082	14.386	768910	875.162	2.93295	768910																			0.00308223	2.68327e-16	0.00307511	5.04886e-11		0.00225215	6.89006e-07
152	28.08	2.61958		0.152	877.5	873.949	12.6098	770006	876.027	2.17108	770006																			0.00308223	2.65867e-16	0.00307513	5.02566e-11		0.00564932	6.59002e-06
152.5	28.1	2.61116		0.1525	878.125	874.812	10.9769	771104	876.887	1.53341	771104																			0.00308223	2.63435e-16	0.00307514	5.00262e-11		0.00916168	3.69599e-05
153	28.18	2.59128		0.153	880.625	875.671	24.5442	775500	877.743	8.30654	775500																			0.00308223	2.61031e-16	0.00307516	4.97974e-11		0.00464348	2.43756e-06
153.5	28.26	2.64621		0.1535	883.125	876.526	43.5495	779910	878.595	20.5193	779910																			0.00308223	2.58654e-16	0.00307517	4.95702e-11		0.00116087	3.69156e-06
154	28.26	2.64621		0.154	883.125	877.377	33.0406	779910	879.444	13.553	779910																			0.00308223	2.56304e-16	0.00307519	4.93445e-11		0.00232967	5.66321e-07
154.5	28.28	2.6365		0.1545	883.75	878.224	30.535	781014	880.288	11.9849	781014																			0.00308223	2.53981e-16	0.00307521	4.91203e-11		0.00116882	3.66107e-06
155	28.3	2.65718		0.155	884.375	879.068	28.1691	782119	881.129	10.538	782119																			0.00308223	2.51684e-16	0.00307522	4.88977e-11		0.00350647	1.79988e-07
155.5	28.3	2.65718		0.1555	884.375	879.907	19.9619	782119	881.966	5.80505	782119																			0.00308223	2.49413e-16	0.00307524	4.86766e-11		0.00590451	7.96536e-06
156	28.36	2.67242		0.156	886.25	880.743	30.3281	785439	882.799	11.9114	785439																			0.00308223	2.47167e-16	0.00307525	4.84569e-11		0.0059453	8.19728e-06
156.5	28.4	2.63619		0.1565	887.5	881.575	35.1065	787656	883.628	14.9922	787656																			0.00308223	2.44947e-16	0.00307527	4.82388e-11		0.00360437	2.72648e-07
157	28.46	2.61858		0.157	889.375	882.403	48.6059	790988	884.454	24.2202	790988																			0.00308223	2.42751e-16	0.00307528	4.80221e-11		0.00360437	2.72648e-07
157.5	28.46	2.61858		0.1575	889.375	883.228	37.7884	790988	885.275	16.8062	790988																			0.00308223	2.4058e-16	0.0030753	4.78069e-11		0.00607024	8.92832e-06
158	28.52	2.64567		0.158	891.25	884.049	51.8596	794327	886.094	26.588	794327																			0.00308223	2.38434e-16	0.00307532	4.75932e-11		0.00489021	3.26886e-06
158.5	28.56	2.65269		0.1585	892.5	884.866	58.2803	796556	886.908	31.2687	796556																			0.00308223	2.36311e-16	0.00307533	4.73808e-11		0.00492459	3.39435e-06
159	28.6	2.67423		0.159	893.75	885.679	65.1344	798789	887.719	36.3725	798789																			0.00308223	2.34212e-16	0.00307535	4.71699e-11		0.00247967	3.63064e-07
159.5	28.64	2.64964		0.1595	895	886.489	72.431	801025	888.526	41.9088	801025																			0.00308223	2.32136e-16	0.00307536	4.69604e-11		0	9.50005e-06
160	28.64	2.64964		0.16	895	887.296	59.356	801025	889.33	32.1492	801025																			0.00308223	2.30083e-16	0.00307538	4.67523e-11		0	9.50005e-06
160.5	28.64	2.64964		0.1605	895	888.098	47.6307	801025	890.13	23.7161	801025																			0.00308223	2.28052e-16	0.00307539	4.65455e-11		0	9.50005e-06
161	28.64	2.64964		0.161	895	888.898	37.2376	801025	890.927	16.5922	801025																			0.00308223	2.26044e-16	0.00307541	4.63401e-11		0	9.50005e-06
161.5	28.64	2.64964		0.1615	895	889.693	28.1595	801025	891.72	10.7604	801025																			0.00308223	2.24058e-16	0.00307542	4.61361e-11		0.00247967	3.63064e-07
162	28.64	2.64964		0.162	895	890.486	20.3792	801025	892.509	6.20386	801025																			0.00308223	2.22094e-16	0.00307544	4.59335e-11		0.00249722	3.42217e-07
162.5	28.68	2.63956		0.1625	896.25	891.274	24.7565	803264	893.295	8.73011	803264																			0.00308223	2.20151e-16	0.00307545	4.57321e-11		0.00249722	3.42217e-07
163	28.68	2.63956		0.163	896.25	892.06	17.5586	803264	894.078	4.71778	803264																			0.00308223	2.1823e-16	0.00307547	4.55321e-11		0.00251496	3.21773e-07
163.5	28.72	2.61341		0.1635	897.5	892.842	21.7011	805506	894.857	6.98462	805506																			0.00308223	2.16329e-16	0.00307548	4.53334e-11		0	9.50005e-06
164	28.72	2.61341		0.164	897.5	893.62	15.0544	805506	895.633	3.48585	805506																			0.00308223	2.14449e-16	0.0030755	4.5136e-11		0.00125748	3.32965e-06
164.5	28.72	2.61341		0.1645	897.5	894.395	9.64062	805506	896.405	1.19821	805506																			0.00308223	2.12589e-16	0.00307551	4.49399e-11		0.00252391	3.11708e-07
165	28.74	2.6		0.165	898.125	895.167	8.75116	806629	897.174	0.903581	806629																			0.00308223	2.1075e-16	0.00307553	4.4745e-11		0.00379934	5.14274e-07
165.5	28.76	2.63282		0.1655	898.75	895.935	7.92355	807752	897.94	0.655857	807752																			0.00308223	2.0893e-16	0.00307554	4.45514e-11		0.00892857	3.41799e-05
166	28.8	2.65147		0.166	900	896.7	10.889	810000	898.703	1.68337	810000																			0.00308223	2.0713e-16	0.00307555	4.43591e-11		0.00909017	3.60955e-05
166.5	28.9	2.64193		0.1665	903.125	897.462	32.0708	815635	899.462	13.4201	815635																			0.00308223	2.0535e-16	0.00307557	4.4168e-11		0.00392402	7.08633e-07
167	28.94	2.64315		0.167	904.375	898.22	37.8797	817894	900.217	17.2849	817894																			0.00308223	2.03588e-16	0.00307558	4.39781e-11		0.00131275	3.13101e-06
167.5	28.96	2.64354		0.1675	905	898.976	36.2939	819025	900.97	16.2403	819025																			0.00308223	2.01845e-16	0.0030756	4.37895e-11		0	9.50005e-06
168	28.96	2.64354		0.168	905	899.728	27.799	819025	901.719	10.7622	819025																			0.00308223	2.00121e-16	0.00307561	4.36021e-11		0	9.50005e-06
168.5	28.96	2.64354		0.1685	905	900.476	20.4641	819025	902.466	6.42336	819025																			0.00308223	1.98415e-16	0.00307563	4.34159e-11		0.00131275	3.13101e-06
169	28.96	2.64354		0.169	905	901.222	14.2745	819025	903.209	3.20942	819025																			0.00308223	1.96728e-16	0.00307564	4.32308e-11		0.00131752	3.11415e-06
169.5	28.98	2.64377		0.1695	905.625	901.964	13.4013	820157	903.948	2.81134	820157																			0.00308223	1.95058e-16	0.00307565	4.3047e-11		0.00131752	3.11415e-06
170	28.98	2.64377		0.17	905.625	902.703	8.53545	820157	904.685	0.883742	820157																			0.00308223	1.93406e-16	0.00307567	4.28643e-11		0.00264463	1.91482e-07
170.5	29	2.64384		0.1705	906.25	903.44	7.89864	821289	905.418	0.691517	821289																			0.00308223	1.91771e-16	0.00307568	4.26828e-11		0.00132714	3.0803e-06
171	29.02	2.64377		0.171	906.875	904.173	7.30334	822422	906.149	0.527343	822422																			0.00308223	1.90154e-16	0.0030757	4.25024e-11		0.00132714	3.0803e-06
171.5	29.02	2.64377		0.1715	906.875	904.902	3.89107	822422	906.876	1.24872e-06	822422																			0.00308223	1.88553e-16	0.00307571	4.23232e-11		0.00133198	3.06331e-06
172	29.04	2.61279		0.172	907.5	905.629	3.49976	823556	907.6	0.0100698	823556																			0.00308223	1.8697e-16	0.00307572	4.21451e-11		0.00133198	3.06331e-06
172.5	29.04	2.61279		0.1725	907.5	906.353	1.31562	823556	908.322	0.674909	823556																			0.00308223	1.85403e-16	0.00307574	4.19681e-11		0.00267372	1.66871e-07
173	29.06	2.59689		0.173	908.125	907.074	1.10519	824691	909.04	0.836635	824691																			0.00308223	1.83852e-16	0.00307575	4.17922e-11		0.00402528	8.8937e-07
173.5	29.08	2.58074		0.1735	908.75	907.791	0.918863	825827	909.755	1.00965	825827																			0.00308223	1.82318e-16	0.00307576	4.16175e-11		0.00540657	5.40265e-06
174	29.12	2.54765		0.174	910	908.506	2.23163	828100	910.467	0.218048	828100																			0.00308223	1.80799e-16	0.00307578	4.14438e-11		0.00408491	1.0054e-06
174.5	29.16	2.48112		0.1745	911.25	909.218	4.12957	830377	911.176	0.0054577	830377																			0.00308223	1.79297e-16	0.00307579	4.12712e-11		0.00410003	1.03594e-06
175	29.18	2.51211		0.175	911.875	909.927	3.79612	831516	911.882	5.38048e-05	831516																			0.00308223	1.7781e-16	0.0030758	4.10997e-11		0.00550735	5.88127e-06
175.5	29.22	2.5409		0.1755	913.125	910.632	6.21274	833797	912.586	0.290943	833797																			0.00308223	1.76338e-16	0.00307582	4.09293e-11		0.00554845	6.0823e-06
176	29.26	2.53708		0.176	914.375	911.335	9.23937	836082	913.286	1.186	836082																			0.00308223	1.74882e-16	0.00307583	4.07599e-11		0.00419251	1.23275e-06
176.5	29.3	2.58003		0.1765	915.625	912.035	12.8855	838369	913.983	2.6948	838369																			0.00308223	1.7344e-16	0.00307584	4.05916e-11		0.00280548	7.6581e-08
177	29.32	2.5776		0.177	916.25	912.732	12.373	839514	914.678	2.47123	839514																			0.00308223	1.72013e-16	0.00307586	4.04243e-11		0.00140801	2.80296e-06
177.5	29.34	2.59066		0.1775	916.875	913.427	11.8907	840660	915.37	2.26596	840660																			0.00308223	1.70601e-16	0.00307587	4.0258e-11		0.00140801	2.80296e-06
178	29.34	2.59066		0.178	916.875	914.118	7.60048	840660	916.059	0.666598	840660																			0.00308223	1.69204e-16	0.00307588	4.00928e-11		0.00141331	2.78525e-06
178.5	29.36	2.57227		0.1785	917.5	914.807	7.25409	841806	916.745	0.570673	841806																			0.00308223	1.6782e-16	0.0030759	3.99285e-11		0.00141331	2.78525e-06
179	29.36	2.57227		0.179	917.5	915.492	4.03048	841806	917.428	0.00521516	841806																			0.00308223	1.66451e-16	0.00307591	3.97653e-11		0.00425591	1.37756e-06
179.5	29.38	2.55359		0.1795	918.125	916.175	3.80121	842954	918.108	0.000282197	842954																			0.00308223	1.65096e-16	0.00307592	3.96031e-11		0.00285877	4.99292e-08
180	29.42	2.53134		0.18	919.375	916.855	6.34796	845250	918.786	0.347109	845250																			0.00308223	1.63754e-16	0.00307593	3.94419e-11		0.00571753	6.9449e-06
180.5	29.42	2.53134		0.1805	919.375	917.533	3.39344	845250	919.461	0.00734749	845250																			0.00308223	1.62427e-16	0.00307595	3.92816e-11		0.00870748	3.16436e-05
181	29.5	2.54852		0.181	921.875	918.208	13.4505	849854	920.133	3.03509	849854																			0.00308223	1.61112e-16	0.00307596	3.91224e-11		0.00292474	2.47997e-08
181.5	29.54	2.52431		0.1815	923.125	918.879	18.025	852160	920.802	5.39514	852160																			0.00308223	1.59811e-16	0.00307597	3.89641e-11		0	9.50005e-06
182	29.54	2.52431		0.182	923.125	919.549	12.7906	852160	921.469	2.74251	852160																			0.00308223	1.58523e-16	0.00307599	3.88067e-11		0.0043871	1.70273e-06
182.5	29.54	2.52431		0.1825	923.125	920.215	8.46754	852160	922.133	0.984169	852160																			0.00308223	1.57248e-16	0.003076	3.86503e-11		0.00591716	8.03691e-06
183	29.6	2.49444		0.183	925	920.879	16.9834	855625	922.794	4.86526	855625																			0.00308223	1.55985e-16	0.00307601	3.84949e-11		0.001485	2.55111e-06
183.5	29.62	2.50567		0.1835	925.625	921.54	16.6869	856782	923.453	4.71791	856782																			0.00308223	1.54736e-16	0.00307602	3.83404e-11		0.00445499	1.88451e-06
184	29.62	2.50567		0.184	925.625	922.199	11.7407	856782	924.109	2.29845	856782																			0.00308223	1.53499e-16	0.00307604	3.81868e-11		0.00600925	8.56756e-06
184.5	29.68	2.47362		0.1845	927.5	922.854	21.5817	860256	924.762	7.49492	860256																			0.00308223	1.52274e-16	0.00307605	3.80341e-11		0.00150815	2.47767e-06
185	29.7	2.45155		0.185	928.125	923.508	21.3202	861416	925.413	7.3545	861416																			0.00308223	1.51061e-16	0.00307606	3.78824e-11		0	9.50005e-06
185.5	29.7	2.45155		0.1855	928.125	924.158	15.7351	861416	926.061	4.25907	861416																			0.00308223	1.4986e-16	0.00307607	3.77315e-11		0	9.50005e-06
186	29.7	2.45155		0.186	928.125	924.806	11.0138	861416	926.707	2.0112	861416																			0.00308223	1.48672e-16	0.00307608	3.75816e-11		0.00452446	2.08007e-06
186.5	29.7	2.45155		0.1865	928.125	925.452	7.14615	861416	927.35	0.600862	861416																			0.00308223	1.47495e-16	0.0030761	3.74326e-11		0.00610352	9.12826e-06
187	29.76	2.46642		0.187	930	926.095	15.2515	864900	927.99	4.03886	864900																			0.00308223	1.46329e-16	0.00307611	3.72844e-11		0.00153186	2.40361e-06
187.5	29.78	2.46011		0.1875	930.625	926.735	15.1317	866063	928.628	3.98707	866063																			0.00308223	1.45176e-16	0.00307612	3.71371e-11		0	9.50005e-06
188	29.78	2.46011		0.188	930.625	927.373	10.5761	866063	929.264	1.85331	866063																			0.00308223	1.44033e-16	0.00307613	3.69907e-11		0	9.50005e-06
188.5	29.78	2.46011		0.1885	930.625	928.008	6.84746	866063	929.897	0.530666	866063																			0.00308223	1.42902e-16	0.00307614	3.68451e-11		0	9.50005e-06
189	29.78	2.46011		0.189	930.625	928.641	3.93597	866063	930.527	0.00961707	866063																			0.00308223	1.41782e-16	0.00307616	3.67004e-11		0.00153186	2.40361e-06
189.5	29.78	2.46011		0.1895	930.625	929.271	1.83217	866063	931.155	0.280749	866063																			0.00308223	1.40672e-16	0.00307617	3.65566e-11		0.00461361	2.34517e-06
190	29.8	2.42045		0.19	931.25	929.899	1.82437	867227	931.78	0.281237	867227																			0.00308223	1.39574e-16	0.00307618	3.64136e-11		0.00620001	9.72066e-06
190.5	29.84	2.35582		0.1905	932.5	930.525	3.90165	869556	932.403	0.00934536	869556																			0.00308223	1.38486e-16	0.00307619	3.62714e-11		0.00312456	1.79318e-09
191	29.88	2.34103		0.191	933.75	931.148	6.7718	871889	933.024	0.527214	871889																			0.00308223	1.37409e-16	0.0030762	3.61301e-11		0.00156228	2.3102e-06
191.5	29.88	2.34103		0.1915	933.75	931.768	3.92714	871889	933.642	0.0116508	871889																			0.00308223	1.36342e-16	0.00307622	3.59896e-11		0.00313695	2.99566e-09
192	29.9	2.29844		0.192	934.375	932.386	3.95431	873057	934.258	0.0137333	873057																			0.00308223	1.35286e-16	0.00307623	3.58499e-11		0.0015747	2.27259e-06
192.5	29.92	2.25487		0.1925	935	933.002	3.99115	874225	934.871	0.0165976	874225																			0.00308223	1.3424e-16	0.00307624	3.5711e-11		0.0015747	2.27259e-06
193	29.92	2.25487		0.193	935	933.616	1.91659	874225	935.482	0.232466	874225																			0.00308223	1.33204e-16	0.00307625	3.55729e-11		0.00316194	6.35658e-09
193.5	29.94	2.26444		0.1935	935.625	934.227	1.95553	875394	936.091	0.216934	875394																			0.00308223	1.32178e-16	0.00307626	3.54357e-11		0.00317455	8.52632e-09
194	29.96	2.27379		0.194	936.25	934.835	2.00152	876564	936.697	0.199832	876564																			0.00308223	1.31162e-16	0.00307627	3.52992e-11		0.00478086	2.88539e-06
194.5	29.98	2.30055		0.1945	936.875	935.442	2.05475	877735	937.301	0.181435	877735																			0.00308223	1.30155e-16	0.00307628	3.51635e-11		0.00481926	3.01732e-06
195	30.02	2.30055		0.195	938.125	936.046	4.32415	880079	937.903	0.0494821	880079																			0.00308223	1.29158e-16	0.0030763	3.50286e-11		0.00161288	2.15895e-06
195.5	30.04	2.30905		0.1955	938.75	936.647	4.42174	881252	938.502	0.0615802	881252																			0.00308223	1.28171e-16	0.00307631	3.48944e-11		0.00322575	2.06036e-08
196	30.04	2.30905		0.196	938.75	937.247	2.26029	881252	939.099	0.12169	881252																			0.00308223	1.27193e-16	0.00307632	3.47611e-11		0.00487773	3.22388e-06
196.5	30.08	2.308		0.1965	940	937.844	4.64985	883600	939.694	0.09391	883600																			0.00308223	1.26225e-16	0.00307633	3.46285e-11		0.00163249	2.10171e-06
197	30.1	2.33333		0.197	940.625	938.438	4.781	884775	940.286	0.114926	884775																			0.00308223	1.25265e-16	0.00307634	3.44966e-11		0	9.50005e-06
197.5	30.1	2.33333		0.1975	940.625	939.031	2.54087	884775	940.876	0.063089	884775																			0.00308223	1.24315e-16	0.00307635	3.43655e-11		0.00163249	2.10171e-06
198	30.1	2.33333		0.198	940.625	939.621	1.00746	884775	941.464	0.70411	884775																			0.00308223	1.23374e-16	0.00307636	3.42352e-11		0.0032782	3.84121e-08
198.5	30.12	2.34103		0.1985	941.25	940.209	1.08299	885952	942.05	0.639708	885952																			0.00308223	1.22441e-16	0.00307637	3.41056e-11		0.00164576	2.06341e-06
199	30.14	2.34852		0.199	941.875	940.795	1.16606	887129	942.633	0.575024	887129																			0.00308223	1.21518e-16	0.00307639	3.39767e-11		0.00329152	4.38076e-08
199.5	30.14	2.34852		0.1995	941.875	941.379	0.246239	887129	943.215	1.79448	887129																			0.00308223	1.20603e-16	0.0030764	3.38485e-11		0.00663677	1.26349e-05
200	30.18	2.32848		0.2	943.125	941.96	1.35678	889485	943.794	0.447115	889485																			0.00308223	1.19696e-16	0.00307641	3.37211e-11		0.00334559	6.93647e-08
200.5	30.22	2.30756		0.2005	944.375	942.539	3.36934	891844	944.371	1.96385e-05	891844																			0.00308223	1.18799e-16	0.00307642	3.35944e-11		0.00167279	1.98647e-06
201	30.22	2.30756		0.201	944.375	943.116	1.58387	891844	944.945	0.325243	891844																			0.00308223	1.17909e-16	0.00307643	3.34684e-11		0.00167966	1.96717e-06
201.5	30.24	2.33169		0.2015	945	943.691	1.7125	893025	945.518	0.268196	893025																			0.00308223	1.17028e-16	0.00307644	3.33431e-11		0	9.50005e-06
202	30.24	2.33169		0.202	945	944.264	0.541517	893025	946.088	1.18441	893025																			0.00308223	1.16155e-16	0.00307645	3.32185e-11		0	9.50005e-06
202.5	30.24	2.33169		0.2025	945	944.835	0.0273147	893025	946.657	2.74433	893025																			0.00308223	1.1529e-16	0.00307646	3.30947e-11		0.00167966	1.96717e-06
203	30.24	2.33169		0.203	945	945.403	0.162578	893025	947.223	4.94074	893025																			0.00308223	1.14434e-16	0.00307647	3.29715e-11		0.00337312	8.46271e-08
203.5	30.26	2.37249		0.2035	945.625	945.97	0.118733	894207	947.787	4.67356	894207																			0.00308223	1.13585e-16	0.00307648	3.2849e-11		0.00169351	1.9285e-06
204	30.28	2.36165		0.204	946.25	946.534	0.0805662	895389	948.349	4.405	895389																			0.00308223	1.12744e-16	0.00307649	3.27271e-11		0	9.50005e-06
204.5	30.28	2.36165		0.2045	946.25	947.096	0.715743	895389	948.909	7.06864	895389																			0.00308223	1.11911e-16	0.0030765	3.2606e-11		0.00338702	9.29048e-08
205	30.28	2.36165		0.205	946.25	947.656	1.97715	895389	949.466	10.3459	895389																			0.00308223	1.11085e-16	0.00307652	3.24855e-11		0.00341507	1.10791e-07
205.5	30.32	2.32196		0.2055	947.5	948.214	0.509995	897756	950.022	6.36171	897756																			0.00308223	1.10267e-16	0.00307653	3.23657e-11		0.00341507	1.10791e-07
206	30.32	2.32196		0.206	947.5	948.77	1.61318	897756	950.576	9.46138	897756																			0.00308223	1.09457e-16	0.00307654	3.22465e-11		0.0051652	4.33883e-06
206.5	30.36	2.31604		0.2065	948.75	949.324	0.329519	900127	951.128	5.65292	900127																			0.00308223	1.08654e-16	0.00307655	3.21281e-11		0.0017289	1.83146e-06
207	30.38	2.32153		0.207	949.375	949.876	0.250932	901313	951.677	5.30017	901313																			0.00308223	1.07858e-16	0.00307656	3.20102e-11		0.0017289	1.83146e-06
207.5	30.38	2.32153		0.2075	949.375	950.426	1.10419	901313	952.225	8.12145	901313																			0.00308223	1.0707e-16	0.00307657	3.1893e-11		0.00520833	4.52038e-06
208	30.4	2.3094		0.208	950	950.974	0.948018	902500	952.77	7.6752	902500																			0.00308223	1.06289e-16	0.00307658	3.17765e-11		0.00350134	1.75665e-07
208.5	30.44	2.33688		0.2085	951.25	951.52	0.0726421	904877	953.314	4.26017	904877																			0.00308222	1.05515e-16	0.00307659	3.16606e-11		0	9.50005e-06
209	30.44	2.33688		0.209	951.25	952.063	0.661607	904877	953.856	6.78934	904877																			0.00308222	1.04748e-16	0.0030766	3.15453e-11		0	9.50005e-06
209.5	30.44	2.33688		0.2095	951.25	952.605	1.8368	904877	954.395	9.89279	904877																			0.00308222	1.03988e-16	0.00307661	3.14306e-11		0.00175067	1.77301e-06
210	30.44	2.33688		0.21	951.25	953.145	3.59182	904877	954.933	13.5642	904877																			0.00308222	1.03235e-16	0.00307662	3.13166e-11		0.00175802	1.7535e-06
210.5	30.46	2.32431		0.2105	951.875	953.683	3.2695	906066	955.469	12.9146	906066																			0.00308222	1.02488e-16	0.00307663	3.12032e-11		0.00351604	1.882e-07
211	30.46	2.32431		0.211	951.875	954.219	5.49526	906066	956.002	17.0361	906066																			0.00308222	1.01749e-16	0.00307664	3.10904e-11		0.00354571	2.14825e-07
211.5	30.5	2.33333		0.2115	953.125	954.753	2.65131	908447	956.534	11.6236	908447																			0.00308222	1.01016e-16	0.00307665	3.09782e-11		0.00177285	1.71443e-06
212	30.5	2.33333		0.212	953.125	955.285	4.66752	908447	957.064	15.5178	908447																			0.00308222	1.00289e-16	0.00307666	3.08666e-11		0.00534102	5.10222e-06
212.5	30.52	2.32022		0.2125	953.75	955.816	4.26707	909639	957.592	14.7632	909639																			0.00308222	9.95696e-17	0.00307667	3.07557e-11		0.00718184	1.6807e-05
213	30.56	2.34551		0.213	955	956.344	1.80641	912025	958.118	9.72453	912025																			0.00308222	9.88562e-17	0.00307668	3.06453e-11		0.00543232	5.52301e-06
213.5	30.6	2.3355		0.2135	956.25	956.87	0.38499	914414	958.643	5.72478	914414																			0.00308222	9.81492e-17	0.00307669	3.05355e-11		0.0018185	1.59696e-06
214	30.62	2.33887		0.214	956.875	957.395	0.270439	915610	959.165	5.24413	915610																			0.00308222	9.74485e-17	0.0030767	3.04263e-11		0.00363701	3.07796e-07
214.5	30.62	2.33887		0.2145	956.875	957.918	1.08728	915610	959.685	7.89886	915610																			0.00308222	9.6754e-17	0.00307671	3.03177e-11		0.00733645	1.80986e-05
215	30.66	2.36225		0.215	958.125	958.439	0.0983136	918004	960.204	4.32273	918004																			0.00308222	9.60657e-17	0.00307672	3.02096e-11		0.0073997	1.86407e-05
215.5	30.7	2.29844		0.2155	959.375	958.958	0.17429	920400	960.721	1.81143	920400																			0.00308222	9.53835e-17	0.00307673	3.01022e-11		0.00559782	6.32829e-06
216	30.74	2.28575		0.216	960.625	959.475	1.32332	922800	961.236	0.373112	922800																			0.00308222	9.47074e-17	0.00307674	2.99953e-11		0.00187403	1.45972e-06
216.5	30.76	2.30555		0.2165	961.25	959.99	1.58776	924002	961.749	0.248936	924002																			0.00308222	9.40372e-17	0.00307675	2.9889e-11		0.00187403	1.45972e-06
217	30.76	2.30555		0.217	961.25	960.503	0.557406	924002	962.26	1.02055	924002																			0.00308222	9.33729e-17	0.00307676	2.97832e-11		0.00376433	4.65287e-07
217.5	30.78	2.28999		0.2175	961.875	961.015	0.739505	925204	962.77	0.800481	925204																			0.00308222	9.27146e-17	0.00307677	2.96781e-11		0.00378072	4.87907e-07
218	30.8	2.32683		0.218	962.5	961.525	0.950817	926406	963.277	0.604305	926406																			0.00308222	9.2062e-17	0.00307678	2.95734e-11		0.00379721	5.11218e-07
218.5	30.82	2.34577		0.2185	963.125	962.033	1.19257	927610	963.783	0.433297	927610																			0.00308222	9.14151e-17	0.00307679	2.94693e-11		0.00381381	5.35231e-07
219	30.84	2.31255		0.219	963.75	962.539	1.466	928814	964.287	0.288749	928814																			0.00308222	9.07739e-17	0.0030768	2.93658e-11		0.00574578	7.09457e-06
219.5	30.86	2.29633		0.2195	964.375	963.044	1.77235	930019	964.79	0.171961	930019																			0.00308222	9.01383e-17	0.00307681	2.92628e-11		0.00386427	6.11607e-07
220	30.9	2.28079		0.22	965.625	963.546	4.32048	932432	965.29	0.112059	932432																			0.00308222	8.95083e-17	0.00307681	2.91604e-11		0	9.50005e-06
220.5	30.9	2.28079		0.2205	965.625	964.047	2.48887	932432	965.789	0.0269151	932432																			0.00308222	8.88837e-17	0.00307682	2.90585e-11		0	9.50005e-06
221	30.9	2.28079		0.221	965.625	964.547	1.16296	932432	966.286	0.437085	932432																			0.00308222	8.82646e-17	0.00307683	2.89571e-11		0.00386427	6.11607e-07
221.5	30.9	2.28079		0.2215	965.625	965.044	0.337482	932432	966.781	1.33739	932432																			0.00308222	8.76509e-17	0.00307684	2.88562e-11		0.00779693	2.22285e-05
222	30.94	2.22847		0.222	966.875	965.54	1.78274	934847	967.275	0.160047	934847																			0.00308222	8.70425e-17	0.00307685	2.87559e-11		0.00589968	7.93809e-06
222.5	30.98	2.22919		0.2225	968.125	966.034	4.373	937266	967.767	0.128203	937266																			0.00308222	8.64394e-17	0.00307686	2.86561e-11		0.00395062	7.54123e-07
223	31	2.21108		0.223	968.75	966.526	4.94558	938477	968.257	0.242927	938477																			0.00308222	8.58415e-17	0.00307687	2.85568e-11		0.00198412	1.20582e-06
223.5	31.02	2.21099		0.2235	969.375	967.017	5.56141	939688	968.746	0.396142	939688																			0.00308222	8.52487e-17	0.00307688	2.84581e-11		0	9.50005e-06
224	31.02	2.21099		0.224	969.375	967.506	3.49449	939688	969.232	0.020338	939688																			0.00308222	8.46611e-17	0.00307689	2.83598e-11		0	9.50005e-06
224.5	31.02	2.21099		0.2245	969.375	967.993	1.9103	939688	969.717	0.117302	939688																			0.00308222	8.40785e-17	0.0030769	2.82621e-11		0.00396823	7.85031e-07
225	31.02	2.21099		0.225	969.375	968.478	0.80388	939688	970.201	0.682153	939688																			0.00308222	8.35009e-17	0.00307691	2.81648e-11		0.00600574	8.54697e-06
225.5	31.06	2.17339		0.2255	970.625	968.962	2.76464	942113	970.683	0.00332844	942113																			0.00308222	8.29283e-17	0.00307692	2.80681e-11		0.0040218	8.82817e-07
226	31.08	2.15407		0.226	971.25	969.444	3.25985	943327	971.163	0.00760325	943327																			0.00308222	8.23606e-17	0.00307693	2.79719e-11		0.00201995	1.12841e-06
226.5	31.1	2.19043		0.2265	971.875	969.925	3.80229	944541	971.641	0.0546314	944541																			0.00308222	8.17977e-17	0.00307693	2.78761e-11		0	9.50005e-06
227	31.1	2.19043		0.227	971.875	970.404	2.16392	944541	972.118	0.0590929	944541																			0.00308222	8.12396e-17	0.00307694	2.77808e-11		0	9.50005e-06
227.5	31.1	2.19043		0.2275	971.875	970.881	0.987529	944541	972.593	0.515931	944541																			0.00308222	8.06863e-17	0.00307695	2.76861e-11		0	9.50005e-06
228	31.1	2.19043		0.228	971.875	971.357	0.268416	944541	973.067	1.42052	944541																			0.00308222	8.01376e-17	0.00307696	2.75918e-11		0.00201995	1.12841e-06
228.5	31.1	2.19043		0.2285	971.875	971.831	0.0019405	944541	973.539	2.76827	944541																			0.00308222	7.95937e-17	0.00307697	2.7498e-11		0.00202906	1.10914e-06
229	31.12	2.18941		0.229	972.5	972.303	0.0386609	945756	974.009	2.27757	945756																			0.00308222	7.90543e-17	0.00307698	2.74047e-11		0.00405811	9.52376e-07
229.5	31.12	2.18941		0.2295	972.5	972.774	0.0751866	945756	974.478	3.91214	945756																			0.00308222	7.85195e-17	0.00307699	2.73118e-11		0.00614238	9.36461e-06
230	31.16	2.16827		0.23	973.75	973.243	0.25661	948189	974.945	1.42821	948189																			0.00308222	7.79892e-17	0.003077	2.72194e-11		0.00411351	1.06357e-06
230.5	31.18	2.16669		0.2305	974.375	973.711	0.440791	949407	975.411	1.07259	949407																			0.00308222	7.74634e-17	0.00307701	2.71275e-11		0.00206612	1.03246e-06
231	31.2	2.16492		0.231	975	974.177	0.677086	950625	975.875	0.765043	950625																			0.00308222	7.6942e-17	0.00307702	2.70361e-11		0	9.50005e-06
231.5	31.2	2.16492		0.2315	975	974.642	0.128418	950625	976.337	1.78786	950625																			0.00308222	7.6425e-17	0.00307702	2.69451e-11		0.00206612	1.03246e-06
232	31.2	2.16492		0.232	975	975.105	0.0109375	950625	976.798	3.23279	950625																			0.00308222	7.59123e-17	0.00307703	2.68545e-11		0.00207554	1.0134e-06
232.5	31.22	2.18156		0.2325	975.625	975.566	0.00348514	951844	977.257	2.6645	951844																			0.00308222	7.54039e-17	0.00307704	2.67645e-11		0.00207554	1.0134e-06
233	31.22	2.18156		0.233	975.625	976.026	0.160642	951844	977.715	4.36862	951844																			0.00308222	7.48998e-17	0.00307705	2.66748e-11		0.00208503	9.94382e-07
233.5	31.24	2.19789		0.2335	976.25	976.484	0.0548025	953064	978.171	3.69171	953064																			0.00308222	7.43998e-17	0.00307706	2.65857e-11		0.00208503	9.94382e-07
234	31.24	2.19789		0.234	976.25	976.941	0.477297	953064	978.626	5.64593	953064																			0.00308222	7.39041e-17	0.00307707	2.64969e-11		0.00209458	9.75421e-07
234.5	31.26	2.21391		0.2345	976.875	977.396	0.271556	954285	979.079	4.85907	954285																			0.00308222	7.34124e-17	0.00307708	2.64087e-11		0.00209458	9.75421e-07
235	31.26	2.21391		0.235	976.875	977.85	0.950312	954285	979.531	7.05451	954285																			0.00308222	7.29248e-17	0.00307708	2.63208e-11		0.0021042	9.56513e-07
235.5	31.28	2.1931		0.2355	977.5	978.302	0.643301	955506	979.981	6.15651	955506																			0.00308222	7.24413e-17	0.00307709	2.62334e-11		0.0021042	9.56513e-07
236	31.28	2.1931		0.236	977.5	978.753	1.56946	955506	980.43	8.58451	955506																			0.00308222	7.19618e-17	0.0030771	2.61464e-11		0.00211389	9.37661e-07
236.5	31.3	2.19043		0.2365	978.125	979.202	1.15995	956729	980.877	7.57431	956729																			0.00308222	7.14862e-17	0.00307711	2.60599e-11		0.00211389	9.37661e-07
237	31.3	2.19043		0.237	978.125	979.65	2.32486	956729	981.323	10.2264	956729																			0.00308222	7.10146e-17	0.00307712	2.59738e-11		0.00424728	1.35737e-06
237.5	31.32	2.18757		0.2375	978.75	980.096	1.81176	957952	981.767	9.10312	957952																			0.00308222	7.05468e-17	0.00307713	2.58881e-11		0.00426692	1.40352e-06
238	31.34	2.16594		0.238	979.375	980.541	1.35911	959175	982.21	8.03682	959175																			0.00308222	7.00829e-17	0.00307714	2.58029e-11		0.00428669	1.45077e-06
238.5	31.36	2.12498		0.2385	980	980.984	0.968526	960400	982.651	7.02919	960400																			0.00308222	6.96228e-17	0.00307714	2.5718e-11		0.0021533	8.62874e-07
239	31.38	2.15922		0.239	980.625	981.426	0.641617	961625	983.091	6.08185	961625																			0.00308222	6.91665e-17	0.00307715	2.56336e-11		0	9.50005e-06
239.5	31.38	2.15922		0.2395	980.625	981.866	1.54116	961625	983.53	8.43656	961625																			0.00308222	6.87139e-17	0.00307716	2.55496e-11		0	9.50005e-06
240	31.38	2.15922		0.24	980.625	982.305	2.8238	961625	983.967	11.1661	961625																			0.00308222	6.8265e-17	0.00307717	2.5466e-11		0.0021533	8.62874e-07
240.5	31.38	2.15922		0.2405	980.625	982.743	4.48577	961625	984.402	14.2668	961625																			0.00308222	6.78197e-17	0.00307718	2.53828e-11		0.00216333	8.44346e-07
241	31.4	2.17423		0.241	981.25	983.179	3.72135	962852	984.836	12.8614	962852																			0.00308222	6.73781e-17	0.00307718	2.53e-11		0.00432666	1.54865e-06
241.5	31.4	2.17423		0.2415	981.25	983.614	5.58745	962852	985.269	16.1524	962852																			0.00308222	6.69401e-17	0.00307719	2.52177e-11		0.00436719	1.65117e-06
242	31.44	2.12878		0.242	982.5	984.047	2.3934	965306	985.7	10.242	965306																			0.00308222	6.65056e-17	0.0030772	2.51357e-11		0	9.50005e-06
242.5	31.44	2.12878		0.2425	982.5	984.479	3.9162	965306	986.13	13.1786	965306																			0.00308222	6.60746e-17	0.00307721	2.50541e-11		0	9.50005e-06
243	31.44	2.12878		0.243	982.5	984.909	5.80528	965306	986.559	16.4734	965306																			0.00308222	6.56472e-17	0.00307722	2.49729e-11		0	9.50005e-06
243.5	31.44	2.12878		0.2435	982.5	985.338	8.05707	965306	986.986	20.123	965306																			0.00308222	6.52231e-17	0.00307723	2.48922e-11		0	9.50005e-06
244	31.44	2.12878		0.244	982.5	985.766	10.668	965306	987.412	24.124	965306																			0.00308222	6.48025e-17	0.00307723	2.48118e-11		0	9.50005e-06
244.5	31.44	2.12878		0.2445	982.5	986.193	13.6346	965306	987.836	28.4727	965306																			0.00308222	6.43853e-17	0.00307724	2.47318e-11		0	9.50005e-06
245	31.44	2.12878		0.245	982.5	986.617	16.9534	965306	988.259	33.1658	965306																			0.00308222	6.39714e-17	0.00307725	2.46522e-11		0	9.50005e-06
245.5	31.44	2.12878		0.2455	982.5	987.041	20.6209	965306	988.681	38.2	965306																			0.00308222	6.35609e-17	0.00307726	2.45729e-11		0	9.50005e-06
246	31.44	2.12878		0.246	982.5	987.463	24.6338	965306	989.101	43.5718	965306																			0.00308222	6.31536e-17	0.00307727	2.44941e-11		0	9.50005e-06
246.5	31.44	2.12878		0.2465	982.5	987.884	28.9886	965306	989.52	49.2779	965306																			0.00308222	6.27496e-17	0.00307727	2.44156e-11		0.0021836	8.07514e-07
247	31.44	2.12878		0.247	982.5	988.304	33.682	965306	989.937	55.315	965306																			0.00308222	6.23488e-17	0.00307728	2.43375e-11		0.00219384	7.89216e-07
247.5	31.46	2.14344		0.2475	983.125	988.722	31.3241	966535	990.354	52.2535	966535																			0.00308222	6.19513e-17	0.00307729	2.42598e-11		0.00219384	7.89216e-07
248	31.46	2.14344		0.248	983.125	989.139	36.1637	966535	990.769	58.4242	966535																			0.00308222	6.15568e-17	0.0030773	2.41824e-11		0.0044083	1.75849e-06
248.5	31.48	2.12003		0.2485	983.75	989.554	33.6881	967764	991.182	55.2371	967764																			0.00308222	6.11656e-17	0.0030773	2.41054e-11		0.00885813	3.33612e-05
249	31.5	2.11536		0.249	984.375	989.968	31.2854	968994	991.594	52.1204	968994																			0.00308222	6.07774e-17	0.00307731	2.40288e-11		0.0112307	6.63971e-05
249.5	31.56	2.06128		0.2495	986.25	990.381	17.0669	972689	992.005	33.1248	972689																			0.00308222	6.03923e-17	0.00307732	2.39526e-11		0.00680272	1.38422e-05
250	31.6	2.03008		0.25	987.5	990.793	10.8423	975156	992.415	24.1579	975156																			0.00308222	6.00102e-17	0.00307733	2.38767e-11		0.00227841	6.46101e-07
250.5	31.62	2.06354		0.2505	988.125	991.203	9.47429	976391	992.823	22.0753	976391																			0.00308222	5.96312e-17	0.00307734	2.38012e-11		0	9.50005e-06
251	31.62	2.06354		0.251	988.125	991.612	12.1592	976391	993.231	26.0661	976391																			0.00308222	5.92551e-17	0.00307734	2.3726e-11		0.00227841	6.46101e-07
251.5	31.62	2.06354		0.2515	988.125	992.02	15.1685	976391	993.636	30.3742	976391																			0.00308222	5.8882e-17	0.00307735	2.36512e-11		0.00457865	2.23932e-06
252	31.64	2.03763		0.252	988.75	992.426	13.5135	977627	994.041	27.9924	977627																			0.00308222	5.85118e-17	0.00307736	2.35767e-11		0.00460064	2.3056e-06
252.5	31.66	2.05097		0.2525	989.375	992.831	11.9452	978863	994.444	25.6949	978863																			0.00308222	5.81446e-17	0.00307737	2.35026e-11		0.00231139	5.9417e-07
253	31.68	2.06403		0.253	990	993.235	10.4654	980100	994.846	23.4834	980100																			0.00308222	5.77802e-17	0.00307737	2.34289e-11		0.00231139	5.9417e-07
253.5	31.68	2.06403		0.2535	990	993.638	13.2321	980100	995.247	27.5275	980100																			0.00308222	5.74187e-17	0.00307738	2.33555e-11		0.00232254	5.77101e-07
254	31.7	2.05726		0.254	990.625	994.039	11.6548	981338	995.646	25.2115	981338																			0.00308222	5.70599e-17	0.00307739	2.32824e-11		0	9.50005e-06
254.5	31.7	2.05726		0.2545	990.625	994.439	14.5463	981338	996.044	29.3688	981338																			0.00308222	5.6704e-17	0.0030774	2.32097e-11		0.00232254	5.77101e-07
255	31.7	2.05726		0.255	990.625	994.838	17.7475	981338	996.441	33.8286	981338																			0.00308222	5.63509e-17	0.0030774	2.31373e-11		0.00466755	2.5133e-06
255.5	31.72	2.05028		0.2555	991.25	995.235	15.883	982577	996.837	31.214	982577																			0.00308222	5.60005e-17	0.00307741	2.30652e-11		0.00469018	2.58557e-06
256	31.74	2.04307		0.256	991.875	995.632	14.1126	983816	997.231	28.6912	983816																			0.00308222	5.56528e-17	0.00307742	2.29935e-11		0.00471298	2.65939e-06
256.5	31.76	2.05539		0.2565	992.5	996.027	12.4381	985056	997.625	26.2622	985056																			0.00308222	5.53078e-17	0.00307743	2.29221e-11		0.00473594	2.73481e-06
257	31.78	2.0869		0.257	993.125	996.421	10.8613	986297	998.017	23.9286	986297																			0.00308222	5.49655e-17	0.00307743	2.28511e-11		0.00237954	4.93757e-07
257.5	31.8	2.11775		0.2575	993.75	996.813	9.38383	987539	998.407	21.6922	987539																			0.00308222	5.46258e-17	0.00307744	2.27804e-11		0.00237954	4.93757e-07
258	31.8	2.11775		0.258	993.75	997.205	11.9353	987539	998.797	25.4731	987539																			0.00308222	5.42888e-17	0.00307745	2.271e-11		0.00239119	4.77521e-07
258.5	31.82	2.12907		0.2585	994.375	997.595	10.3682	988782	999.185	23.1407	988782																			0.00308222	5.39543e-17	0.00307746	2.26399e-11		0.00239119	4.77521e-07
259	31.82	2.12907		0.259	994.375	997.984	13.0249	988782	999.573	27.0158	988782																			0.00308222	5.36224e-17	0.00307746	2.25702e-11		0.00240292	4.61439e-07
259.5	31.84	2.12118		0.2595	995	998.372	11.3693	990025	999.959	24.5884	990025																			0.00308222	5.32931e-17	0.00307747	2.25008e-11		0	9.50005e-06
260	31.84	2.12118		0.26	995	998.758	14.1261	990025	1000.34	28.5528	990025																			0.00308222	5.29663e-17	0.00307748	2.24317e-11		0.00480584	2.9709e-06
260.5	31.84	2.12118		0.2605	995	999.144	17.1722	990025	1000.73	32.7998	990025																			0.00308222	5.2642e-17	0.00307749	2.23629e-11		0.00970662	4.38827e-05
261	31.88	2.10473		0.261	996.25	999.528	10.7466	992514	1001.11	23.6154	992514																			0.00308222	5.23201e-17	0.00307749	2.22944e-11		0.00490148	3.30973e-06
261.5	31.92	2.14467		0.2615	997.5	999.911	5.81436	995006	1001.49	15.9268	995006																			0.00308222	5.20008e-17	0.0030775	2.22263e-11		0	9.50005e-06
262	31.92	2.14467		0.262	997.5	1000.29	7.80211	995006	1001.87	19.1053	995006																			0.00308222	5.16838e-17	0.00307751	2.21584e-11		0	9.50005e-06
262.5	31.92	2.14467		0.2625	997.5	1000.67	10.0742	995006	1002.25	22.5616	995006																			0.00308222	5.13693e-17	0.00307751	2.20909e-11		0.00245074	3.9876e-07
263	31.92	2.14467		0.263	997.5	1001.05	12.628	995006	1002.63	26.2934	995006																			0.00308222	5.10572e-17	0.00307752	2.20237e-11		0.00492584	3.39894e-06
263.5	31.94	2.13589		0.2635	998.125	1001.43	10.9365	996254	1003	23.8081	996254																			0.00308222	5.07474e-17	0.00307753	2.19568e-11		0.00742556	1.88646e-05
264	31.96	2.12688		0.264	998.75	1001.81	9.35955	997502	1003.38	21.4355	997502																					0.00307754	2.18902e-11
264.5	32	2.14617		0.2645	1000	1002.19	4.77639	1000000	1003.75	14.0941	1000000																				SD
265	32.02	2.15547		0.265	1000.63	1002.56	3.74621	1.00125e+06					Rel Sq Dev																	0.00308225	5.18805e-08		SD			SD
265.5	32.04	2.1458		0.2655	1001.25	1002.93	2.83719	1.0025e+06		10218.2	3.30784e+08		3.0891e-05																		SE	0.00307277	1.05171e-05		0.00301765	0.00175838
266	32.1	2.11536		0.266	1003.12	1003.31	0.0331792	1.00626e+06																							2.25781e-09		SE			SE
266.5	32.14	2.16967		0.2665	1004.38	1003.68	0.484716	1.00877e+06																									4.57263e-07			7.65237e-05
267	32.14	2.16967		0.267	1004.38	1004.05	0.106081	1.00877e+06
267.5	32.16	2.15894		0.2675	1005	1004.42	0.337908	1.01002e+06
268	32.16	2.15894		0.268	1005	1004.79	0.0453711	1.01002e+06
268.5	32.16	2.15894		0.2685	1005	1005.15	0.0237733	1.01002e+06
269	32.18	2.14796		0.269	1005.62	1005.52	0.0109665	1.01128e+06
269.5	32.2	2.15557		0.2695	1006.25	1005.89	0.133022	1.01254e+06
270	32.2	2.15557		0.27	1006.25	1006.25	6.56155e-07	1.01254e+06
270.5	32.2	2.15557		0.2705	1006.25	1006.61	0.131057	1.01254e+06
271	32.22	2.12527		0.271	1006.88	1006.97	0.00975504	1.0138e+06
271.5	32.24	2.15144		0.2715	1007.5	1007.33	0.027409	1.01506e+06
272	32.24	2.15144		0.272	1007.5	1007.69	0.0376555	1.01506e+06
272.5	32.26	2.13967		0.2725	1008.12	1008.05	0.0052428	1.01632e+06
273	32.26	2.13967		0.273	1008.12	1008.41	0.0812683	1.01632e+06
273.5	32.26	2.13967		0.2735	1008.12	1008.77	0.411528	1.01632e+06
274	32.26	2.13967		0.274	1008.12	1009.12	0.993774	1.01632e+06
274.5	32.26	2.13967		0.2745	1008.12	1009.48	1.82578	1.01632e+06
275	32.26	2.13967		0.275	1008.12	1009.83	2.90534	1.01632e+06
275.5	32.28	2.14655		0.2755	1008.75	1010.18	2.04994	1.01758e+06
276	32.3	2.15322		0.276	1009.37	1010.53	1.34093	1.01884e+06
276.5	32.34	2.12831		0.2765	1010.63	1010.88	0.0666577	1.02136e+06
277	32.36	2.11546		0.277	1011.25	1011.23	0.000311341	1.02263e+06
277.5	32.36	2.11546		0.2775	1011.25	1011.58	0.109237	1.02263e+06
278	32.38	2.10233		0.278	1011.88	1011.93	0.00277221	1.02389e+06
278.5	32.38	2.10233		0.2785	1011.88	1012.27	0.159028	1.02389e+06
279	32.38	2.10233		0.279	1011.88	1012.62	0.553403	1.02389e+06
279.5	32.42	2.09463		0.2795	1013.12	1012.96	0.026232	1.02642e+06
280	32.44	2.10012		0.28	1013.75	1013.31	0.196988	1.02769e+06
280.5	32.44	2.10012		0.2805	1013.75	1013.65	0.0103418	1.02769e+06
281	32.44	2.10012		0.281	1013.75	1013.99	0.0573389	1.02769e+06
281.5	32.44	2.10012		0.2815	1013.75	1014.33	0.335962	1.02769e+06
282	32.44	2.10012		0.282	1013.75	1014.67	0.844212	1.02769e+06
282.5	32.46	2.1054		0.2825	1014.38	1015.01	0.399453	1.02896e+06
283	32.46	2.1054		0.283	1014.38	1015.34	0.939475	1.02896e+06
283.5	32.48	2.11048		0.2835	1015	1015.68	0.463136	1.03022e+06
284	32.52	2.15781		0.284	1016.25	1016.02	0.0548245	1.03276e+06
284.5	32.52	2.15781		0.2845	1016.25	1016.35	0.0100417	1.03276e+06
285	32.52	2.15781		0.285	1016.25	1016.68	0.188017	1.03276e+06
285.5	32.54	2.18082		0.2855	1016.88	1017.02	0.0198978	1.03403e+06
286	32.56	2.16641		0.286	1017.5	1017.35	0.0232368	1.03531e+06
286.5	32.58	2.18895		0.2865	1018.12	1017.68	0.199696	1.03658e+06
287	32.58	2.18895		0.287	1018.12	1018.01	0.0137474	1.03658e+06
287.5	32.58	2.18895		0.2875	1018.12	1018.34	0.0447073	1.03658e+06
288	32.58	2.18895		0.288	1018.12	1018.66	0.290738	1.03658e+06
288.5	32.58	2.18895		0.2885	1018.12	1018.99	0.750017	1.03658e+06
289	32.64	2.14391		0.289	1020	1019.32	0.466561	1040400
289.5	32.64	2.14391		0.2895	1020	1019.64	0.128206	1040400
290	32.64	2.14391		0.29	1020	1019.97	0.00115464	1040400
290.5	32.64	2.14391		0.2905	1020	1020.29	0.08363	1040400
291	32.66	2.16594		0.291	1020.62	1020.61	0.000183592	1.04168e+06
291.5	32.68	2.13144		0.2915	1021.25	1020.93	0.10061	1.04295e+06
292	32.68	2.13144		0.292	1021.25	1021.25	1.06865e-05	1.04295e+06
292.5	32.7	2.13437		0.2925	1021.88	1021.57	0.0913047	1.04423e+06
293	32.72	2.11813		0.293	1022.5	1021.89	0.370265	1.04551e+06
293.5	32.76	2.10396		0.2935	1023.75	1022.21	2.37378	1.04806e+06
294	32.76	2.10396		0.294	1023.75	1022.53	1.49771	1.04806e+06
294.5	32.76	2.10396		0.2945	1023.75	1022.84	0.82408	1.04806e+06
295	32.76	2.10396		0.295	1023.75	1023.16	0.351228	1.04806e+06
295.5	32.76	2.10396		0.2955	1023.75	1023.47	0.0774926	1.04806e+06
296	32.76	2.10396		0.296	1023.75	1023.79	0.00122679	1.04806e+06
296.5	32.76	2.10396		0.2965	1023.75	1024.1	0.120798	1.04806e+06
297	32.78	2.0869		0.297	1024.38	1024.41	0.00117184	1.04934e+06
297.5	32.8	2.08893		0.2975	1025	1024.72	0.0783746	1050625
298	32.8	2.08893		0.298	1025	1025.03	0.000900207	1050625
298.5	32.8	2.08893		0.2985	1025	1025.34	0.114995	1050625
299	32.82	2.11001		0.299	1025.62	1025.65	0.000500313	1.05191e+06
299.5	32.82	2.11001		0.2995	1025.62	1025.95	0.108755	1.05191e+06
300	32.82	2.11001		0.3	1025.62	1026.26	0.404945	1.05191e+06
300.5	32.82	2.11001		0.3005	1025.62	1026.57	0.887528	1.05191e+06
301	32.82	2.11001		0.301	1025.62	1026.87	1.55498	1.05191e+06
301.5	32.82	2.11001		0.3015	1025.62	1027.18	2.40577	1.05191e+06
302	32.82	2.11001		0.302	1025.62	1027.48	3.43841	1.05191e+06
302.5	32.82	2.11001		0.3025	1025.62	1027.78	4.65141	1.05191e+06
303	32.82	2.11001		0.303	1025.62	1028.08	6.04328	1.05191e+06
303.5	32.82	2.11001		0.3035	1025.62	1028.38	7.61256	1.05191e+06
304	32.82	2.11001		0.304	1025.62	1028.68	9.3578	1.05191e+06
304.5	32.82	2.11001		0.3045	1025.62	1028.98	11.2775	1.05191e+06
305	32.84	2.13068		0.305	1026.25	1029.28	9.1903	1.05319e+06
305.5	32.86	2.11307		0.3055	1026.88	1029.58	7.31211	1.05447e+06
306	32.86	2.11307		0.306	1026.88	1029.88	9.00499	1.05447e+06
306.5	32.86	2.11307		0.3065	1026.88	1030.17	10.8687	1.05447e+06
307	32.88	2.11431		0.307	1027.5	1030.47	8.80262	1.05576e+06
307.5	32.88	2.11431		0.3075	1027.5	1030.76	10.6359	1.05576e+06
308	32.92	2.11622		0.308	1028.75	1031.05	5.31231	1.05833e+06
308.5	32.94	2.07836		0.3085	1029.38	1031.35	3.89126	1.05961e+06
309	32.94	2.07836		0.309	1029.38	1031.64	5.12854	1.05961e+06
309.5	32.96	2.05932		0.3095	1030	1031.93	3.72818	1060900
310	33	2		0.31	1031.25	1032.22	0.943416	1.06348e+06
310.5	33	2		0.3105	1031.25	1032.51	1.59004	1.06348e+06
311	33.04	1.9996		0.311	1032.5	1032.8	0.0899238	1.06606e+06
311.5	33.1	1.99747		0.3115	1034.38	1033.09	1.65634	1.06993e+06
312	33.12	1.97602		0.312	1035	1033.38	2.63938	1071225
312.5	33.12	1.97602		0.3125	1035	1033.66	1.79025	1071225
313	33.14	1.95412		0.313	1035.62	1033.95	2.81282	1.07252e+06
313.5	33.14	1.95412		0.3135	1035.62	1034.23	1.93779	1.07252e+06
314	33.14	1.95412		0.314	1035.62	1034.52	1.22699	1.07252e+06
314.5	33.14	1.95412		0.3145	1035.62	1034.8	0.679131	1.07252e+06
315	33.16	1.91074		0.315	1036.25	1035.08	1.36011	1.07381e+06
315.5	33.16	1.91074		0.3155	1036.25	1035.37	0.781676	1.07381e+06
316	33.16	1.91074		0.316	1036.25	1035.65	0.363309	1.07381e+06
316.5	33.16	1.91074		0.3165	1036.25	1035.93	0.103757	1.07381e+06
317	33.16	1.91074		0.317	1036.25	1036.21	0.00178175	1.07381e+06
317.5	33.16	1.91074		0.3175	1036.25	1036.49	0.0561506	1.07381e+06
318	33.16	1.91074		0.318	1036.25	1036.77	0.265643	1.07381e+06
318.5	33.16	1.91074		0.3185	1036.25	1037.04	0.629045	1.07381e+06
319	33.16	1.91074		0.319	1036.25	1037.32	1.14516	1.07381e+06
319.5	33.18	1.95081		0.3195	1036.88	1037.6	0.520413	1.07511e+06
320	33.18	1.95081		0.32	1036.88	1037.87	0.993922	1.07511e+06
320.5	33.18	1.95081		0.3205	1036.88	1038.15	1.61748	1.07511e+06
321	33.2	1.928		0.321	1037.5	1038.42	0.848123	1.07641e+06
321.5	33.2	1.928		0.3215	1037.5	1038.69	1.4265	1.07641e+06
322	33.2	1.928		0.322	1037.5	1038.97	2.15233	1.07641e+06
322.5	33.2	1.928		0.3225	1037.5	1039.24	3.02446	1.07641e+06
323	33.22	1.9047		0.323	1038.12	1039.51	1.91938	1.0777e+06
323.5	33.22	1.9047		0.3235	1038.12	1039.78	2.74245	1.0777e+06
324	33.22	1.9047		0.324	1038.12	1040.05	3.70932	1.0777e+06
324.5	33.22	1.9047		0.3245	1038.12	1040.32	4.81886	1.0777e+06
325	33.22	1.9047		0.325	1038.12	1040.59	6.06998	1.0777e+06
325.5	33.26	1.94167		0.3255	1039.38	1040.86	2.1951	1.0803e+06
326	33.26	1.94167		0.326	1039.38	1041.12	3.05815	1.0803e+06
326.5	33.28	1.93886		0.3265	1040	1041.39	1.93279	1081600
327	33.28	1.93886		0.327	1040	1041.66	2.74253	1081600
327.5	33.3	1.9566		0.3275	1040.62	1041.92	1.68011	1.0829e+06
328	33.3	1.9566		0.328	1040.62	1042.19	2.43563	1.0829e+06
328.5	33.3	1.9566		0.3285	1040.62	1042.45	3.32857	1.0829e+06
329	33.3	1.9566		0.329	1040.62	1042.71	4.3579	1.0829e+06
329.5	33.32	1.9534		0.3295	1041.25	1042.98	2.97566	1.0842e+06
330	33.32	1.9534		0.33	1041.25	1043.24	3.94737	1.0842e+06
330.5	33.32	1.9534		0.3305	1041.25	1043.5	5.05318	1.0842e+06
331	33.32	1.9534		0.331	1041.25	1043.76	6.29205	1.0842e+06
331.5	33.32	1.9534		0.3315	1041.25	1044.02	7.66298	1.0842e+06
332	33.32	1.9534		0.332	1041.25	1044.28	9.16496	1.0842e+06
332.5	33.34	1.92915		0.3325	1041.88	1044.54	7.08026	1.0855e+06
333	33.34	1.92915		0.333	1041.88	1044.79	8.51902	1.0855e+06
333.5	33.36	1.92548		0.3335	1042.5	1045.05	6.50734	1.08681e+06
334	33.36	1.92548		0.334	1042.5	1045.31	7.88215	1.08681e+06
334.5	33.36	1.92548		0.3345	1042.5	1045.56	9.38469	1.08681e+06
335	33.36	1.92548		0.335	1042.5	1045.82	11.014	1.08681e+06
335.5	33.36	1.92548		0.3355	1042.5	1046.07	12.7691	1.08681e+06
336	33.36	1.92548		0.336	1042.5	1046.33	14.649	1.08681e+06
336.5	33.36	1.92548		0.3365	1042.5	1046.58	16.6528	1.08681e+06
337	33.36	1.92548		0.337	1042.5	1046.83	18.7796	1.08681e+06
337.5	33.36	1.92548		0.3375	1042.5	1047.09	21.0283	1.08681e+06
338	33.38	1.92159		0.338	1043.12	1047.34	17.7424	1.08811e+06
338.5	33.38	1.92159		0.3385	1043.12	1047.59	19.9188	1.08811e+06
339	33.38	1.92159		0.339	1043.12	1047.84	22.2153	1.08811e+06
339.5	33.38	1.92159		0.3395	1043.12	1048.09	24.6309	1.08811e+06
340	33.38	1.92159		0.34	1043.12	1048.34	27.1647	1.08811e+06
340.5	33.4	1.8963		0.3405	1043.75	1048.59	23.381	1.08941e+06
341	33.4	1.8963		0.341	1043.75	1048.83	25.8388	1.08941e+06
341.5	33.4	1.8963		0.3415	1043.75	1049.08	28.413	1.08941e+06
342	33.4	1.8963		0.342	1043.75	1049.33	31.1026	1.08941e+06
342.5	33.4	1.8963		0.3425	1043.75	1049.57	33.9067	1.08941e+06
343	33.42	1.89193		0.343	1044.38	1049.82	29.6298	1.09072e+06
343.5	33.42	1.89193		0.3435	1044.38	1050.06	32.3545	1.09072e+06
344	33.42	1.89193		0.344	1044.38	1050.31	35.192	1.09072e+06
344.5	33.42	1.89193		0.3445	1044.38	1050.55	38.1414	1.09072e+06
345	33.42	1.89193		0.345	1044.38	1050.79	41.2018	1.09072e+06
345.5	33.42	1.89193		0.3455	1044.38	1051.04	44.3724	1.09072e+06
346	33.42	1.89193		0.346	1044.38	1051.28	47.6524	1.09072e+06
346.5	33.42	1.89193		0.3465	1044.38	1051.52	51.0409	1.09072e+06
347	33.42	1.89193		0.347	1044.38	1051.76	54.5372	1.09072e+06
347.5	33.44	1.88733		0.3475	1045	1052	48.9998	1092025
348	33.44	1.88733		0.348	1045	1052.24	52.4098	1092025
348.5	33.46	1.90385		0.3485	1045.62	1052.48	46.9686	1.09333e+06
349	33.46	1.90385		0.349	1045.62	1052.72	50.2919	1.09333e+06
349.5	33.48	1.92002		0.3495	1046.25	1052.95	44.9493	1.09464e+06
350	33.5	1.91485		0.35	1046.88	1053.19	39.8994	1.09595e+06
350.5	33.5	1.91485		0.3505	1046.88	1053.43	42.9445	1.09595e+06
351	33.5	1.91485		0.351	1046.88	1053.66	46.0938	1.09595e+06
351.5	33.5	1.91485		0.3515	1046.88	1053.9	49.3465	1.09595e+06
352	33.5	1.91485		0.352	1046.88	1054.13	52.702	1.09595e+06
352.5	33.54	1.94583		0.3525	1048.12	1054.37	38.987	1.09857e+06
353	33.54	1.94583		0.353	1048.12	1054.6	41.9611	1.09857e+06
353.5	33.56	1.94011		0.3535	1048.75	1054.84	37.0389	1.09988e+06
354	33.56	1.94011		0.354	1048.75	1055.07	39.9251	1.09988e+06
354.5	33.56	1.94011		0.3545	1048.75	1055.3	42.9122	1.09988e+06
355	33.58	1.93417		0.355	1049.38	1055.53	37.9124	1.10119e+06
355.5	33.58	1.93417		0.3555	1049.38	1055.76	40.8106	1.10119e+06
356	33.58	1.93417		0.356	1049.38	1055.99	43.8083	1.10119e+06
356.5	33.58	1.93417		0.3565	1049.38	1056.22	46.9047	1.10119e+06
357	33.58	1.93417		0.357	1049.38	1056.45	50.0991	1.10119e+06
357.5	33.6	1.928		0.3575	1050	1056.68	44.6478	1102500
358	33.62	1.92159		0.358	1050.62	1056.91	39.5037	1.10381e+06
358.5	33.62	1.92159		0.3585	1050.62	1057.14	42.4185	1.10381e+06
359	33.62	1.92159		0.359	1050.62	1057.37	45.4298	1.10381e+06
359.5	33.62	1.92159		0.3595	1050.62	1057.59	48.5369	1.10381e+06
360	33.64	1.91496		0.36	1051.25	1057.82	43.1385	1.10513e+06
360.5	33.64	1.91496		0.3605	1051.25	1058.04	46.1531	1.10513e+06
361	33.64	1.91496		0.361	1051.25	1058.27	49.262	1.10513e+06
361.5	33.64	1.91496		0.3615	1051.25	1058.49	52.4647	1.10513e+06
362	33.64	1.91496		0.362	1051.25	1058.72	55.7604	1.10513e+06
362.5	33.66	1.94998		0.3625	1051.88	1058.94	49.9255	1.10644e+06
363	33.66	1.94998		0.363	1051.88	1059.16	53.1264	1.10644e+06
363.5	33.66	1.94998		0.3635	1051.88	1059.39	56.419	1.10644e+06
364	33.66	1.94998		0.364	1051.88	1059.61	59.8025	1.10644e+06
364.5	33.66	1.94998		0.3645	1051.88	1059.83	63.2764	1.10644e+06
365	33.68	1.96371		0.365	1052.5	1060.05	57.011	1.10776e+06
365.5	33.68	1.96371		0.3655	1052.5	1060.27	60.388	1.10776e+06
366	33.68	1.96371		0.366	1052.5	1060.49	63.854	1.10776e+06
366.5	33.72	1.96987		0.3665	1053.75	1060.71	48.4452	1.11039e+06
367	33.72	1.96987		0.367	1053.75	1060.93	51.54	1.11039e+06
367.5	33.72	1.96987		0.3675	1053.75	1061.15	54.7232	1.11039e+06
368	33.72	1.96987		0.368	1053.75	1061.37	57.9941	1.11039e+06
368.5	33.74	1.98286		0.3685	1054.38	1061.58	51.9517	1.11171e+06
369	33.76	1.9752		0.369	1055	1061.8	46.2349	1113025
369.5	33.78	1.94666		0.3695	1055.62	1062.02	40.8448	1.11434e+06
370	33.78	1.94666		0.37	1055.62	1062.23	43.6507	1.11434e+06
370.5	33.78	1.94666		0.3705	1055.62	1062.45	46.543	1.11434e+06
371	33.8	1.93845		0.371	1056.25	1062.66	41.1154	1.11566e+06
371.5	33.82	1.92999		0.3715	1056.88	1062.88	36.0183	1.11698e+06
372	33.84	1.92128		0.372	1057.5	1063.09	31.2528	1.11831e+06
372.5	33.84	1.92128		0.3725	1057.5	1063.3	33.6845	1.11831e+06
373	33.84	1.92128		0.373	1057.5	1063.52	36.2015	1.11831e+06
373.5	33.86	1.91232		0.3735	1058.12	1063.73	31.4071	1.11963e+06
374	33.86	1.91232		0.374	1058.12	1063.94	33.8278	1.11963e+06
374.5	33.9	1.89364		0.3745	1059.38	1064.15	22.8259	1.12228e+06
375	33.9	1.89364		0.375	1059.38	1064.36	24.8865	1.12228e+06
375.5	33.92	1.90523		0.3755	1060	1064.57	20.9229	1123600
376	33.92	1.90523		0.376	1060	1064.78	22.8885	1123600
376.5	33.92	1.90523		0.3765	1060	1064.99	24.9377	1123600
377	33.92	1.90523		0.377	1060	1065.2	27.0697	1123600
377.5	33.92	1.90523		0.3775	1060	1065.41	29.2841	1123600
378	33.92	1.90523		0.378	1060	1065.62	31.5802	1123600
378.5	33.92	1.90523		0.3785	1060	1065.83	33.9575	1123600
379	33.96	1.92758		0.379	1061.25	1066.03	22.8916	1.12625e+06
379.5	33.96	1.92758		0.3795	1061.25	1066.24	24.9127	1.12625e+06
380	33.96	1.92758		0.38	1061.25	1066.45	27.0145	1.12625e+06
380.5	33.96	1.92758		0.3805	1061.25	1066.65	29.1964	1.12625e+06
381	33.96	1.92758		0.381	1061.25	1066.86	31.4578	1.12625e+06
381.5	33.96	1.92758		0.3815	1061.25	1067.06	33.7983	1.12625e+06
382	33.96	1.92758		0.382	1061.25	1067.27	36.2172	1.12625e+06
382.5	33.96	1.92758		0.3825	1061.25	1067.47	38.714	1.12625e+06
383	33.98	1.93834		0.383	1061.88	1067.68	33.6468	1.12758e+06
383.5	33.98	1.93834		0.3835	1061.88	1067.88	36.044	1.12758e+06
384	33.98	1.93834		0.384	1061.88	1068.08	38.518	1.12758e+06
384.5	33.98	1.93834		0.3845	1061.88	1068.28	41.0684	1.12758e+06
385	33.98	1.93834		0.385	1061.88	1068.49	43.6946	1.12758e+06
385.5	33.98	1.93834		0.3855	1061.88	1068.69	46.3961	1.12758e+06
386	33.98	1.93834		0.386	1061.88	1068.89	49.1724	1.12758e+06
386.5	33.98	1.93834		0.3865	1061.88	1069.09	52.0229	1.12758e+06
387	34	1.928		0.387	1062.5	1069.29	46.072	1.12891e+06
387.5	34.02	1.95908		0.3875	1063.12	1069.49	40.4768	1.13023e+06
388	34.04	1.96905		0.388	1063.75	1069.69	35.2385	1.13156e+06
388.5	34.04	1.96905		0.3885	1063.75	1069.88	37.6361	1.13156e+06
389	34.06	1.95825		0.389	1064.38	1070.08	32.5815	1.13289e+06
389.5	34.06	1.95825		0.3895	1064.38	1070.28	34.8781	1.13289e+06
390	34.06	1.95825		0.39	1064.38	1070.48	37.2477	1.13289e+06
390.5	34.06	1.95825		0.3905	1064.38	1070.67	39.6897	1.13289e+06
391	34.06	1.95825		0.391	1064.38	1070.87	42.2036	1.13289e+06
391.5	34.08	1.96782		0.3915	1065	1071.07	36.814	1134225
392	34.1	1.9566		0.392	1065.62	1071.26	31.7876	1.13556e+06
392.5	34.12	1.96577		0.3925	1066.25	1071.46	27.1255	1.13689e+06
393	34.12	1.96577		0.393	1066.25	1071.65	29.192	1.13689e+06
393.5	34.12	1.96577		0.3935	1066.25	1071.85	31.3295	1.13689e+06
394	34.12	1.96577		0.394	1066.25	1072.04	33.5377	1.13689e+06
394.5	34.12	1.96577		0.3945	1066.25	1072.23	35.816	1.13689e+06
395	34.12	1.96577		0.395	1066.25	1072.43	38.164	1.13689e+06
395.5	34.16	1.90013		0.3955	1067.5	1072.62	26.2178	1.13956e+06
396	34.16	1.90013		0.396	1067.5	1072.81	28.2232	1.13956e+06
396.5	34.16	1.90013		0.3965	1067.5	1073	30.2979	1.13956e+06
397	34.16	1.90013		0.397	1067.5	1073.2	32.4415	1.13956e+06
397.5	34.16	1.90013		0.3975	1067.5	1073.39	34.6534	1.13956e+06
398	34.2	1.91749		0.398	1068.75	1073.58	23.3026	1.14223e+06
398.5	34.2	1.91749		0.3985	1068.75	1073.77	25.1746	1.14223e+06
399	34.22	1.9258		0.399	1069.38	1073.96	20.9962	1.14356e+06
399.5	34.22	1.9258		0.3995	1069.38	1074.15	22.7672	1.14356e+06
400	34.22	1.9258		0.4	1069.38	1074.34	24.6058	1.14356e+06
400.5	34.22	1.9258		0.4005	1069.38	1074.52	26.5116	1.14356e+06
401	34.24	1.93386		0.401	1070	1074.71	22.2035	1144900
401.5	34.24	1.93386		0.4015	1070	1074.9	24.0078	1144900
402	34.26	1.96237		0.402	1070.62	1075.09	19.9102	1.14624e+06
402.5	34.26	1.96237		0.4025	1070.62	1075.27	21.6132	1.14624e+06
403	34.28	1.94926		0.403	1071.25	1075.46	17.7284	1.14758e+06
403.5	34.3	1.93584		0.4035	1071.88	1075.65	14.2251	1.14892e+06
404	34.3	1.93584		0.404	1071.88	1075.83	15.6605	1.14892e+06
404.5	34.3	1.93584		0.4045	1071.88	1076.02	17.1617	1.14892e+06
405	34.3	1.93584		0.405	1071.88	1076.2	18.728	1.14892e+06
405.5	34.3	1.93584		0.4055	1071.88	1076.39	20.3593	1.14892e+06
406	34.3	1.93584		0.406	1071.88	1076.57	22.055	1.14892e+06
406.5	34.3	1.93584		0.4065	1071.88	1076.76	23.8146	1.14892e+06
407	34.3	1.93584		0.407	1071.88	1076.94	25.6379	1.14892e+06
407.5	34.3	1.93584		0.4075	1071.88	1077.12	27.5244	1.14892e+06
408	34.3	1.93584		0.408	1071.88	1077.3	29.4736	1.14892e+06
408.5	34.3	1.93584		0.4085	1071.88	1077.49	31.4852	1.14892e+06
409	34.3	1.93584		0.409	1071.88	1077.67	33.5587	1.14892e+06
409.5	34.32	1.92212		0.4095	1072.5	1077.85	28.6164	1.15026e+06
410	34.32	1.92212		0.41	1072.5	1078.03	30.5862	1.15026e+06
410.5	34.32	1.92212		0.4105	1072.5	1078.21	32.6173	1.15026e+06
411	34.32	1.92212		0.411	1072.5	1078.39	34.7093	1.15026e+06
411.5	34.32	1.92212		0.4115	1072.5	1078.57	36.8616	1.15026e+06
412	34.32	1.92212		0.412	1072.5	1078.75	39.074	1.15026e+06
412.5	34.34	1.92915		0.4125	1073.12	1078.93	33.699	1.1516e+06
413	34.34	1.92915		0.413	1073.12	1079.11	35.8068	1.1516e+06
413.5	34.34	1.92915		0.4135	1073.12	1079.29	37.9739	1.1516e+06
414	34.36	1.93594		0.414	1073.75	1079.47	32.6652	1.15294e+06
414.5	34.36	1.93594		0.4145	1073.75	1079.64	34.7277	1.15294e+06
415	34.36	1.93594		0.415	1073.75	1079.82	36.8488	1.15294e+06
415.5	34.38	1.92159		0.4155	1074.38	1080	31.6098	1.15428e+06
416	34.38	1.92159		0.416	1074.38	1080.17	33.6265	1.15428e+06
416.5	34.38	1.92159		0.4165	1074.38	1080.35	35.7011	1.15428e+06
417	34.38	1.92159		0.417	1074.38	1080.53	37.8332	1.15428e+06
417.5	34.38	1.92159		0.4175	1074.38	1080.7	40.0227	1.15428e+06
418	34.38	1.92159		0.418	1074.38	1080.88	42.269	1.15428e+06
418.5	34.38	1.92159		0.4185	1074.38	1081.05	44.5717	1.15428e+06
419	34.38	1.92159		0.419	1074.38	1081.23	46.9307	1.15428e+06
419.5	34.42	1.91317		0.4195	1075.62	1081.4	33.3463	1.15697e+06
420	34.42	1.91317		0.42	1075.62	1081.57	35.3822	1.15697e+06
420.5	34.42	1.91317		0.4205	1075.62	1081.75	37.4741	1.15697e+06
421	34.44	1.89801		0.421	1076.25	1081.92	32.144	1.15831e+06
421.5	34.48	1.93051		0.4215	1077.5	1082.09	21.088	1.16101e+06
422	34.48	1.93051		0.422	1077.5	1082.26	22.6996	1.16101e+06
422.5	34.48	1.93051		0.4225	1077.5	1082.44	24.3671	1.16101e+06
423	34.48	1.93051		0.423	1077.5	1082.61	26.0901	1.16101e+06
423.5	34.48	1.93051		0.4235	1077.5	1082.78	27.8683	1.16101e+06
424	34.5	1.9566		0.424	1078.12	1082.95	23.2795	1.16235e+06
424.5	34.5	1.9566		0.4245	1078.12	1083.12	24.9538	1.16235e+06
425	34.5	1.9566		0.425	1078.12	1083.29	26.6826	1.16235e+06
425.5	34.5	1.9566		0.4255	1078.12	1083.46	28.4656	1.16235e+06
426	34.52	1.94095		0.426	1078.75	1083.63	23.8122	1.1637e+06
426.5	34.54	1.94583		0.4265	1079.38	1083.8	19.5707	1.16505e+06
427	34.54	1.94583		0.427	1079.38	1083.97	21.0924	1.16505e+06
427.5	34.54	1.94583		0.4275	1079.38	1084.14	22.6678	1.16505e+06
428	34.54	1.94583		0.428	1079.38	1084.3	24.2965	1.16505e+06
428.5	34.54	1.94583		0.4285	1079.38	1084.47	25.9783	1.16505e+06
429	34.56	1.92967		0.429	1080	1084.64	21.523	1166400
429.5	34.58	1.95495		0.4295	1080.62	1084.81	17.4837	1.16775e+06
430	34.58	1.95495		0.43	1080.62	1084.97	18.9058	1.16775e+06
430.5	34.58	1.95495		0.4305	1080.62	1085.14	20.3804	1.16775e+06
431	34.58	1.95495		0.431	1080.62	1085.31	21.9073	1.16775e+06
431.5	34.58	1.95495		0.4315	1080.62	1085.47	23.4861	1.16775e+06
432	34.58	1.95495		0.432	1080.62	1085.64	25.1165	1.16775e+06
432.5	34.58	1.95495		0.4325	1080.62	1085.8	26.7981	1.16775e+06
433	34.64	1.967		0.433	1082.5	1085.97	12.016	1.17181e+06
433.5	34.64	1.967		0.4335	1082.5	1086.13	13.1828	1.17181e+06
434	34.64	1.967		0.434	1082.5	1086.29	14.401	1.17181e+06
434.5	34.64	1.967		0.4345	1082.5	1086.46	15.6706	1.17181e+06
435	34.64	1.967		0.435	1082.5	1086.62	16.991	1.17181e+06
435.5	34.64	1.967		0.4355	1082.5	1086.79	18.3621	1.17181e+06
436	34.64	1.967		0.436	1082.5	1086.95	19.7834	1.17181e+06
436.5	34.66	1.97059		0.4365	1083.12	1087.11	15.8825	1.17316e+06
437	34.66	1.97059		0.437	1083.12	1087.27	17.2009	1.17316e+06
437.5	34.66	1.97059		0.4375	1083.12	1087.43	18.5691	1.17316e+06
438	34.68	1.97397		0.438	1083.75	1087.6	14.7891	1.17451e+06
438.5	34.68	1.97397		0.4385	1083.75	1087.76	16.0545	1.17451e+06
439	34.7	1.97714		0.439	1084.38	1087.92	12.5502	1.17587e+06
439.5	34.7	1.97714		0.4395	1084.38	1088.08	13.7132	1.17587e+06
440	34.72	1.9801		0.44	1085	1088.24	10.4868	1177225
440.5	34.72	1.9801		0.4405	1085	1088.4	11.5478	1177225
441	34.72	1.9801		0.441	1085	1088.56	12.6577	1177225
441.5	34.72	1.9801		0.4415	1085	1088.72	13.8161	1177225
442	34.72	1.9801		0.442	1085	1088.88	15.0229	1177225
442.5	34.72	1.9801		0.4425	1085	1089.03	16.2776	1177225
443	34.72	1.9801		0.443	1085	1089.19	17.58	1177225
443.5	34.72	1.9801		0.4435	1085	1089.35	18.9299	1177225
444	34.74	1.96237		0.444	1085.62	1089.51	15.0818	1.17858e+06
444.5	34.74	1.96237		0.4445	1085.62	1089.67	16.3289	1.17858e+06
445	34.74	1.96237		0.445	1085.62	1089.82	17.623	1.17858e+06
445.5	34.74	1.96237		0.4455	1085.62	1089.98	18.9637	1.17858e+06
446	34.74	1.96237		0.446	1085.62	1090.14	20.3508	1.17858e+06
446.5	34.74	1.96237		0.4465	1085.62	1090.29	21.7839	1.17858e+06
447	34.74	1.96237		0.447	1085.62	1090.45	23.263	1.17858e+06
447.5	34.74	1.96237		0.4475	1085.62	1090.6	24.7875	1.17858e+06
448	34.74	1.96237		0.448	1085.62	1090.76	26.3574	1.17858e+06
448.5	34.74	1.96237		0.4485	1085.62	1090.91	27.9722	1.17858e+06
449	34.74	1.96237		0.449	1085.62	1091.07	29.6318	1.17858e+06
449.5	34.74	1.96237		0.4495	1085.62	1091.22	31.3358	1.17858e+06
450	34.74	1.96237		0.45	1085.62	1091.38	33.084	1.17858e+06
450.5	34.74	1.96237		0.4505	1085.62	1091.53	34.8761	1.17858e+06
451	34.74	1.96237		0.451	1085.62	1091.68	36.7119	1.17858e+06
451.5	34.74	1.96237		0.4515	1085.62	1091.84	38.5911	1.17858e+06
452	34.76	1.96495		0.452	1086.25	1091.99	32.9478	1.17994e+06
452.5	34.76	1.96495		0.4525	1086.25	1092.14	34.7223	1.17994e+06
453	34.76	1.96495		0.453	1086.25	1092.29	36.5398	1.17994e+06
453.5	34.78	1.98774		0.4535	1086.88	1092.45	31.0447	1.1813e+06
454	34.8	2.01008		0.454	1087.5	1092.6	25.9942	1.18266e+06
454.5	34.8	2.01008		0.4545	1087.5	1092.75	27.5606	1.18266e+06
455	34.8	2.01008		0.455	1087.5	1092.9	29.1698	1.18266e+06
455.5	34.82	2.03197		0.4555	1088.12	1093.05	24.2724	1.18402e+06
456	34.82	2.03197		0.456	1088.12	1093.2	25.778	1.18402e+06
456.5	34.82	2.03197		0.4565	1088.12	1093.35	27.326	1.18402e+06
457	34.84	2.03366		0.457	1088.75	1093.5	22.5849	1.18538e+06
457.5	34.84	2.03366		0.4575	1088.75	1093.65	24.0296	1.18538e+06
458	34.86	2.01519		0.458	1089.38	1093.8	19.5926	1.18674e+06
458.5	34.86	2.01519		0.4585	1089.38	1093.95	20.9345	1.18674e+06
459	34.86	2.01519		0.459	1089.38	1094.1	22.3182	1.18674e+06
459.5	34.88	2.0165		0.4595	1090	1094.25	18.0431	1188100
460	34.88	2.0165		0.46	1090	1094.4	19.3243	1188100
460.5	34.88	2.0165		0.4605	1090	1094.54	20.6468	1188100
461	34.88	2.0165		0.461	1090	1094.69	22.0105	1188100
461.5	34.88	2.0165		0.4615	1090	1094.84	23.4151	1188100
462	34.9	2.03753		0.462	1090.62	1094.99	19.0184	1.18946e+06
462.5	34.92	2.0185		0.4625	1091.25	1095.13	15.0764	1.19083e+06
463	34.92	2.0185		0.463	1091.25	1095.28	16.2359	1.19083e+06
463.5	34.94	1.99909		0.4635	1091.88	1095.43	12.6071	1.19219e+06
464	34.94	1.99909		0.464	1091.88	1095.57	13.6651	1.19219e+06
464.5	34.94	1.99909		0.4645	1091.88	1095.72	14.7636	1.19219e+06
465	34.94	1.99909		0.465	1091.88	1095.86	15.9024	1.19219e+06
465.5	34.94	1.99909		0.4655	1091.88	1096.01	17.0813	1.19219e+06
466	34.94	1.99909		0.466	1091.88	1096.15	18.2999	1.19219e+06
466.5	34.94	1.99909		0.4665	1091.88	1096.3	19.5581	1.19219e+06
467	34.94	1.99909		0.467	1091.88	1096.44	20.8557	1.19219e+06
467.5	34.94	1.99909		0.4675	1091.88	1096.59	22.1924	1.19219e+06
468	34.94	1.99909		0.468	1091.88	1096.73	23.568	1.19219e+06
468.5	34.94	1.99909		0.4685	1091.88	1096.87	24.9823	1.19219e+06
469	34.96	1.95877		0.469	1092.5	1097.02	20.3987	1.19356e+06
469.5	34.96	1.95877		0.4695	1092.5	1097.16	21.7109	1.19356e+06
470	34.96	1.95877		0.47	1092.5	1097.3	23.0614	1.19356e+06
470.5	34.98	1.95908		0.4705	1093.12	1097.44	18.6598	1.19492e+06
471	34.98	1.95908		0.471	1093.12	1097.59	19.9086	1.19492e+06
471.5	34.98	1.95908		0.4715	1093.12	1097.73	21.1953	1.19492e+06
472	34.98	1.95908		0.472	1093.12	1097.87	22.5199	1.19492e+06
472.5	34.98	1.95908		0.4725	1093.12	1098.01	23.882	1.19492e+06
473	35	1.93845		0.473	1093.75	1098.15	19.387	1.19629e+06
473.5	35	1.93845		0.4735	1093.75	1098.29	20.6475	1.19629e+06
474	35	1.93845		0.474	1093.75	1098.43	21.9452	1.19629e+06
474.5	35	1.93845		0.4745	1093.75	1098.57	23.28	1.19629e+06
475	35	1.93845		0.475	1093.75	1098.72	24.6516	1.19629e+06
475.5	35	1.93845		0.4755	1093.75	1098.85	26.0599	1.19629e+06
476	35	1.93845		0.476	1093.75	1098.99	27.5045	1.19629e+06
476.5	35	1.93845		0.4765	1093.75	1099.13	28.9853	1.19629e+06
477	35	1.93845		0.477	1093.75	1099.27	30.5021	1.19629e+06
477.5	35.02	1.93834		0.4775	1094.38	1099.41	25.3682	1.19766e+06
478	35.02	1.93834		0.478	1094.38	1099.55	26.7832	1.19766e+06
478.5	35.06	1.93751		0.4785	1095.62	1099.69	16.5125	1.20039e+06
479	35.06	1.93751		0.479	1095.62	1099.83	17.6535	1.20039e+06
479.5	35.06	1.93751		0.4795	1095.62	1099.96	18.8304	1.20039e+06
480	35.06	1.93751		0.48	1095.62	1100.1	20.0431	1.20039e+06
480.5	35.06	1.93751		0.4805	1095.62	1100.24	21.2912	1.20039e+06
481	35.06	1.93751		0.481	1095.62	1100.38	22.5747	1.20039e+06
481.5	35.08	1.93678		0.4815	1096.25	1100.51	18.1738	1.20176e+06
482	35.08	1.93678		0.482	1096.25	1100.65	19.3566	1.20176e+06
482.5	35.08	1.93678		0.4825	1096.25	1100.79	20.5745	1.20176e+06
483	35.08	1.93678		0.483	1096.25	1100.92	21.8272	1.20176e+06
483.5	35.08	1.93678		0.4835	1096.25	1101.06	23.1145	1.20176e+06
484	35.08	1.93678		0.484	1096.25	1101.19	24.4362	1.20176e+06
484.5	35.08	1.93678		0.4845	1096.25	1101.33	25.7922	1.20176e+06
485	35.08	1.93678		0.485	1096.25	1101.46	27.1822	1.20176e+06
485.5	35.08	1.93678		0.4855	1096.25	1101.6	28.6061	1.20176e+06
486	35.08	1.93678		0.486	1096.25	1101.73	30.0637	1.20176e+06
486.5	35.1	1.9566		0.4865	1096.88	1101.87	24.9237	1.20313e+06
487	35.1	1.9566		0.487	1096.88	1102	26.2804	1.20313e+06
487.5	35.1	1.9566		0.4875	1096.88	1102.14	27.6705	1.20313e+06
488	35.12	1.93469		0.488	1097.5	1102.27	22.7422	1.20451e+06
488.5	35.12	1.93469		0.4885	1097.5	1102.4	24.0318	1.20451e+06
489	35.12	1.93469		0.489	1097.5	1102.54	25.3547	1.20451e+06
489.5	35.12	1.93469		0.4895	1097.5	1102.67	26.7105	1.20451e+06
490	35.12	1.93469		0.49	1097.5	1102.8	28.099	1.20451e+06
490.5	35.14	1.93333		0.4905	1098.12	1102.93	23.1192	1.20588e+06
491	35.18	1.92999		0.491	1099.38	1103.07	13.6191	1.20863e+06
491.5	35.18	1.92999		0.4915	1099.38	1103.2	14.6102	1.20863e+06
492	35.18	1.92999		0.492	1099.38	1103.33	15.6342	1.20863e+06
492.5	35.22	1.88337		0.4925	1100.62	1103.46	8.03982	1.21138e+06
493	35.22	1.88337		0.493	1100.62	1103.59	8.80114	1.21138e+06
493.5	35.24	1.8809		0.4935	1101.25	1103.72	6.11399	1.21275e+06
494	35.24	1.8809		0.494	1101.25	1103.85	6.77766	1.21275e+06
494.5	35.24	1.8809		0.4945	1101.25	1103.98	7.47423	1.21275e+06
495	35.24	1.8809		0.495	1101.25	1104.11	8.20353	1.21275e+06
495.5	35.24	1.8809		0.4955	1101.25	1104.24	8.96539	1.21275e+06
496	35.24	1.8809		0.496	1101.25	1104.37	9.75963	1.21275e+06
496.5	35.24	1.8809		0.4965	1101.25	1104.5	10.5861	1.21275e+06
497	35.24	1.8809		0.497	1101.25	1104.63	11.4445	1.21275e+06
497.5	35.26	1.85657		0.4975	1101.88	1104.76	8.33533	1.21413e+06
498	35.26	1.85657		0.498	1101.88	1104.89	9.0962	1.21413e+06
498.5	35.26	1.85657		0.4985	1101.88	1105.02	9.88886	1.21413e+06
499	35.26	1.85657		0.499	1101.88	1105.15	10.7131	1.21413e+06
499.5	35.26	1.85657		0.4995	1101.88	1105.28	11.5688	1.21413e+06
500	35.26	1.85657		0.5	1101.88	1105.4	12.4558	1.21413e+06
										Rel Sq Dev
							22202.1	8.59536e+08		2.58304e-05

## Sheet: Row3_5nm_0.01D_25per_0.01kf
ms	bonds		sd	time (s)	[AA]	Fit Full	SQ Dev	Sq Val	Fit 80	SQ Dev	Sq Val
0	0		0	0	0	0	0	0	0	0	0				0.8	A0/2	kon	SD COPASI	Full	A0/2	kon
20	0.06		0.342893	0.02	0.01875	0.0303359	0.000134232	0.000351562	0.0303926	0.000135549	0.000351562					12.5	0.00243733	7e-07		12.5	0.00243277
40	0.18		0.575247	0.04	0.05625	0.0605248	1.8274e-05	0.00316406	0.0606377	1.92519e-05	0.00316406
60	0.22		0.628932	0.06	0.06875	0.090568	0.000476023	0.00472656	0.0907365	0.000483405	0.00472656						Rel RMSD	R2	Correlation		Rel RMSD
80	0.28		0.69747	0.08	0.0875	0.120466	0.00108678	0.00765625	0.12069	0.00110157	0.00765625						0.00538268	0.999711	0.999856		0.005108
100	0.38		0.788554	0.1	0.11875	0.150221	0.000990423	0.0141016	0.150499	0.00100801	0.0141016
120	0.46		0.892392	0.12	0.14375	0.179833	0.00130198	0.0206641	0.180165	0.00132606	0.0206641
140	0.5		0.958745	0.14	0.15625	0.209303	0.00281465	0.0244141	0.209689	0.00285572	0.0244141
160	0.64		1.0202	0.16	0.2	0.238633	0.0014925	0.04	0.239072	0.00152659	0.04
180	0.68		1.07196	0.18	0.2125	0.267823	0.00306062	0.0451563	0.268314	0.00311521	0.0451563
200	0.78		1.16844	0.2	0.24375	0.296874	0.00282218	0.0594141	0.297417	0.00288019	0.0594141
220	0.82		1.17534	0.22	0.25625	0.325788	0.00483552	0.0656641	0.326383	0.00491857	0.0656641
240	1		1.40705	0.24	0.3125	0.354565	0.00176946	0.0976562	0.355211	0.00182419	0.0976562
260	1.08		1.43323	0.26	0.3375	0.383206	0.00208905	0.113906	0.383902	0.00215317	0.113906
280	1.12		1.48583	0.28	0.35	0.411713	0.00380845	0.1225	0.412459	0.0039011	0.1225
300	1.26		1.52169	0.3	0.39375	0.440085	0.00214696	0.155039	0.440881	0.00222134	0.155039
320	1.42		1.64028	0.32	0.44375	0.468325	0.000603938	0.196914	0.46917	0.000646172	0.196914
340	1.46		1.6294	0.34	0.45625	0.496433	0.00161468	0.208164	0.497326	0.00168727	0.208164
360	1.54		1.72574	0.36	0.48125	0.52441	0.00186277	0.231602	0.525351	0.00194493	0.231602
380	1.64		1.71458	0.38	0.5125	0.552257	0.00158059	0.262656	0.553246	0.00166022	0.262656
400	1.76		1.78161	0.4	0.55	0.579974	0.000898448	0.3025	0.581011	0.000961654	0.3025
420	1.86		1.80359	0.42	0.58125	0.607563	0.000692392	0.337852	0.608647	0.000750571	0.337852
440	1.88		1.8162	0.44	0.5875	0.635025	0.00225864	0.345156	0.636155	0.00236728	0.345156
460	2		1.8202	0.46	0.625	0.66236	0.0013958	0.390625	0.663536	0.00148501	0.390625
480	2.04		1.81976	0.48	0.6375	0.68957	0.00271129	0.406406	0.690791	0.00283993	0.406406
500	2.2		1.8963	0.5	0.6875	0.716655	0.000850004	0.472656	0.717921	0.000925425	0.472656
520	2.3		1.91485	0.52	0.71875	0.743616	0.000618302	0.516602	0.744926	0.000685197	0.516602
540	2.36		1.9567	0.54	0.7375	0.770453	0.00108593	0.543906	0.771808	0.00117706	0.543906
560	2.42		1.95495	0.56	0.75625	0.797169	0.00167436	0.571914	0.798568	0.00179077	0.571914
580	2.52		2.0225	0.58	0.7875	0.823763	0.00131501	0.620156	0.825205	0.00142167	0.620156
600	2.68		1.97397	0.6	0.8375	0.850237	0.00016222	0.701406	0.851721	0.00020225	0.701406
620	2.8		2.03008	0.62	0.875	0.87659	2.52905e-06	0.765625	0.878118	9.72031e-06	0.765625
640	2.88		1.99636	0.64	0.9	0.902825	7.98097e-06	0.81	0.904395	1.93131e-05	0.81
660	2.9		1.99747	0.66	0.90625	0.928942	0.000514912	0.821289	0.930553	0.000590637	0.821289
680	2.96		2.0982	0.68	0.925	0.954941	0.000896458	0.855625	0.956594	0.000998158	0.855625
700	3.06		2.21026	0.7	0.95625	0.980824	0.00060386	0.914414	0.982517	0.00068997	0.914414
720	3.2		2.34413	0.72	1	1.00659	4.34339e-05	1	1.00832	6.93016e-05	1
740	3.34		2.46273	0.74	1.04375	1.03224	0.000132427	1.08941	1.03402	9.47345e-05	1.08941
760	3.42		2.45023	0.76	1.06875	1.05778	0.000120343	1.14223	1.05959	8.3827e-05	1.14223
780	3.44		2.46314	0.78	1.075	1.0832	6.73061e-05	1.15562	1.08506	0.000101161	1.15562
800	3.54		2.45945	0.8	1.10625	1.10852	5.13212e-06	1.22379	1.11041	1.72921e-05	1.22379
820	3.56		2.47133	0.82	1.1125	1.13371	0.000450069	1.23766	1.13565	0.000535762	1.23766
840	3.66		2.47908	0.84	1.14375	1.1588	0.000226592	1.30816	1.16077	0.000289785	1.30816
860	3.78		2.50889	0.86	1.18125	1.18378	6.40413e-06	1.39535	1.18579	2.06003e-05	1.39535
880	3.84		2.53748	0.88	1.2	1.20865	7.47968e-05	1.44	1.21069	0.000114368	1.44
900	3.88		2.52375	0.9	1.2125	1.23341	0.000437117	1.47016	1.23549	0.00052856	1.47016
920	3.96		2.4615	0.92	1.2375	1.25806	0.000422624	1.53141	1.26018	0.000514287	1.53141
940	4.1		2.53262	0.94	1.28125	1.2826	1.82428e-06	1.6416	1.28476	1.23017e-05	1.6416
960	4.14		2.60931	0.96	1.29375	1.30704	0.000176533	1.67379	1.30923	0.000239618	1.67379
980	4.24		2.57854	0.98	1.325	1.33137	4.05293e-05	1.75563	1.3336	7.3878e-05	1.75563
1000	4.32		2.6472	1	1.35	1.35559	3.12527e-05	1.8225	1.35786	6.17011e-05	1.8225
1020	4.38		2.63151	1.02	1.36875	1.37971	0.000120115	1.87348	1.38201	0.000175817	1.87348
1040	4.5		2.67234	1.04	1.40625	1.40372	6.3765e-06	1.97754	1.40606	3.62206e-08	1.97754
1060	4.58		2.74572	1.06	1.43125	1.42764	1.30578e-05	2.04848	1.43001	1.54767e-06	2.04848
1080	4.74		2.75101	1.08	1.48125	1.45145	0.000888324	2.1941	1.45385	0.000750812	2.1941
1100	4.78		2.75454	1.1	1.49375	1.47515	0.000345891	2.23129	1.47759	0.000261156	2.23129
1120	4.82		2.74278	1.12	1.50625	1.49876	5.6146e-05	2.26879	1.50123	2.52157e-05	2.26879
1140	4.86		2.74513	1.14	1.51875	1.52226	1.23283e-05	2.3066	1.52477	3.61934e-05	2.3066
1160	4.94		2.74808	1.16	1.54375	1.54567	3.66792e-06	2.38316	1.5482	1.98309e-05	2.38316
1180	4.98		2.76332	1.18	1.55625	1.56897	0.000161789	2.42191	1.57154	0.000233796	2.42191
1200	4.98		2.76332	1.2	1.55625	1.59218	0.00129061	2.42191	1.59478	0.00148443	2.42191
1220	5.04		2.74844	1.22	1.575	1.61528	0.00162266	2.48062	1.61792	0.00184193	2.48062
1240	5.1		2.76157	1.24	1.59375	1.63829	0.00198397	2.54004	1.64096	0.0022287	2.54004
1260	5.2		2.84268	1.26	1.625	1.6612	0.00131074	2.64062	1.6639	0.00151345	2.64062
1280	5.28		2.80721	1.28	1.65	1.68402	0.00115737	2.7225	1.68675	0.00135058	2.7225
1300	5.38		2.85254	1.3	1.68125	1.70674	0.000649748	2.8266	1.7095	0.000798141	2.8266
1320	5.42		2.87511	1.32	1.69375	1.72936	0.00126843	2.86879	1.73216	0.00147509	2.86879
1340	5.52		2.88668	1.34	1.725	1.7519	0.00072335	2.97562	1.75472	0.000883134	2.97562
1360	5.52		2.88668	1.36	1.725	1.77433	0.00243358	2.97562	1.77718	0.00272315	2.97562
1380	5.6		2.91288	1.38	1.75	1.79667	0.00217846	3.0625	1.79956	0.00245584	3.0625
1400	5.66		2.91364	1.4	1.76875	1.81892	0.0025174	3.12848	1.82184	0.0028181	3.12848
1420	5.76		2.8749	1.42	1.8	1.84108	0.00168766	3.24	1.84402	0.00193799	3.24
1440	5.92		2.89786	1.44	1.85	1.86315	0.000172839	3.4225	1.86612	0.000259768	3.4225
1460	5.96		2.9126	1.46	1.8625	1.88512	0.000511726	3.46891	1.88812	0.000656419	3.46891
1480	6.06		2.82063	1.48	1.89375	1.90701	0.000175702	3.58629	1.91003	0.000265141	3.58629
1500	6.1		2.79068	1.5	1.90625	1.9288	0.000508464	3.63379	1.93186	0.000655633	3.63379
1520	6.2		2.80692	1.52	1.9375	1.9505	0.000169092	3.75391	1.95359	0.000258816	3.75391
1540	6.24		2.7893	1.54	1.95	1.97212	0.000489249	3.8025	1.97523	0.000636602	3.8025
1560	6.28		2.78553	1.56	1.9625	1.99365	0.000970075	3.85141	1.99679	0.0011755	3.85141
1580	6.34		2.78604	1.58	1.98125	2.01509	0.00114482	3.92535	2.01825	0.00136915	3.92535
1600	6.36		2.79075	1.6	1.9875	2.03644	0.00239484	3.95016	2.03963	0.00271763	3.95016
1620	6.4		2.78524	1.62	2	2.0577	0.00332954	4	2.06092	0.00371158	4
1640	6.54		2.72445	1.64	2.04375	2.07888	0.00123419	4.17691	2.08213	0.00147288	4.17691
1660	6.66		2.75688	1.66	2.08125	2.09997	0.000350591	4.3316	2.10325	0.000483891	4.3316
1680	6.8		2.84268	1.68	2.125	2.12098	1.61447e-05	4.51562	2.12428	5.16321e-07	4.51562
1700	6.82		2.81547	1.7	2.13125	2.14191	0.000113532	4.54223	2.14523	0.000195453	4.54223
1720	6.86		2.81776	1.72	2.14375	2.16274	0.000360776	4.59566	2.1661	0.0004993	4.59566
1740	6.92		2.84864	1.74	2.1625	2.1835	0.000440975	4.67641	2.18688	0.000594173	4.67641
1760	7.02		2.8212	1.76	2.19375	2.20417	0.000108608	4.81254	2.20757	0.000191073	4.81254
1780	7.08		2.79133	1.78	2.2125	2.22476	0.000150332	4.89516	2.22819	0.00024609	4.89516
1800	7.18		2.92803	1.8	2.24375	2.24527	2.30506e-06	5.03441	2.24872	2.46929e-05	5.03441
1820	7.28		2.9613	1.82	2.275	2.26569	8.66052e-05	5.17562	2.26917	3.39982e-05	5.17562
1840	7.3		2.91807	1.84	2.28125	2.28604	2.29266e-05	5.2041	2.28954	6.86875e-05	5.2041
1860	7.42		2.93078	1.86	2.31875	2.3063	0.000154957	5.3766	2.30983	7.96479e-05	5.3766
1880	7.5		2.87623	1.88	2.34375	2.32649	0.000298073	5.49316	2.33003	0.000188167	5.49316
1900	7.6		2.91288	1.9	2.375	2.34659	0.000807195	5.64062	2.35016	0.000617035	5.64062
1920	7.62		2.90864	1.92	2.38125	2.36661	0.000214237	5.67035	2.37021	0.000121937	5.67035
1940	7.66		2.89974	1.94	2.39375	2.38656	5.17154e-05	5.73004	2.39018	1.27724e-05	5.73004
1960	7.66		2.89974	1.96	2.39375	2.40643	0.000160676	5.73004	2.41007	0.000266219	5.73004
1980	7.7		2.87623	1.98	2.40625	2.42622	0.000398603	5.79004	2.42988	0.000558292	5.79004
2000	7.82		2.91419	2	2.44375	2.44593	4.73859e-06	5.97191	2.44961	3.43691e-05	5.97191
2020	7.86		2.91641	2.02	2.45625	2.46556	8.67065e-05	6.03316	2.46927	0.000169511	6.03316
2040	7.92		2.9531	2.04	2.475	2.48512	0.000102412	6.12563	2.48885	0.000191823	6.12563
2060	8		2.98142	2.06	2.5	2.5046	2.1179e-05	6.25	2.50835	6.97911e-05	6.25
2080	8.04		3.00814	2.08	2.5125	2.52401	0.000132447	6.31266	2.52778	0.00023355	6.31266
2100	8.12		2.99252	2.1	2.5375	2.54334	3.41042e-05	6.43891	2.54714	9.28364e-05	6.43891
2120	8.22		2.96641	2.12	2.56875	2.5626	3.78667e-05	6.59848	2.56641	5.46145e-06	6.59848
2140	8.4		3.02181	2.14	2.625	2.58178	0.00186809	6.89062	2.58562	0.00155107	6.89062
2160	8.46		2.93849	2.16	2.64375	2.60089	0.00183725	6.98941	2.60475	0.00152135	6.98941
2180	8.52		2.96266	2.18	2.6625	2.61992	0.00181291	7.08891	2.6238	0.0014976	7.08891
2200	8.54		2.93849	2.2	2.66875	2.63888	0.000892014	7.12223	2.64278	0.000674264	7.12223
2220	8.6		2.93361	2.22	2.6875	2.65777	0.000883726	7.22266	2.66169	0.000666008	7.22266
2240	8.62		2.9225	2.24	2.69375	2.67659	0.000294489	7.25629	2.68053	0.00017477	7.25629
2260	8.7		2.97294	2.26	2.71875	2.69533	0.000548291	7.3916	2.69929	0.000378498	7.3916
2280	8.7		2.97294	2.28	2.71875	2.71401	2.24864e-05	7.3916	2.71799	5.7994e-07	7.3916
2300	8.84		3.01082	2.3	2.7625	2.73261	0.000893372	7.63141	2.73661	0.000670253	7.63141
2320	8.86		2.99838	2.32	2.76875	2.75114	0.000310016	7.66598	2.75516	0.000184626	7.66598
2340	8.92		3.02742	2.34	2.7875	2.7696	0.000320246	7.77016	2.77364	0.000192004	7.77016
2360	8.96		3.01485	2.36	2.8	2.788	0.00014408	7.84	2.79205	6.31284e-05	7.84
2380	8.98		3.05498	2.38	2.80625	2.80632	4.8083e-09	7.87504	2.8104	1.71917e-05	7.87504
2400	9.02		3.05498	2.4	2.81875	2.82457	3.39075e-05	7.94535	2.82867	9.83815e-05	7.94535
2420	9.04		3.05479	2.42	2.825	2.84276	0.000315349	7.98062	2.84687	0.000478402	7.98062
2440	9.1		3.04014	2.44	2.84375	2.86087	0.000293262	8.08691	2.86501	0.000451889	8.08691
2460	9.18		3.04969	2.46	2.86875	2.87892	0.000103508	8.22973	2.88307	0.000205204	8.22973
2480	9.24		3.00545	2.48	2.8875	2.89691	8.84614e-05	8.33766	2.90107	0.000184269	8.33766
2500	9.28		3.05531	2.5	2.9	2.91482	0.000219627	8.41	2.91901	0.000361263	8.41
2520	9.34		3.08866	2.52	2.91875	2.93267	0.000193698	8.5191	2.93687	0.000328422	8.5191
2540	9.36		3.09943	2.54	2.925	2.95045	0.000647647	8.55562	2.95467	0.000880393	8.55562
2560	9.42		3.10483	2.56	2.94375	2.96816	0.000596058	8.66566	2.9724	0.000821067	8.66566
2580	9.46		3.0991	2.58	2.95625	2.98581	0.000874035	8.73941	2.99007	0.00114389	8.73941
2600	9.52		3.12849	2.6	2.975	3.0034	0.000806483	8.85062	3.00767	0.00106753	8.85062
2620	9.54		3.11211	2.62	2.98125	3.02092	0.00157357	8.88785	3.02521	0.00193246	8.88785
2640	9.64		3.0929	2.64	3.0125	3.03837	0.000669436	9.07516	3.04268	0.000910936	9.07516
2660	9.74		3.0965	2.66	3.04375	3.05576	0.000144347	9.26441	3.06009	0.000266975	9.26441
2680	9.78		3.03375	2.68	3.05625	3.07309	0.000283639	9.34066	3.07743	0.000448722	9.34066
2700	9.86		3.03854	2.7	3.08125	3.09036	8.29065e-05	9.4941	3.09471	0.000181256	9.4941
2720	9.9		3.0666	2.72	3.09375	3.10756	0.000190602	9.57129	3.11193	0.000330511	9.57129
2740	9.94		3.10692	2.74	3.10625	3.12469	0.00034017	9.64879	3.12908	0.000521386	9.64879
2760	9.96		3.08768	2.76	3.1125	3.14177	0.00085668	9.68766	3.14618	0.00113402	9.68766
2780	10.02		3.04173	2.78	3.13125	3.15878	0.000758033	9.80473	3.1632	0.00102108	9.80473
2800	10.06		3.02788	2.8	3.14375	3.17573	0.00102297	9.88316	3.18017	0.00132653	9.88316
2820	10.14		3.03854	2.82	3.16875	3.19262	0.000569972	10.041	3.19708	0.000802428	10.041
2840	10.24		3.05214	2.84	3.2	3.20945	8.93622e-05	10.24	3.21392	0.000193811	10.24
2860	10.32		3.12332	2.86	3.225	3.22622	1.49199e-06	10.4006	3.23071	3.25486e-05	10.4006
2880	10.38		3.09702	2.88	3.24375	3.24293	6.73442e-07	10.5219	3.24743	1.35285e-05	10.5219
2900	10.4		3.10099	2.9	3.25	3.25958	9.17221e-05	10.5625	3.26409	0.000198553	10.5625
2920	10.5		3.07975	2.92	3.28125	3.27617	2.58553e-05	10.7666	3.28069	3.09457e-07	10.7666
2940	10.54		3.07292	2.94	3.29375	3.29269	1.11562e-06	10.8488	3.29724	1.2159e-05	10.8488
2960	10.56		3.10204	2.96	3.3	3.30916	8.39646e-05	10.89	3.31372	0.000188265	10.89
2980	10.56		3.10204	2.98	3.3	3.32557	0.000654022	10.89	3.33015	0.000908782	10.89
3000	10.66		3.16617	3	3.33125	3.34193	0.000113977	11.0972	3.34651	0.000232942	11.0972
3020	10.68		3.1555	3.02	3.3375	3.35822	0.000429316	11.1389	3.36282	0.000641129	11.1389
3040	10.7		3.18297	3.04	3.34375	3.37446	0.000942859	11.1807	3.37907	0.00124755	11.1807
3060	10.78		3.20221	3.06	3.36875	3.39063	0.000478932	11.3485	3.39526	0.00070294	11.3485
3080	10.78		3.20221	3.08	3.36875	3.40676	0.00144444	11.3485	3.4114	0.00181885	11.3485
3100	10.8		3.22866	3.1	3.375	3.42282	0.00228675	11.3906	3.42748	0.00275372	11.3906
3120	10.82		3.21731	3.12	3.38125	3.43883	0.00331519	11.4329	3.4435	0.0038747	11.4329
3140	10.9		3.19564	3.14	3.40625	3.45478	0.00235505	11.6025	3.45946	0.00283149	11.6025
3160	10.96		3.19697	3.16	3.425	3.47067	0.00208612	11.7306	3.47537	0.00253716	11.7306
3180	11.04		3.17159	3.18	3.45	3.48651	0.00133324	11.9025	3.49122	0.00169932	11.9025
3200	11.06		3.18399	3.2	3.45625	3.5023	0.00212037	11.9457	3.50702	0.00257757	11.9457
3220	11.14		3.25676	3.22	3.48125	3.51803	0.00135249	12.1191	3.52276	0.0017232	12.1191
3240	11.2		3.25359	3.24	3.5	3.5337	0.0011357	12.25	3.53845	0.00147825	12.25
3260	11.26		3.26172	3.26	3.51875	3.54932	0.000934489	12.3816	3.55408	0.00124821	12.3816
3280	11.28		3.28474	3.28	3.525	3.56488	0.00159076	12.4256	3.56966	0.00199429	12.4256
3300	11.3		3.28295	3.3	3.53125	3.5804	0.00241526	12.4697	3.58518	0.00290854	12.4697
3320	11.36		3.2645	3.32	3.55	3.59585	0.00210244	12.6025	3.60065	0.00256545	12.6025
3340	11.4		3.27217	3.34	3.5625	3.61126	0.00237715	12.6914	3.61607	0.00286934	12.6914
3360	11.48		3.2239	3.36	3.5875	3.62661	0.00152932	12.8702	3.63143	0.00192974	12.8702
3380	11.52		3.23016	3.38	3.6	3.6419	0.00175595	12.96	3.64674	0.00218447	12.96
3400	11.58		3.19463	3.4	3.61875	3.65715	0.00147448	13.0954	3.662	0.00187013	13.0954
3420	11.64		3.27068	3.42	3.6375	3.67234	0.00121393	13.2314	3.6772	0.00157603	13.2314
3440	11.74		3.26172	3.44	3.66875	3.68748	0.000350882	13.4597	3.69235	0.000557022	13.4597
3460	11.82		3.26716	3.46	3.69375	3.70257	7.77992e-05	13.6438	3.70745	0.000187728	13.6438
3480	11.86		3.30601	3.48	3.70625	3.71761	0.000128989	13.7363	3.7225	0.000264056	13.7363
3500	11.9		3.368	3.5	3.71875	3.73259	0.000191628	13.8291	3.7375	0.000351442	13.8291
3520	11.96		3.39911	3.52	3.7375	3.74753	0.000100552	13.9689	3.75244	0.000223281	13.9689
3540	12		3.42304	3.54	3.75	3.76241	0.000154042	14.0625	3.76734	0.000300589	14.0625
3560	12.04		3.41097	3.56	3.7625	3.77724	0.000217405	14.1564	3.78218	0.000387372	14.1564
3580	12.04		3.41097	3.58	3.7625	3.79203	0.000871881	14.1564	3.79698	0.00118857	14.1564
3600	12.08		3.3984	3.6	3.775	3.80676	0.00100874	14.2506	3.81172	0.00134832	14.2506
3620	12.12		3.37334	3.62	3.7875	3.82144	0.00115218	14.3452	3.82641	0.00151425	14.3452
3640	12.16		3.37166	3.64	3.8	3.83608	0.00130158	14.44	3.84106	0.00168573	14.44
3660	12.18		3.35261	3.66	3.80625	3.85066	0.00197241	14.4875	3.85565	0.00244061	14.4875
3680	12.22		3.32599	3.68	3.81875	3.8652	0.00215735	14.5829	3.8702	0.00264693	14.5829
3700	12.3		3.43923	3.7	3.84375	3.87968	0.00129124	14.7744	3.8847	0.00167652	14.7744
3720	12.32		3.46667	3.72	3.85	3.89412	0.00194675	14.8225	3.89914	0.00241509	14.8225
3740	12.38		3.43123	3.74	3.86875	3.90851	0.001581	14.9672	3.91354	0.00200646	14.9672
3760	12.46		3.45657	3.76	3.89375	3.92285	0.000847016	15.1613	3.9279	0.0011659	15.1613
3780	12.54		3.44486	3.78	3.91875	3.93715	0.000338468	15.3566	3.9422	0.000549865	15.3566
3800	12.56		3.50561	3.8	3.925	3.95139	0.000696639	15.4056	3.95646	0.000989444	15.4056
3820	12.6		3.48735	3.82	3.9375	3.96559	0.000789216	15.5039	3.97066	0.00109987	15.5039
3840	12.68		3.50722	3.84	3.9625	3.97974	0.000297389	15.7014	3.98483	0.000498445	15.7014
3860	12.68		3.50722	3.86	3.9625	3.99385	0.000982829	15.7014	3.99894	0.00132791	15.7014
3880	12.74		3.48915	3.88	3.98125	4.00791	0.000710681	15.8504	4.01301	0.0010086	15.8504
3900	12.82		3.44768	3.9	4.00625	4.02192	0.000245571	16.05	4.02703	0.000431809	16.05
3920	12.84		3.43694	3.92	4.0125	4.03589	0.000546936	16.1002	4.04101	0.000812549	16.1002
3940	12.94		3.45189	3.94	4.04375	4.04981	3.66832e-05	16.3519	4.05493	0.000125092	16.3519
3960	12.96		3.47551	3.96	4.05	4.06368	0.000187169	16.4025	4.06882	0.000354112	16.4025
3980	13		3.40528	3.98	4.0625	4.07751	0.000225293	16.5039	4.08266	0.000406252	16.5039
4000	13.04		3.36926	4	4.075	4.09129	0.000265473	16.6056	4.09645	0.000460024	16.6056
4020	13.1		3.39191	4.02	4.09375	4.10503	0.00012728	16.7588	4.1102	0.000270456	16.7588
4040	13.12		3.40315	4.04	4.1	4.11873	0.000350646	16.81	4.1239	0.000571114	16.81
4060	13.2		3.33939	4.06	4.125	4.13237	5.43851e-05	17.0156	4.13756	0.000157647	17.0156
4080	13.2		3.33939	4.08	4.125	4.14598	0.000440132	17.0156	4.15117	0.00068482	17.0156
4100	13.24		3.36086	4.1	4.1375	4.15954	0.000485756	17.1189	4.16474	0.000741915	17.1189
4120	13.28		3.38171	4.12	4.15	4.17306	0.0005316	17.2225	4.17826	0.000798805	17.2225
4140	13.34		3.42368	4.14	4.16875	4.18653	0.000316104	17.3785	4.19174	0.000528739	17.3785
4160	13.38		3.4547	4.16	4.18125	4.19996	0.000350013	17.4829	4.20518	0.000572736	17.4829
4180	13.4		3.4641	4.18	4.1875	4.21334	0.000667945	17.5352	4.21858	0.000965724	17.5352
4200	13.42		3.47336	4.2	4.19375	4.22669	0.00108488	17.5875	4.23193	0.00145749	17.5875
4220	13.46		3.47987	4.22	4.20625	4.23999	0.00113822	17.6925	4.24524	0.00151984	17.6925
4240	13.48		3.47714	4.24	4.2125	4.25324	0.00166014	17.7452	4.2585	0.00211604	17.7452
4260	13.54		3.46824	4.26	4.23125	4.26646	0.00123972	17.9035	4.27172	0.00163807	17.9035
4280	13.56		3.46503	4.28	4.2375	4.27963	0.00177512	17.9564	4.2849	0.00224708	17.9564
4300	13.6		3.46993	4.3	4.25	4.29276	0.00182864	18.0625	4.29804	0.00230799	18.0625
4320	13.6		3.46993	4.32	4.25	4.30585	0.00311936	18.0625	4.31114	0.00373783	18.0625
4340	13.62		3.47801	4.34	4.25625	4.3189	0.00392478	18.1157	4.32419	0.00461615	18.1157
4360	13.66		3.48219	4.36	4.26875	4.3319	0.00398836	18.2222	4.33721	0.00468611	18.2222
4380	13.74		3.47755	4.38	4.29375	4.34487	0.00261301	18.4363	4.35018	0.00318397	18.4363
4400	13.84		3.51252	4.4	4.325	4.35779	0.00107523	18.7056	4.36311	0.00145215	18.7056
4420	13.86		3.51913	4.42	4.33125	4.37067	0.00155416	18.7597	4.376	0.00200225	18.7597
4440	13.9		3.4859	4.44	4.34375	4.38351	0.0015812	18.8682	4.38885	0.00203357	18.8682
4460	13.92		3.48062	4.46	4.35	4.39632	0.0021451	18.9225	4.40165	0.00266805	18.9225
4480	13.96		3.4228	4.48	4.3625	4.40908	0.00216931	19.0314	4.41442	0.00269578	19.0314
4500	13.98		3.40522	4.5	4.36875	4.4218	0.00281391	19.086	4.42715	0.00341037	19.086
4520	14		3.43482	4.52	4.375	4.43448	0.0035375	19.1406	4.43984	0.00420369	19.1406
4540	14.04		3.43458	4.54	4.3875	4.44712	0.00355427	19.2502	4.45248	0.00422286	19.2502
4560	14.06		3.45189	4.56	4.39375	4.45972	0.00435191	19.305	4.46509	0.00508962	19.305
4580	14.08		3.469	4.58	4.4	4.47228	0.00522452	19.36	4.47766	0.0060311	19.36
4600	14.18		3.52876	4.6	4.43125	4.4848	0.00286798	19.636	4.49019	0.00347386	19.636
4620	14.22		3.56067	4.62	4.44375	4.49729	0.00286624	19.7469	4.50268	0.00347271	19.7469
4640	14.26		3.52371	4.64	4.45625	4.50973	0.00286034	19.8582	4.51513	0.00346698	19.8582
4660	14.28		3.55073	4.66	4.4625	4.52214	0.00355673	19.9139	4.52754	0.00423069	19.9139
4680	14.3		3.55477	4.68	4.46875	4.53451	0.00432386	19.9697	4.53992	0.00506486	19.9697
4700	14.32		3.54731	4.7	4.475	4.54684	0.00516034	20.0256	4.55225	0.00596812	20.0256
4720	14.36		3.50906	4.72	4.4875	4.55913	0.00513041	20.1377	4.56455	0.00593689	20.1377
4740	14.42		3.48497	4.74	4.50625	4.57138	0.00424196	20.3063	4.57681	0.00497883	20.3063
4760	14.44		3.45335	4.76	4.5125	4.5836	0.00505464	20.3627	4.58903	0.00585723	20.3627
4780	14.5		3.4859	4.78	4.53125	4.59577	0.00416335	20.5322	4.60122	0.00489534	20.5322
4800	14.5		3.4859	4.8	4.53125	4.60791	0.00587748	20.5322	4.61336	0.0067426	20.5322
4820	14.52		3.47714	4.82	4.5375	4.62002	0.00680924	20.5889	4.62547	0.0077392	20.5889
4840	14.58		3.43829	4.84	4.55625	4.63208	0.00575087	20.7594	4.63754	0.00660886	20.7594
4860	14.62		3.43123	4.86	4.56875	4.64411	0.00567973	20.8735	4.64958	0.00653352	20.8735
4880	14.64		3.42162	4.88	4.575	4.65611	0.0065783	20.9306	4.66158	0.00749587	20.9306
4900	14.68		3.46083	4.9	4.5875	4.66806	0.00649038	21.0452	4.67354	0.00740297	21.0452
4920	14.68		3.46083	4.92	4.5875	4.67998	0.00855304	21.0452	4.68547	0.00959732	21.0452
4940	14.76		3.53659	4.94	4.6125	4.69187	0.00629899	21.2752	4.69736	0.00720038	21.2752
4960	14.78		3.52647	4.96	4.61875	4.70371	0.00721883	21.3329	4.70921	0.00818265	21.3329
4980	14.82		3.49424	4.98	4.63125	4.71553	0.00710232	21.4485	4.72103	0.00805956	21.4485
5000	14.9		3.55477	5	4.65625	4.7273	0.00504827	21.6807	4.73281	0.00586087	21.6807
5020	14.92		3.55528	5.02	4.6625	4.73904	0.00585859	21.7389	4.74455	0.00673252	21.7389
5040	14.96		3.53316	5.04	4.675	4.75075	0.0057375	21.8556	4.75626	0.00660352	21.8556
5060	15.02		3.47569	5.06	4.69375	4.76242	0.00471501	22.0313	4.76794	0.00550369	22.0313
5080	15.02		3.47569	5.08	4.69375	4.77405	0.00644816	22.0313	4.77958	0.0073662	22.0313
5100	15.08		3.49799	5.1	4.7125	4.78565	0.00535093	22.2077	4.79118	0.00619074	22.2077
5120	15.12		3.49684	5.12	4.725	4.79721	0.00521498	22.3256	4.80275	0.00604524	22.3256
5140	15.16		3.49522	5.14	4.7375	4.80875	0.00507586	22.4439	4.81429	0.00589613	22.4439
5160	15.2		3.50469	5.16	4.75	4.82024	0.00493376	22.5625	4.82579	0.00574366	22.5625
5180	15.26		3.48915	5.18	4.76875	4.8317	0.00396298	22.741	4.83725	0.00469269	22.741
5200	15.3		3.47429	5.2	4.78125	4.84313	0.00382906	22.8604	4.84869	0.00454752	22.8604
5220	15.34		3.49378	5.22	4.79375	4.85452	0.00369332	22.98	4.86008	0.00440011	22.98
5240	15.4		3.4407	5.24	4.8125	4.86588	0.00284964	23.1602	4.87145	0.0034748	23.1602
5260	15.4		3.4407	5.26	4.8125	4.87721	0.00418709	23.1602	4.88278	0.00493897	23.1602
5280	15.42		3.43829	5.28	4.81875	4.8885	0.00486504	23.2204	4.89407	0.00567379	23.2204
5300	15.46		3.45657	5.3	4.83125	4.89976	0.00469342	23.341	4.90534	0.005489	23.341
5320	15.52		3.45967	5.32	4.85	4.91098	0.00371905	23.5225	4.91657	0.00443127	23.5225
5340	15.52		3.45967	5.34	4.85	4.92218	0.00520943	23.5225	4.92776	0.00604733	23.5225
5360	15.56		3.45335	5.36	4.8625	4.93334	0.00501771	23.6439	4.93893	0.0058413	23.6439
5380	15.6		3.42304	5.38	4.875	4.94446	0.00482502	23.7656	4.95006	0.0056339	23.7656
5400	15.66		3.43547	5.4	4.89375	4.95556	0.00382001	23.9488	4.96116	0.00454378	23.9488
5420	15.68		3.44328	5.42	4.9	4.96662	0.00443791	24.01	4.97222	0.00521619	24.01
5440	15.76		3.43811	5.44	4.925	4.97765	0.00277166	24.2556	4.98326	0.0033938	24.2556
5460	15.8		3.48735	5.46	4.9375	4.98864	0.00261564	24.3789	4.99426	0.00322139	24.3789
5480	15.88		3.44445	5.48	4.9625	4.99961	0.001377	24.6264	5.00523	0.00182551	24.6264
5500	15.9		3.41565	5.5	4.96875	5.01054	0.00174645	24.6885	5.01616	0.00224797	24.6885
5520	15.9		3.41565	5.52	4.96875	5.02144	0.00277639	24.6885	5.02707	0.00340094	24.6885
5540	15.94		3.39286	5.54	4.98125	5.03231	0.00260718	24.8129	5.03794	0.00321384	24.8129
5560	15.98		3.40522	5.56	4.99375	5.04315	0.00244018	24.9375	5.04878	0.00302855	24.9375
5580	15.98		3.40522	5.58	4.99375	5.05395	0.00362457	24.9375	5.05959	0.00433521	24.9375
5600	16		3.3635	5.6	5	5.06473	0.00418988	25	5.07037	0.00495209	25
5620	16.02		3.35743	5.62	5.00625	5.07547	0.00479183	25.0625	5.08112	0.00560531	25.0625
5640	16.04		3.37525	5.64	5.0125	5.08619	0.0054296	25.1252	5.09184	0.00629406	25.1252
5660	16.06		3.38093	5.66	5.01875	5.09687	0.00610238	25.1879	5.10252	0.00701754	25.1879
5680	16.08		3.37453	5.68	5.025	5.10752	0.00680937	25.2506	5.11318	0.00777493	25.2506
5700	16.08		3.37453	5.7	5.025	5.11814	0.00867496	25.2506	5.1238	0.00976139	25.2506
5720	16.14		3.40238	5.72	5.04375	5.12873	0.00722152	25.4394	5.13439	0.00821622	25.4394
5740	16.18		3.42416	5.74	5.05625	5.13929	0.00689552	25.5657	5.14496	0.00786887	25.5657
5760	16.22		3.36224	5.76	5.06875	5.14982	0.00657216	25.6922	5.15549	0.00752377	25.6922
5780	16.26		3.37136	5.78	5.08125	5.16032	0.00625179	25.8191	5.16599	0.0071813	25.8191
5800	16.28		3.38768	5.8	5.0875	5.17079	0.00693686	25.8827	5.17647	0.00791485	25.8827
5820	16.34		3.3881	5.82	5.10625	5.18123	0.00562162	26.0738	5.18691	0.00650579	26.0738
5840	16.36		3.38004	5.84	5.1125	5.19164	0.00626273	26.1377	5.19732	0.00719473	26.1377
5860	16.4		3.3635	5.86	5.125	5.20202	0.00593175	26.2656	5.20771	0.00684019	26.2656
5880	16.46		3.31333	5.88	5.14375	5.21237	0.00470854	26.4582	5.21806	0.00552192	26.4582
5900	16.46		3.31333	5.9	5.14375	5.22269	0.00623159	26.4582	5.22838	0.00716299	26.4582
5920	16.46		3.31333	5.92	5.14375	5.23298	0.00796251	26.4582	5.23868	0.00901171	26.4582
5940	16.52		3.24887	5.94	5.1625	5.24325	0.00651996	26.6514	5.24895	0.007473	26.6514
5960	16.62		3.26221	5.96	5.19375	5.25348	0.00356775	26.975	5.25918	0.00428161	26.975
5980	16.64		3.2645	5.98	5.2	5.26369	0.00405594	27.04	5.26939	0.00481533	27.04
6000	16.7		3.27062	6	5.21875	5.27386	0.00303746	27.2354	5.27957	0.00369937	27.2354
6020	16.76		3.33673	6.02	5.2375	5.28401	0.00216332	27.4314	5.28972	0.00272732	27.4314
6040	16.76		3.33673	6.04	5.2375	5.29413	0.0032071	27.4314	5.29985	0.00388708	27.4314
6060	16.8		3.3635	6.06	5.25	5.30422	0.00294011	27.5625	5.30994	0.0035929	27.5625
6080	16.82		3.35261	6.08	5.25625	5.31429	0.00336818	27.6282	5.32001	0.00406494	27.6282
6100	16.84		3.32945	6.1	5.2625	5.32432	0.00382186	27.6939	5.33004	0.00456231	27.6939
6120	16.86		3.29377	6.12	5.26875	5.33433	0.00430052	27.7597	5.34005	0.00508437	27.7597
6140	16.9		3.24582	6.14	5.28125	5.34431	0.00397627	27.8916	5.35004	0.00473162	27.8916
6160	16.92		3.24638	6.16	5.2875	5.35426	0.00445679	27.9577	5.35999	0.00525495	27.9577
6180	17		3.27217	6.18	5.3125	5.36418	0.00267115	28.2227	5.36992	0.00329678	28.2227
6200	17.08		3.33236	6.2	5.3375	5.37408	0.00133806	28.4889	5.37982	0.00179069	28.4889
6220	17.08		3.33236	6.22	5.3375	5.38395	0.00215746	28.4889	5.38969	0.00272359	28.4889
6240	17.12		3.33115	6.24	5.35	5.39379	0.00191757	28.6225	5.39953	0.00245344	28.6225
6260	17.16		3.35364	6.26	5.3625	5.4036	0.00168959	28.7564	5.40935	0.00219485	28.7564
6280	17.2		3.33939	6.28	5.375	5.41339	0.00147395	28.8906	5.41914	0.00194826	28.8906
6300	17.24		3.31242	6.3	5.3875	5.42315	0.0012711	29.0252	5.4289	0.00171412	29.0252
6320	17.24		3.31242	6.32	5.3875	5.43289	0.00205989	29.0252	5.43864	0.00261509	29.0252
6340	17.26		3.31089	6.34	5.39375	5.44259	0.00238563	29.0925	5.44835	0.00298085	29.0925
6360	17.3		3.28295	6.36	5.40625	5.45227	0.00211813	29.2275	5.45803	0.00268114	29.2275
6380	17.32		3.29334	6.38	5.4125	5.46193	0.00244301	29.2952	5.46769	0.00304546	29.2952
6400	17.38		3.29916	6.4	5.43125	5.47155	0.00162442	29.4985	5.47732	0.00212201	29.4985
6420	17.42		3.25725	6.42	5.44375	5.48116	0.00139914	29.6344	5.48692	0.00186352	29.6344
6440	17.42		3.25725	6.44	5.44375	5.49073	0.00220712	29.6344	5.4965	0.00278208	29.6344
6460	17.44		3.22966	6.46	5.45	5.50028	0.00252794	29.7025	5.50605	0.00314119	29.7025
6480	17.44		3.22966	6.48	5.45	5.5098	0.00357621	29.7025	5.51557	0.00429958	29.7025
6500	17.46		3.25179	6.5	5.45625	5.5193	0.00397508	29.7707	5.52507	0.00473621	29.7707
6520	17.52		3.24265	6.52	5.475	5.52877	0.00289114	29.9756	5.53454	0.0035454	29.9756
6540	17.54		3.28885	6.54	5.48125	5.53821	0.00324499	30.0441	5.54399	0.0039364	30.0441
6560	17.58		3.26963	6.56	5.49375	5.54763	0.00290355	30.1813	5.55341	0.00355962	30.1813
6580	17.62		3.27457	6.58	5.50625	5.55703	0.00257851	30.3188	5.56281	0.00319891	30.3188
6600	17.64		3.25831	6.6	5.5125	5.5664	0.002905	30.3877	5.57218	0.00356169	30.3877
6620	17.68		3.27488	6.62	5.525	5.57574	0.00257474	30.5256	5.58153	0.00319514	30.5256
6640	17.68		3.27488	6.64	5.525	5.58506	0.00360727	30.5256	5.59085	0.00433571	30.5256
6660	17.7		3.25825	6.66	5.53125	5.59435	0.00398213	30.5947	5.60014	0.00474604	30.5947
6680	17.7		3.25825	6.68	5.53125	5.60362	0.00523782	30.5947	5.60941	0.0061093	30.5947
6700	17.72		3.26623	6.7	5.5375	5.61287	0.00568013	30.6639	5.61866	0.00658655	30.6639
6720	17.76		3.25707	6.72	5.55	5.62209	0.00519634	30.8025	5.62788	0.00606504	30.8025
6740	17.78		3.25229	6.74	5.55625	5.63128	0.00562951	30.8719	5.63707	0.0065326	30.8719
6760	17.82		3.26716	6.76	5.56875	5.64045	0.00514088	31.011	5.64625	0.00600563	31.011
6780	17.86		3.26914	6.78	5.58125	5.6496	0.00467109	31.1504	5.65539	0.0054972	31.1504
6800	17.9		3.24582	6.8	5.59375	5.65872	0.00422063	31.29	5.66452	0.00500779	31.29
6820	17.92		3.27735	6.82	5.6	5.66781	0.00459863	31.36	5.67361	0.00541904	31.36
6840	17.94		3.27161	6.84	5.60625	5.67689	0.00498942	31.43	5.68269	0.00584282	31.43
6860	17.96		3.26574	6.86	5.6125	5.68593	0.00539262	31.5002	5.69174	0.00627874	31.5002
6880	18.06		3.30845	6.88	5.64375	5.69496	0.00262237	31.8519	5.70076	0.00325066	31.8519
6900	18.08		3.30191	6.9	5.65	5.70396	0.00291166	31.9225	5.70977	0.00357207	31.9225
6920	18.16		3.24962	6.92	5.675	5.71294	0.0014392	32.2056	5.71875	0.00191364	32.2056
6940	18.22		3.30161	6.94	5.69375	5.72189	0.000791861	32.4188	5.7277	0.0011526	32.4188
6960	18.3		3.27062	6.96	5.71875	5.73082	0.000145678	32.7041	5.73663	0.00031973	32.7041
6980	18.3		3.27062	6.98	5.71875	5.73973	0.000439988	32.7041	5.74554	0.000717626	32.7041
7000	18.32		3.25011	7	5.725	5.74861	0.000557369	32.7756	5.75442	0.000865693	32.7756
7020	18.36		3.27068	7.02	5.7375	5.75747	0.000398727	32.9189	5.76328	0.000664786	32.9189
7040	18.42		3.26963	7.04	5.75625	5.7663	0.000101091	33.1344	5.77212	0.000251888	33.1344
7060	18.46		3.30112	7.06	5.76875	5.77512	4.05451e-05	33.2785	5.78094	0.000148483	33.2785
7080	18.46		3.30112	7.08	5.76875	5.78391	0.000229752	33.2785	5.78973	0.00044002	33.2785
7100	18.52		3.32265	7.1	5.7875	5.79267	2.67777e-05	33.4952	5.79849	0.00012089	33.4952
7120	18.58		3.3065	7.12	5.80625	5.80142	2.33387e-05	33.7125	5.80724	9.80973e-07	33.7125
7140	18.58		3.3065	7.14	5.80625	5.81014	1.51359e-05	33.7125	5.81596	9.43442e-05	33.7125
7160	18.6		3.29677	7.16	5.8125	5.81884	4.01868e-05	33.7852	5.82466	0.00014794	33.7852
7180	18.64		3.27685	7.18	5.825	5.82752	6.3279e-06	33.9306	5.83334	6.95618e-05	33.9306
7200	18.68		3.34205	7.2	5.8375	5.83617	1.77088e-06	34.0764	5.842	2.02065e-05	34.0764
7220	18.68		3.34205	7.22	5.8375	5.8448	5.32982e-05	34.0764	5.85063	0.000172332	34.0764
7240	18.68		3.34205	7.24	5.8375	5.85341	0.000253113	34.0764	5.85924	0.00047252	34.0764
7260	18.76		3.37286	7.26	5.8625	5.862	2.53751e-07	34.3689	5.86783	2.83584e-05	34.3689
7280	18.78		3.3502	7.28	5.86875	5.87056	3.27912e-06	34.4422	5.87639	5.83819e-05	34.4422
7300	18.8		3.37549	7.3	5.875	5.8791	1.68374e-05	34.5156	5.88493	9.86895e-05	34.5156
7320	18.86		3.36656	7.32	5.89375	5.88762	3.75297e-05	34.7363	5.89346	8.66112e-08	34.7363
7340	18.88		3.34326	7.34	5.9	5.89612	1.50353e-05	34.81	5.90196	3.82288e-06	34.81
7360	18.88		3.34326	7.36	5.9	5.9046	2.11531e-05	34.81	5.91043	0.000108845	34.81
7380	18.88		3.34326	7.38	5.9	5.91305	0.000170415	34.81	5.91889	0.000356787	34.81
7400	18.88		3.34326	7.4	5.9	5.92149	0.000461722	34.81	5.92732	0.000746549	34.81
7420	18.92		3.34447	7.42	5.9125	5.9299	0.000302745	34.9577	5.93574	0.000539898	34.9577
7440	18.94		3.38093	7.44	5.91875	5.93829	0.000381809	35.0316	5.94413	0.000643984	35.0316
7460	18.96		3.36926	7.46	5.925	5.94666	0.000469107	35.1056	5.9525	0.000756061	35.1056
7480	18.96		3.36926	7.48	5.925	5.95501	0.000900391	35.1056	5.96084	0.00128486	35.1056
7500	19.06		3.34489	7.5	5.95625	5.96333	5.01676e-05	35.4769	5.96917	0.000166979	35.4769
7520	19.06		3.34489	7.52	5.95625	5.97164	0.000236795	35.4769	5.97748	0.000450627	35.4769
7540	19.06		3.34489	7.54	5.95625	5.97992	0.000560378	35.4769	5.98576	0.000871006	35.4769
7560	19.1		3.35598	7.56	5.96875	5.98819	0.000377737	35.626	5.99403	0.000638908	35.626
7580	19.12		3.36734	7.58	5.975	5.99643	0.000459146	35.7006	6.00227	0.000743626	35.7006
7600	19.16		3.32945	7.6	5.9875	6.00465	0.000294092	35.8502	6.01049	0.00052861	35.8502
7620	19.16		3.32945	7.62	5.9875	6.01285	0.00064261	35.8502	6.01869	0.000972987	35.8502
7640	19.2		3.29064	7.64	6	6.02103	0.000442249	36	6.02687	0.000722173	36
7660	19.2		3.29064	7.66	6	6.02919	0.000852002	36	6.03503	0.00122732	36
7680	19.24		3.3002	7.68	6.0125	6.03733	0.000616425	36.1502	6.04317	0.000940804	36.1502
7700	19.3		3.29524	7.7	6.03125	6.04545	0.000201535	36.376	6.05129	0.000401658	36.376
7720	19.32		3.30558	7.72	6.0375	6.05354	0.00025742	36.4514	6.05939	0.000479168	36.4514
7740	19.34		3.29131	7.74	6.04375	6.06162	0.00031941	36.5269	6.06747	0.000562548	36.5269
7760	19.34		3.29131	7.76	6.04375	6.06968	0.000672341	36.5269	6.07553	0.00100972	36.5269
7780	19.36		3.27685	7.78	6.05	6.07772	0.000768227	36.6025	6.08356	0.00112653	36.6025
7800	19.42		3.26963	7.8	6.06875	6.08573	0.000288463	36.8297	6.09158	0.000521277	36.8297
7820	19.44		3.26698	7.82	6.075	6.09373	0.000350869	36.9056	6.09958	0.000604136	36.9056
7840	19.46		3.23934	7.84	6.08125	6.10171	0.000418566	36.9816	6.10756	0.000692054	36.9816
7860	19.48		3.24887	7.86	6.0875	6.10967	0.00049135	37.0577	6.11551	0.000784829	37.0577
7880	19.48		3.24887	7.88	6.0875	6.1176	0.000906263	37.0577	6.12345	0.00129261	37.0577
7900	19.5		3.27062	7.9	6.09375	6.12552	0.00100948	37.1338	6.13137	0.00141536	37.1338
7920	19.54		3.25179	7.92	6.10625	6.13342	0.000738248	37.2863	6.13927	0.00109032	37.2863
7940	19.54		3.25179	7.94	6.10625	6.1413	0.00122848	37.2863	6.14715	0.00167274	37.2863
7960	19.58		3.25725	7.96	6.11875	6.14916	0.000924711	37.4391	6.15501	0.0013147	37.4391
7980	19.6		3.27833	7.98	6.125	6.157	0.00102394	37.5156	6.16285	0.00143255	37.5156
8000	19.62		3.27457	8	6.13125	6.16482	0.00112693	37.5922	6.17067	0.00155393	37.5922
8020	19.64		3.28301	8.02	6.1375	6.17262	0.0012335	37.6689	6.17847	0.00167867	37.6689
8040	19.72		3.27858	8.04	6.1625	6.1804	0.000320533	37.9764	6.18625	0.000564252	37.9764
8060	19.76		3.28178	8.06	6.175	6.18817	0.000173359	38.1306	6.19402	0.000361656	38.1306
8080	19.82		3.32842	8.08	6.19375	6.19591	4.66836e-06	38.3625	6.20176	6.41834e-05	38.3625
8100	19.84		3.34761	8.1	6.2	6.20364	1.32185e-05	38.44	6.20949	8.99966e-05	38.44
8120	19.84		3.34761	8.12	6.2	6.21134	0.000128639	38.44	6.21719	0.000295597	38.44
8140	19.86		3.37854	8.14	6.20625	6.21903	0.000163309	38.5175	6.22488	0.00034709	38.5175
8160	19.88		3.39721	8.16	6.2125	6.2267	0.000201578	38.5952	6.23255	0.000401961	38.5952
8180	19.9		3.4038	8.18	6.21875	6.23435	0.000243288	38.6729	6.2402	0.000460054	38.6729
8200	19.96		3.43458	8.2	6.2375	6.24198	2.00608e-05	38.9064	6.24783	0.000106712	38.9064
8220	20.02		3.47569	8.22	6.25625	6.24959	4.43344e-05	39.1407	6.25544	6.51577e-07	39.1407
8240	20.06		3.4984	8.24	6.26875	6.25719	0.000133732	39.2972	6.26304	3.26389e-05	39.2972
8260	20.08		3.49221	8.26	6.275	6.26476	0.000104827	39.3756	6.27061	1.92488e-05	39.3756
8280	20.12		3.47946	8.28	6.2875	6.27232	0.000230467	39.5327	6.27817	8.70493e-05	39.5327
8300	20.12		3.47946	8.3	6.2875	6.27986	5.8401e-05	39.5327	6.28571	3.20772e-06	39.5327
8320	20.14		3.49609	8.32	6.29375	6.28738	4.05924e-05	39.6113	6.29323	2.70658e-07	39.6113
8340	20.16		3.48944	8.34	6.3	6.29488	2.61994e-05	39.69	6.30073	5.36309e-07	39.69
8360	20.2		3.45242	8.36	6.3125	6.30237	0.000102697	39.8477	6.30822	1.83458e-05	39.8477
8380	20.2		3.45242	8.38	6.3125	6.30983	7.11507e-06	39.8477	6.31568	1.01328e-05	39.8477
8400	20.24		3.42634	8.4	6.325	6.31728	5.95804e-05	40.0056	6.32313	3.49078e-06	40.0056
8420	20.32		3.44328	8.42	6.35	6.32471	0.000639491	40.3225	6.33056	0.00037783	40.3225
8440	20.32		3.44328	8.44	6.35	6.33212	0.000319527	40.3225	6.33797	0.000144605	40.3225
8460	20.32		3.44328	8.46	6.35	6.33952	0.000109836	40.3225	6.34537	2.14401e-05	40.3225
8480	20.38		3.44298	8.48	6.36875	6.3469	0.00047755	40.561	6.35275	0.000256103	40.561
8500	20.38		3.44298	8.5	6.36875	6.35426	0.000210054	40.561	6.36011	7.47142e-05	40.561
8520	20.4		3.44656	8.52	6.375	6.3616	0.00017959	40.6406	6.36745	5.70307e-05	40.6406
8540	20.4		3.44656	8.54	6.375	6.36892	3.69241e-05	40.6406	6.37477	5.17725e-08	40.6406
8560	20.42		3.43829	8.56	6.38125	6.37623	2.51942e-05	40.7204	6.38208	6.87775e-07	40.7204
8580	20.42		3.43829	8.58	6.38125	6.38352	5.15448e-06	40.7204	6.38937	6.59144e-05	40.7204
8600	20.48		3.48295	8.6	6.4	6.39079	8.47735e-05	40.96	6.39664	1.12838e-05	40.96
8620	20.5		3.49747	8.62	6.40625	6.39805	6.72748e-05	41.04	6.4039	5.54287e-06	41.04
8640	20.52		3.51183	8.64	6.4125	6.40529	5.20448e-05	41.1202	6.41113	1.868e-06	41.1202
8660	20.54		3.52601	8.66	6.41875	6.41251	3.89806e-05	41.2004	6.41835	1.5708e-07	41.2004
8680	20.56		3.55141	8.68	6.425	6.41971	2.79816e-05	41.2806	6.42556	3.10225e-07	41.2806
8700	20.58		3.54247	8.7	6.43125	6.4269	1.89496e-05	41.361	6.43274	2.22978e-06	41.361
8720	20.6		3.52194	8.72	6.4375	6.43407	1.17885e-05	41.4414	6.43991	5.82031e-06	41.4414
8740	20.64		3.54914	8.74	6.45	6.44122	7.71001e-05	41.6025	6.44706	8.61485e-06	41.6025
8760	20.66		3.51683	8.76	6.45625	6.44836	6.2327e-05	41.6832	6.4542	4.20089e-06	41.6832
8780	20.7		3.5205	8.78	6.46875	6.45547	0.000176242	41.8447	6.46132	5.52185e-05	41.8447
8800	20.7		3.5205	8.8	6.46875	6.46258	3.81086e-05	41.8447	6.46842	1.08216e-07	41.8447
8820	20.7		3.5205	8.82	6.46875	6.46966	8.32689e-07	41.8447	6.47551	4.56476e-05	41.8447
8840	20.74		3.53516	8.84	6.48125	6.47673	2.04156e-05	42.0066	6.48257	1.75548e-06	42.0066
8860	20.76		3.51367	8.86	6.4875	6.48378	1.38072e-05	42.0877	6.48963	4.52419e-06	42.0877
8880	20.76		3.51367	8.88	6.4875	6.49082	1.10242e-05	42.0877	6.49666	8.39528e-05	42.0877
8900	20.78		3.51499	8.9	6.49375	6.49784	1.67273e-05	42.1688	6.50368	9.86384e-05	42.1688
8920	20.84		3.47202	8.92	6.5125	6.50484	5.86274e-05	42.4127	6.51068	3.2964e-06	42.4127
8940	20.84		3.47202	8.94	6.5125	6.51183	4.48806e-07	42.4127	6.51767	2.67369e-05	42.4127
8960	20.88		3.51987	8.96	6.525	6.5188	3.8431e-05	42.5756	6.52464	1.2897e-07	42.5756
8980	20.88		3.51987	8.98	6.525	6.52576	5.70292e-07	42.5756	6.53159	4.34907e-05	42.5756
9000	20.9		3.53196	9	6.53125	6.53269	2.08361e-06	42.6572	6.53853	5.30342e-05	42.6572
9020	20.92		3.56662	9.02	6.5375	6.53962	4.47606e-06	42.7389	6.54545	6.32671e-05	42.7389
9040	20.92		3.56662	9.04	6.5375	6.54652	8.13934e-05	42.7389	6.55236	0.000220808	42.7389
9060	20.96		3.54458	9.06	6.55	6.55341	1.16417e-05	42.9025	6.55925	8.55468e-05	42.9025
9080	20.98		3.51039	9.08	6.55625	6.56029	1.62912e-05	42.9844	6.56612	9.74713e-05	42.9844
9100	21		3.54481	9.1	6.5625	6.56714	2.15724e-05	43.0664	6.57298	0.00010984	43.0664
9120	21.02		3.54475	9.12	6.56875	6.57399	2.74278e-05	43.1485	6.57982	0.000122597	43.1485
9140	21.02		3.54475	9.14	6.56875	6.58081	0.000145538	43.1485	6.58665	0.000320355	43.1485
9160	21.02		3.54475	9.16	6.56875	6.58763	0.000356266	43.1485	6.59346	0.000610527	43.1485
9180	21.06		3.53288	9.18	6.58125	6.59442	0.00017346	43.3129	6.60025	0.000361135	43.3129
9200	21.12		3.53133	9.2	6.6	6.6012	1.44055e-06	43.56	6.60703	4.94582e-05	43.56
9220	21.16		3.50676	9.22	6.6125	6.60796	2.05708e-05	43.7252	6.6138	1.68011e-06	43.7252
9240	21.18		3.50578	9.24	6.61875	6.61471	1.62953e-05	43.8079	6.62054	3.21923e-06	43.8079
9260	21.22		3.49192	9.26	6.63125	6.62145	9.6107e-05	43.9735	6.62728	1.57864e-05	43.9735
9280	21.22		3.49192	9.28	6.63125	6.62816	9.52022e-06	43.9735	6.63399	7.52937e-06	43.9735
9300	21.22		3.49192	9.3	6.63125	6.63487	1.30835e-05	43.9735	6.6407	8.92231e-05	43.9735
9320	21.24		3.50215	9.32	6.6375	6.64155	1.64384e-05	44.0564	6.64738	9.76604e-05	44.0564
9340	21.28		3.45265	9.34	6.65	6.64823	3.14528e-06	44.2225	6.65405	1.64318e-05	44.2225
9360	21.28		3.45265	9.36	6.65	6.65488	2.38477e-05	44.2225	6.66071	0.000114698	44.2225
9380	21.28		3.45265	9.38	6.65	6.66153	0.00013283	44.2225	6.66735	0.000301045	44.2225
9400	21.36		3.35002	9.4	6.675	6.66815	4.68968e-05	44.5556	6.67398	1.0475e-06	44.5556
9420	21.4		3.38147	9.42	6.6875	6.67476	0.000162217	44.7227	6.68059	4.77846e-05	44.7227
9440	21.4		3.38147	9.44	6.6875	6.68136	3.76966e-05	44.7227	6.68718	1.00362e-07	44.7227
9460	21.42		3.4147	9.46	6.69375	6.68794	3.37327e-05	44.8063	6.69376	1.99059e-10	44.8063
9480	21.48		3.43035	9.48	6.7125	6.69451	0.000323679	45.0577	6.70033	0.000148106	45.0577
9500	21.52		3.44797	9.5	6.725	6.70106	0.000573076	45.2256	6.70688	0.000328286	45.2256
9520	21.52		3.44797	9.52	6.725	6.7076	0.000302819	45.2256	6.71342	0.000134149	45.2256
9540	21.52		3.44797	9.54	6.725	6.71412	0.000118355	45.2256	6.71994	2.56096e-05	45.2256
9560	21.56		3.45335	9.56	6.7375	6.72063	0.000284638	45.3939	6.72645	0.000122182	45.3939
9580	21.58		3.45002	9.58	6.74375	6.72712	0.000276488	45.4782	6.73294	0.000116883	45.4782
9600	21.66		3.47057	9.6	6.76875	6.7336	0.00123547	45.816	6.73942	0.000860453	45.816
9620	21.74		3.46591	9.62	6.79375	6.74006	0.00288208	46.155	6.74588	0.00229156	46.155
9640	21.76		3.43811	9.64	6.8	6.74651	0.00286068	46.24	6.75233	0.00227257	46.24
9660	21.78		3.43358	9.66	6.80625	6.75295	0.0028409	46.325	6.75876	0.00225503	46.325
9680	21.8		3.42893	9.68	6.8125	6.75937	0.00282271	46.4102	6.76518	0.00223892	46.4102
9700	21.8		3.42893	9.7	6.8125	6.76578	0.002183	46.4102	6.77159	0.00167377	46.4102
9720	21.82		3.44768	9.72	6.81875	6.77217	0.00216972	46.4954	6.77798	0.00166223	46.4954
9740	21.84		3.44281	9.74	6.825	6.77855	0.00215781	46.5806	6.78436	0.00165188	46.5806
9760	21.84		3.44281	9.76	6.825	6.78491	0.00160708	46.5806	6.79072	0.00117515	46.5806
9780	21.84		3.44281	9.78	6.825	6.79126	0.0011383	46.5806	6.79707	0.000780187	46.5806
9800	21.86		3.43782	9.8	6.83125	6.7976	0.00113253	46.666	6.8034	0.000775469	46.666
9820	21.88		3.39721	9.82	6.8375	6.80392	0.00112772	46.7514	6.80972	0.000771546	46.7514
9840	21.88		3.39721	9.84	6.8375	6.81023	0.000743865	46.7514	6.81603	0.000460969	46.7514
9860	21.92		3.42209	9.86	6.85	6.81652	0.00112093	46.9225	6.82232	0.000766051	46.9225
9880	21.94		3.40475	9.88	6.85625	6.8228	0.00111894	47.0082	6.8286	0.000764467	47.0082
9900	21.96		3.37525	9.9	6.8625	6.82907	0.00111788	47.0939	6.83487	0.000763651	47.0939
9920	21.98		3.38141	9.92	6.86875	6.83532	0.00111774	47.1797	6.84112	0.000763598	47.1797
9940	21.98		3.38141	9.94	6.86875	6.84156	0.000739535	47.1797	6.84735	0.000457794	47.1797
9960	21.98		3.38141	9.96	6.86875	6.84778	0.000439735	47.1797	6.85358	0.000230211	47.1797
9980	22		3.3635	9.98	6.875	6.85399	0.000441378	47.2656	6.85979	0.000231434	47.2656
10000	22.02		3.32113	10	6.88125	6.86019	0.000443598	47.3516	6.86598	0.000233077	47.3516
10020	22.02		3.32113	10.02	6.88125	6.86637	0.000221358	47.3516	6.87217	8.25255e-05	47.3516
10040	22.02		3.32113	10.04	6.88125	6.87254	7.58297e-05	47.3516	6.87833	8.49962e-06	47.3516
10060	22.04		3.32702	10.06	6.8875	6.8787	7.74652e-05	47.4377	6.88449	9.05995e-06	47.4377
10080	22.06		3.32064	10.08	6.89375	6.88484	7.93577e-05	47.5238	6.89063	9.72196e-06	47.5238
10100	22.06		3.32064	10.1	6.89375	6.89097	7.72043e-06	47.5238	6.89676	9.06337e-06	47.5238
10120	22.08		3.31413	10.12	6.9	6.89709	8.48096e-06	47.61	6.90288	8.26974e-06	47.61
10140	22.12		3.31291	10.14	6.9125	6.90319	8.66607e-05	47.7827	6.90898	1.24076e-05	47.7827
10160	22.12		3.31291	10.16	6.9125	6.90928	1.03647e-05	47.7827	6.91507	6.58489e-06	47.7827
10180	22.16		3.33551	10.18	6.925	6.91536	9.29857e-05	47.9556	6.92114	1.48887e-05	47.9556
10200	22.18		3.36464	10.2	6.93125	6.92142	9.66208e-05	48.0422	6.9272	1.63741e-05	48.0422
10220	22.18		3.36464	10.22	6.93125	6.92747	1.4284e-05	48.0422	6.93325	4.0098e-06	48.0422
10240	22.22		3.38619	10.24	6.94375	6.93351	0.000104906	48.2157	6.93929	1.9907e-05	48.2157
10260	22.22		3.38619	10.26	6.94375	6.93953	1.77947e-05	48.2157	6.94531	2.43678e-06	48.2157
10280	22.26		3.38332	10.28	6.95625	6.94554	0.000114648	48.3894	6.95132	2.42976e-05	48.3894
10300	22.26		3.38332	10.3	6.95625	6.95154	2.21786e-05	48.3894	6.95732	1.13947e-06	48.3894
10320	22.32		3.40789	10.32	6.975	6.95753	0.000305354	48.6506	6.9633	0.000136861	48.6506
10340	22.34		3.4	10.34	6.98125	6.9635	0.000315141	48.7379	6.96927	0.00014347	48.7379
10360	22.36		3.38004	10.36	6.9875	6.96946	0.000325547	48.8252	6.97523	0.00015055	48.8252
10380	22.38		3.37184	10.38	6.99375	6.9754	0.000336592	48.9125	6.98118	0.000158123	48.9125
10400	22.38		3.37184	10.4	6.99375	6.98134	0.000154076	48.9125	6.98711	4.41201e-05	48.9125
10420	22.38		3.37184	10.42	6.99375	6.98726	4.21432e-05	48.9125	6.99303	5.22193e-07	48.9125
10440	22.4		3.38744	10.44	7	6.99317	4.66967e-05	49	6.99893	1.13564e-06	49
10460	22.42		3.36704	10.46	7.00625	6.99906	5.16655e-05	49.0875	7.00483	2.02026e-06	49.0875
10480	22.44		3.35845	10.48	7.0125	7.00495	5.70758e-05	49.1752	7.01071	3.20293e-06	49.1752
10500	22.46		3.36176	10.5	7.01875	7.01082	6.29548e-05	49.2629	7.01658	4.71134e-06	49.2629
10520	22.46		3.36176	10.52	7.01875	7.01667	4.3118e-06	49.2629	7.02244	1.35867e-05	49.2629
10540	22.46		3.36176	10.54	7.01875	7.02252	1.42049e-05	49.2629	7.02828	9.08226e-05	49.2629
10560	22.48		3.37693	10.56	7.025	7.02835	1.12354e-05	49.3506	7.03411	8.30232e-05	49.3506
10580	22.5		3.37998	10.58	7.03125	7.03417	8.54095e-06	49.4385	7.03993	7.53582e-05	49.4385
10600	22.58		3.39096	10.6	7.05625	7.03998	0.00026469	49.7907	7.04574	0.000110508	49.7907
10620	22.58		3.39096	10.62	7.05625	7.04578	0.000109693	49.7907	7.05153	2.22574e-05	49.7907
10640	22.58		3.39096	10.64	7.05625	7.05156	2.19948e-05	49.7907	7.05731	1.13297e-06	49.7907
10660	22.6		3.38147	10.66	7.0625	7.05733	2.67138e-05	49.8789	7.06308	3.41451e-07	49.8789
10680	22.62		3.4076	10.68	7.06875	7.06309	3.20292e-05	49.9672	7.06884	8.4724e-09	49.9672
10700	22.62		3.4076	10.7	7.06875	7.06884	7.65696e-09	49.9672	7.07459	3.40772e-05	49.9672
10720	22.66		3.45891	10.72	7.08125	7.07457	4.45916e-05	50.1441	7.08032	8.63127e-07	50.1441
10740	22.68		3.43741	10.74	7.0875	7.0803	5.1912e-05	50.2327	7.08604	2.12509e-06	50.2327
10760	22.68		3.43741	10.76	7.0875	7.08601	2.2331e-06	50.2327	7.09175	1.80748e-05	50.2327
10780	22.7		3.4038	10.78	7.09375	7.0917	4.18504e-06	50.3213	7.09745	1.36798e-05	50.3213
10800	22.76		3.36086	10.8	7.1125	7.09739	0.000228285	50.5877	7.10313	8.77254e-05	50.5877
10820	22.78		3.36224	10.82	7.11875	7.10307	0.000246001	50.6766	7.10881	9.88621e-05	50.6766
10840	22.84		3.40149	10.84	7.1375	7.10873	0.000827807	50.9439	7.11447	0.000530456	50.9439
10860	22.88		3.37932	10.86	7.15	7.11438	0.00126884	51.1225	7.12012	0.000892944	51.1225
10880	22.88		3.37932	10.88	7.15	7.12002	0.000898899	51.1225	7.12576	0.000587799	51.1225
10900	22.88		3.37932	10.9	7.15	7.12565	0.000593135	51.1225	7.13138	0.000346658	51.1225
10920	22.88		3.37932	10.92	7.15	7.13126	0.000351144	51.1225	7.137	0.000169123	51.1225
10940	22.92		3.35653	10.94	7.1625	7.13686	0.000657156	51.3014	7.1426	0.000396106	51.3014
10960	22.96		3.40505	10.96	7.175	7.14246	0.00105904	51.4806	7.14819	0.000718873	51.4806
10980	23		3.4407	10.98	7.1875	7.14804	0.00155729	51.6602	7.15377	0.0011379	51.6602
11000	23		3.4407	11	7.1875	7.15361	0.00114878	51.6602	7.15933	0.000793295	51.6602
11020	23		3.4407	11.02	7.1875	7.15916	0.000802949	51.6602	7.16489	0.0005112	51.6602
11040	23.02		3.44064	11.04	7.19375	7.16471	0.000843358	51.75	7.17043	0.000543614	51.75
11060	23.02		3.44064	11.06	7.19375	7.17024	0.000552551	51.75	7.17597	0.000316229	51.75
11080	23.06		3.44017	11.08	7.20625	7.17577	0.000929252	51.93	7.18149	0.000613137	51.93
11100	23.06		3.44017	11.1	7.20625	7.18128	0.000623617	51.93	7.187	0.000370633	51.93
11120	23.06		3.44017	11.12	7.20625	7.18678	0.000379174	51.93	7.1925	0.000189157	51.93
11140	23.08		3.43976	11.14	7.2125	7.19227	0.000409408	52.0202	7.19798	0.000210727	52.0202
11160	23.12		3.43858	11.16	7.225	7.19774	0.000742922	52.2006	7.20346	0.000464004	52.2006
11180	23.12		3.43858	11.18	7.225	7.20321	0.000474833	52.2006	7.20892	0.00025845	52.2006
11200	23.14		3.43782	11.2	7.23125	7.20866	0.000510126	52.291	7.21438	0.000284707	52.291
11220	23.16		3.46037	11.22	7.2375	7.21411	0.00054721	52.3814	7.21982	0.000312631	52.3814
11240	23.16		3.46037	11.24	7.2375	7.21954	0.00032257	52.3814	7.22525	0.000150079	52.3814
11260	23.16		3.46037	11.26	7.2375	7.22496	0.00015723	52.3814	7.23067	4.66644e-05	52.3814
11280	23.16		3.46037	11.28	7.2375	7.23037	5.08244e-05	52.3814	7.23608	2.02415e-06	52.3814
11300	23.18		3.43594	11.3	7.24375	7.23577	6.36838e-05	52.4719	7.24147	5.17748e-06	52.4719
11320	23.18		3.43594	11.32	7.24375	7.24116	6.72029e-06	52.4719	7.24686	9.67741e-06	52.4719
11340	23.2		3.41121	11.34	7.25	7.24653	1.20097e-05	52.5625	7.25224	5.00011e-06	52.5625
11360	23.24		3.38481	11.36	7.2625	7.2519	0.000112353	52.7439	7.2576	2.40066e-05	52.7439
11380	23.24		3.38481	11.38	7.2625	7.25726	2.75073e-05	52.7439	7.26295	2.05787e-07	52.7439
11400	23.26		3.35935	11.4	7.26875	7.2626	3.78316e-05	52.8347	7.2683	2.06107e-07	52.8347
11420	23.28		3.34567	11.42	7.275	7.26793	4.99514e-05	52.9256	7.27363	1.88377e-06	52.9256
11440	23.32		3.35412	11.44	7.2875	7.27325	0.000202931	53.1077	7.27895	7.31346e-05	53.1077
11460	23.34		3.35213	11.46	7.29375	7.27857	0.000230552	53.1988	7.28426	9.00994e-05	53.1988
11480	23.38		3.34779	11.48	7.30625	7.28387	0.000501011	53.3813	7.28956	0.000278658	53.3813
11500	23.4		3.309	11.5	7.3125	7.28916	0.000544913	53.4727	7.29485	0.000311692	53.4727
11520	23.42		3.3187	11.52	7.31875	7.29444	0.000591179	53.5641	7.30012	0.000346975	53.5641
11540	23.44		3.30387	11.54	7.325	7.2997	0.000639871	53.6556	7.30539	0.000384568	53.6556
11560	23.44		3.30387	11.56	7.325	7.30496	0.000401514	53.6556	7.31065	0.000206044	53.6556
11580	23.46		3.31333	11.58	7.33125	7.31021	0.000442707	53.7472	7.31589	0.000235888	53.7472
11600	23.5		3.28295	11.6	7.34375	7.31545	0.000801114	53.9307	7.32113	0.000511831	53.9307
11620	23.54		3.25179	11.62	7.35625	7.32067	0.00126578	54.1144	7.32635	0.000893967	54.1144
11640	23.56		3.2234	11.64	7.3625	7.32589	0.00134046	54.2064	7.33156	0.000957	54.2064
11660	23.58		3.23235	11.66	7.36875	7.33109	0.00141807	54.2985	7.33677	0.00102285	54.2985
11680	23.6		3.20353	11.68	7.375	7.33629	0.00149867	54.3906	7.34196	0.00109158	54.3906
11700	23.62		3.21229	11.7	7.38125	7.34147	0.00158233	54.4829	7.34714	0.00116326	54.4829
11720	23.66		3.21681	11.72	7.39375	7.34665	0.00221885	54.6675	7.35232	0.00171682	54.6675
11740	23.66		3.21681	11.74	7.39375	7.35181	0.00175907	54.6675	7.35748	0.00131572	54.6675
11760	23.7		3.24582	11.76	7.40625	7.35696	0.00242933	54.8525	7.36263	0.00190284	54.8525
11780	23.72		3.2414	11.78	7.4125	7.3621	0.0025397	54.9452	7.36777	0.00200081	54.9452
11800	23.74		3.26172	11.8	7.41875	7.36724	0.00265359	55.0379	7.3729	0.0021022	55.0379
11820	23.74		3.26172	11.82	7.41875	7.37236	0.0021521	55.0379	7.37802	0.00165887	55.0379
11840	23.74		3.26172	11.84	7.41875	7.37747	0.00170393	55.0379	7.38313	0.0012687	55.0379
11860	23.76		3.24464	11.86	7.425	7.38257	0.00180004	55.1306	7.38823	0.00135194	55.1306
11880	23.76		3.24464	11.88	7.425	7.38766	0.00139392	55.1306	7.39332	0.00100355	55.1306
11900	23.78		3.28935	11.9	7.43125	7.39275	0.00148253	55.2235	7.3984	0.00107905	55.2235
11920	23.78		3.28935	11.92	7.43125	7.39782	0.00111771	55.2235	7.40347	0.000771686	55.2235
11940	23.78		3.28935	11.94	7.43125	7.40288	0.000804897	55.2235	7.40853	0.000516178	55.2235
11960	23.78		3.28935	11.96	7.43125	7.40793	0.00054379	55.2235	7.41358	0.000312226	55.2235
11980	23.8		3.28449	11.98	7.4375	7.41297	0.000601619	55.3164	7.41862	0.000356466	55.3164
12000	23.8		3.28449	12	7.4375	7.418	0.000380114	55.3164	7.42365	0.00019184	55.3164
12020	23.8		3.28449	12.02	7.4375	7.42302	0.000209527	55.3164	7.42867	7.79855e-05	55.3164
12040	23.82		3.30405	12.04	7.44375	7.42804	0.000246914	55.4094	7.43368	0.000101428	55.4094
12060	23.82		3.30405	12.06	7.44375	7.43304	0.000114743	55.4094	7.43868	2.57176e-05	55.4094
12080	23.82		3.30405	12.08	7.44375	7.43803	3.27184e-05	55.4094	7.44367	6.59626e-09	55.4094
12100	23.84		3.29897	12.1	7.45	7.44301	4.88323e-05	55.5025	7.44865	1.82522e-06	55.5025
12120	23.86		3.28148	12.12	7.45625	7.44798	6.83238e-05	55.5957	7.45362	6.92005e-06	55.5957
12140	23.86		3.28148	12.14	7.45625	7.45295	1.09124e-05	55.5957	7.45858	5.42908e-06	55.5957
12160	23.9		3.27062	12.16	7.46875	7.4579	0.000117738	55.7822	7.46353	2.72387e-05	55.7822
12180	23.92		3.265	12.18	7.475	7.46284	0.00014781	55.8756	7.46847	4.26133e-05	55.8756
12200	23.92		3.265	12.2	7.475	7.46778	5.21925e-05	55.8756	7.4734	2.54848e-06	55.8756
12220	23.92		3.265	12.22	7.475	7.4727	5.29367e-06	55.8756	7.47833	1.10586e-05	55.8756
12240	23.94		3.29622	12.24	7.48125	7.47761	1.32262e-05	55.9691	7.48324	3.95075e-06	55.9691
12260	23.94		3.29622	12.26	7.48125	7.48252	1.6069e-06	55.9691	7.48814	4.74756e-05	55.9691
12280	23.96		3.30265	12.28	7.4875	7.48741	7.65941e-09	56.0627	7.49303	3.06173e-05	56.0627
12300	24		3.29064	12.3	7.5	7.4923	5.93241e-05	56.25	7.49792	4.33982e-06	56.25
12320	24.02		3.2721	12.32	7.50625	7.49717	8.23813e-05	56.3438	7.50279	1.19664e-05	56.3438
12340	24.06		3.28394	12.34	7.51875	7.50204	0.000279228	56.5316	7.50766	0.000123094	56.5316
12360	24.06		3.28394	12.36	7.51875	7.5069	0.0001405	56.5316	7.51251	3.89344e-05	56.5316
12380	24.08		3.27735	12.38	7.525	7.51174	0.000175717	56.6256	7.51736	5.84332e-05	56.6256
12400	24.1		3.25825	12.4	7.53125	7.51658	0.000215145	56.7197	7.52219	8.2047e-05	56.7197
12420	24.12		3.25136	12.42	7.5375	7.52141	0.000258862	56.8139	7.52702	0.000109855	56.8139
12440	24.12		3.25136	12.44	7.5375	7.52623	0.00012701	56.8139	7.53184	3.20778e-05	56.8139
12460	24.12		3.25136	12.46	7.5375	7.53104	4.17305e-05	56.8139	7.53664	7.32048e-07	56.8139
12480	24.14		3.21932	12.48	7.54375	7.53584	6.2556e-05	56.9082	7.54144	5.32118e-06	56.9082
12500	24.14		3.21932	12.5	7.54375	7.54063	9.72082e-06	56.9082	7.54623	6.16424e-06	56.9082
12520	24.14		3.21932	12.52	7.54375	7.54541	2.77005e-06	56.9082	7.55101	5.27527e-05	56.9082
12540	24.16		3.19949	12.54	7.55	7.55019	3.50829e-08	57.0025	7.55578	3.3457e-05	57.0025
12560	24.16		3.19949	12.56	7.55	7.55495	2.45131e-05	57.0025	7.56055	0.00011122	57.0025
12580	24.18		3.21731	12.58	7.55625	7.55971	1.19417e-05	57.0969	7.5653	8.18817e-05	57.0969
12600	24.2		3.2224	12.6	7.5625	7.56445	3.80702e-06	57.1914	7.57004	5.68887e-05	57.1914
12620	24.26		3.19918	12.62	7.58125	7.56919	0.000145503	57.4754	7.57478	4.19003e-05	57.4754
12640	24.28		3.19115	12.64	7.5875	7.57391	0.000184557	57.5702	7.5795	6.39622e-05	57.5702
12660	24.34		3.16617	12.66	7.60625	7.57863	0.000762696	57.855	7.58422	0.000485378	57.855
12680	24.36		3.17032	12.68	7.6125	7.58334	0.000850175	57.9502	7.58893	0.000555732	57.9502
12700	24.38		3.14877	12.7	7.61875	7.58804	0.000942954	58.0454	7.59362	0.000631299	58.0454
12720	24.38		3.14877	12.72	7.61875	7.59273	0.00067685	58.0454	7.59831	0.000417643	58.0454
12740	24.4		3.15268	12.74	7.625	7.59742	0.000760881	58.1406	7.60299	0.000484262	58.1406
12760	24.44		3.17286	12.76	7.6375	7.60209	0.00125392	58.3314	7.60767	0.000890098	58.3314
12780	24.44		3.17286	12.78	7.6375	7.60675	0.000945335	58.3314	7.61233	0.000633628	58.3314
12800	24.46		3.18906	12.8	7.64375	7.61141	0.00104592	58.4269	7.61698	0.000716542	58.4269
12820	24.5		3.15748	12.82	7.65625	7.61606	0.00161556	58.6182	7.62163	0.00119879	58.6182
12840	24.52		3.16062	12.84	7.6625	7.62069	0.00174775	58.7139	7.62626	0.00131316	58.7139
12860	24.52		3.16062	12.86	7.6625	7.62532	0.00138213	58.7139	7.63089	0.000999213	58.7139
12880	24.54		3.16362	12.88	7.66875	7.62994	0.00150596	58.8097	7.63551	0.00110503	58.8097
12900	24.54		3.16362	12.9	7.66875	7.63455	0.00116931	58.8097	7.64012	0.000819807	58.8097
12920	24.56		3.16649	12.92	7.675	7.63916	0.00128467	58.9056	7.64472	0.00091696	58.9056
12940	24.58		3.15646	12.94	7.68125	7.64375	0.00140612	59.0016	7.64931	0.00102011	59.0016
12960	24.58		3.15646	12.96	7.68125	7.64834	0.00108325	59.0016	7.65389	0.000748329	59.0016
12980	24.58		3.15646	12.98	7.68125	7.65291	0.000802925	59.0016	7.65847	0.000518961	59.0016
13000	24.6		3.15908	13	7.6875	7.65748	0.000901066	59.0977	7.66304	0.00059851	59.0977
13020	24.62		3.14877	13.02	7.69375	7.66204	0.00100541	59.1938	7.66759	0.000684179	59.1938
13040	24.62		3.14877	13.04	7.69375	7.66659	0.000737512	59.1938	7.67214	0.000466894	59.1938
13060	24.64		3.18938	13.06	7.7	7.67114	0.000833173	59.29	7.67668	0.000543693	59.29
13080	24.64		3.18938	13.08	7.7	7.67567	0.000591989	59.29	7.68121	0.000352886	59.29
13100	24.66		3.19159	13.1	7.70625	7.68019	0.000678884	59.3863	7.68574	0.000420733	59.3863
13120	24.68		3.1555	13.12	7.7125	7.68471	0.000772199	59.4827	7.69025	0.00049492	59.4827
13140	24.72		3.14652	13.14	7.725	7.68922	0.00128021	59.6756	7.69476	0.000914474	59.6756
13160	24.74		3.1354	13.16	7.73125	7.69372	0.0014085	59.7722	7.69926	0.0010235	59.7722
13180	24.74		3.1354	13.18	7.73125	7.69821	0.00109153	59.7722	7.70375	0.000756387	59.7722
13200	24.76		3.13701	13.2	7.7375	7.70269	0.0012114	59.8689	7.70823	0.000856804	59.8689
13220	24.76		3.13701	13.22	7.7375	7.70717	0.000919923	59.8689	7.7127	0.000614955	59.8689
13240	24.76		3.13701	13.24	7.7375	7.71164	0.000668931	59.8689	7.71717	0.00041346	59.8689
13260	24.76		3.13701	13.26	7.7375	7.71609	0.000458195	59.8689	7.72162	0.000252094	59.8689
13280	24.84		3.15499	13.28	7.7625	7.72054	0.00176027	60.2564	7.72607	0.00132711	60.2564
13300	24.84		3.15499	13.3	7.7625	7.72499	0.00140729	60.2564	7.73051	0.00102335	60.2564
13320	24.84		3.15499	13.32	7.7625	7.72942	0.00109432	60.2564	7.73494	0.000759464	60.2564
13340	24.86		3.15595	13.34	7.76875	7.73384	0.00121838	60.3535	7.73936	0.000863487	60.3535
13360	24.88		3.20757	13.36	7.775	7.73826	0.00134971	60.4506	7.74378	0.000974698	60.4506
13380	24.9		3.19564	13.38	7.78125	7.74267	0.00148838	60.5479	7.74819	0.00109318	60.5479
13400	24.92		3.20883	13.4	7.7875	7.74707	0.0016345	60.6452	7.75259	0.00121903	60.6452
13420	24.94		3.23435	13.42	7.79375	7.75146	0.00178814	60.7425	7.75698	0.00135234	60.7425
13440	24.96		3.19697	13.44	7.8	7.75585	0.0019494	60.84	7.76136	0.00149318	60.84
13460	24.98		3.1845	13.46	7.80625	7.76022	0.00211837	60.9375	7.76573	0.00164166	60.9375
13480	24.98		3.1845	13.48	7.80625	7.76459	0.00173534	60.9375	7.7701	0.0013069	60.9375
13500	24.98		3.1845	13.5	7.80625	7.76895	0.00139109	60.9375	7.77446	0.00101079	60.9375
13520	24.98		3.1845	13.52	7.80625	7.7733	0.00108538	60.9375	7.77881	0.000753103	60.9375
13540	24.98		3.1845	13.54	7.80625	7.77765	0.000818012	60.9375	7.78315	0.000533635	60.9375
13560	25.04		3.19697	13.56	7.825	7.78199	0.00185027	61.2306	7.78748	0.00140748	61.2306
13580	25.08		3.22139	13.58	7.8375	7.78631	0.00262006	61.4264	7.79181	0.00208758	61.4264
13600	25.08		3.22139	13.6	7.8375	7.79063	0.00219644	61.4264	7.79613	0.00171162	61.4264
13620	25.1		3.22083	13.62	7.84375	7.79495	0.00238181	61.5244	7.80044	0.00187588	61.5244
13640	25.1		3.22083	13.64	7.84375	7.79925	0.00198019	61.5244	7.80474	0.00152169	61.5244
13660	25.1		3.22083	13.66	7.84375	7.80355	0.00161625	61.5244	7.80904	0.00120508	61.5244
13680	25.1		3.22083	13.68	7.84375	7.80784	0.0012898	61.5244	7.81332	0.00092583	61.5244
13700	25.1		3.22083	13.7	7.84375	7.81212	0.00100064	61.5244	7.8176	0.000683743	61.5244
13720	25.1		3.22083	13.72	7.84375	7.81639	0.000748555	61.5244	7.82187	0.000478618	61.5244
13740	25.14		3.23185	13.74	7.85625	7.82066	0.00126696	61.7207	7.82614	0.000906851	61.7207
13760	25.14		3.23185	13.76	7.85625	7.82491	0.000981992	61.7207	7.83039	0.000668655	61.7207
13780	25.16		3.25583	13.78	7.8625	7.82916	0.00111135	61.8189	7.83464	0.000776208	61.8189
13800	25.18		3.26716	13.8	7.86875	7.83341	0.00124925	61.9172	7.83888	0.000892239	61.9172
13820	25.22		3.28935	13.82	7.88125	7.83764	0.00190186	62.1141	7.84311	0.0014545	62.1141
13840	25.24		3.31242	13.84	7.8875	7.84187	0.00208242	62.2127	7.84734	0.00161308	62.2127
13860	25.26		3.29867	13.86	7.89375	7.84609	0.00227189	62.3113	7.85155	0.00178051	62.3113
13880	25.28		3.30925	13.88	7.9	7.8503	0.00247038	62.41	7.85576	0.00195688	62.41
13900	25.3		3.28295	13.9	7.90625	7.8545	0.00267796	62.5088	7.85997	0.00214228	62.5088
13920	25.36		3.31364	13.92	7.925	7.8587	0.00439606	62.8056	7.86416	0.00370157	62.8056
13940	25.38		3.29916	13.94	7.93125	7.86289	0.00467364	62.9047	7.86835	0.00395689	62.9047
13960	25.38		3.29916	13.96	7.93125	7.86707	0.00411945	62.9047	7.87253	0.00344859	62.9047
13980	25.38		3.29916	13.98	7.93125	7.87124	0.00360112	62.9047	7.8767	0.00297604	62.9047
14000	25.38		3.29916	14	7.93125	7.87541	0.00311846	62.9047	7.88086	0.00253906	62.9047
14020	25.4		3.23491	14.02	7.9375	7.87957	0.00335642	63.0039	7.88502	0.00275441	63.0039
14040	25.4		3.23491	14.04	7.9375	7.88372	0.00289266	63.0039	7.88917	0.00233612	63.0039
14060	25.4		3.23491	14.06	7.9375	7.88786	0.00246411	63.0039	7.89331	0.00195291	63.0039
14080	25.42		3.24482	14.08	7.94375	7.892	0.00267843	63.1032	7.89744	0.00214439	63.1032
14100	25.42		3.24482	14.1	7.94375	7.89613	0.00226811	63.1032	7.90157	0.00177921	63.1032
14120	25.48		3.23641	14.12	7.9625	7.90025	0.00387547	63.4014	7.90569	0.00322753	63.4014
14140	25.48		3.23641	14.14	7.9625	7.90436	0.00338016	63.4014	7.9098	0.00277721	63.4014
14160	25.48		3.23641	14.16	7.9625	7.90847	0.00291951	63.4014	7.91391	0.00236144	63.4014
14180	25.48		3.23641	14.18	7.9625	7.91257	0.00249331	63.4014	7.918	0.00198001	63.4014
14200	25.48		3.23641	14.2	7.9625	7.91666	0.0021014	63.4014	7.92209	0.00163274	63.4014
14220	25.52		3.23016	14.22	7.975	7.92074	0.00294374	63.6006	7.92618	0.00238383	63.6006
14240	25.56		3.21084	14.24	7.9875	7.92482	0.00392862	63.8002	7.93025	0.00327745	63.8002
14260	25.58		3.18196	14.26	7.99375	7.92889	0.00420662	63.9	7.93432	0.00353202	63.9
14280	25.58		3.18196	14.28	7.99375	7.93295	0.00369609	63.9	7.93838	0.00306582	63.9
14300	25.64		3.07981	14.3	8.0125	7.93701	0.00569869	64.2002	7.94243	0.00490926	64.2002
14320	25.64		3.07981	14.32	8.0125	7.94106	0.00510383	64.2002	7.94648	0.00435859	64.2002
14340	25.68		3.09734	14.34	8.025	7.9451	0.00638395	64.4006	7.95052	0.0055473	64.4006
14360	25.72		3.10125	14.36	8.0375	7.94913	0.00780844	64.6014	7.95455	0.00688037	64.6014
14380	25.72		3.10125	14.38	8.0375	7.95316	0.00711294	64.6014	7.95858	0.00622883	64.6014
14400	25.74		3.10952	14.4	8.04375	7.95718	0.00749406	64.7019	7.9626	0.00658613	64.7019
14420	25.76		3.13056	14.42	8.05	7.96119	0.00788639	64.8025	7.96661	0.00695458	64.8025
14440	25.78		3.09963	14.44	8.05625	7.9652	0.00829002	64.9032	7.97061	0.00733428	64.9032
14460	25.78		3.09963	14.46	8.05625	7.9692	0.00757784	64.9032	7.97461	0.00666569	64.9032
14480	25.8		3.1075	14.48	8.0625	7.97319	0.00797611	65.0039	7.9786	0.00703989	65.0039
14500	25.8		3.1075	14.5	8.0625	7.97718	0.00728025	65.0039	7.98258	0.00638744	65.0039
14520	25.86		3.10431	14.52	8.08125	7.98115	0.0100194	65.3066	7.98655	0.0089673	65.3066
14540	25.86		3.10431	14.54	8.08125	7.98512	0.00924022	65.3066	7.99052	0.00823143	65.3066
14560	25.88		3.08558	14.56	8.0875	7.98909	0.00968499	65.4077	7.99448	0.0086519	65.4077
14580	25.9		3.0666	14.58	8.09375	7.99304	0.0101416	65.5088	7.99844	0.00908416	65.5088
14600	25.9		3.0666	14.6	8.09375	7.99699	0.00936168	65.5088	8.00239	0.00834722	65.5088
14620	25.92		3.02074	14.62	8.1	8.00094	0.00981345	65.61	8.00633	0.0087745	65.61
14640	25.94		3.02788	14.64	8.10625	8.00487	0.0102773	65.7113	8.01026	0.00921377	65.7113
14660	25.96		3.04817	14.66	8.1125	8.0088	0.0107532	65.8127	8.01419	0.00966511	65.8127
14680	25.96		3.04817	14.68	8.1125	8.01272	0.00995515	65.8127	8.01811	0.00890968	65.8127
14700	25.96		3.04817	14.7	8.1125	8.01664	0.00918915	65.8127	8.02202	0.00818623	65.8127
14720	25.98		3.05498	14.72	8.11875	8.02055	0.00964353	65.9141	8.02593	0.00861579	65.9141
14740	25.98		3.05498	14.74	8.11875	8.02445	0.00889243	65.9141	8.02983	0.00790704	65.9141
14760	25.98		3.05498	14.76	8.11875	8.02835	0.00817301	65.9141	8.03372	0.00722987	65.9141
14780	25.98		3.05498	14.78	8.11875	8.03223	0.0074851	65.9141	8.03761	0.00658411	65.9141
14800	25.98		3.05498	14.8	8.11875	8.03611	0.00682855	65.9141	8.04149	0.00596959	65.9141
14820	25.98		3.05498	14.82	8.11875	8.03999	0.00620319	65.9141	8.04536	0.00538616	65.9141
14840	26		3.07482	14.84	8.125	8.04386	0.00658408	66.0156	8.04923	0.00574179	66.0156
14860	26		3.07482	14.86	8.125	8.04772	0.00597236	66.0156	8.05308	0.00517182	66.0156
14880	26.02		3.09441	14.88	8.13125	8.05157	0.00634833	66.1172	8.05694	0.0055224	66.1172
14900	26.04		3.07456	14.9	8.1375	8.05542	0.00673688	66.2189	8.06078	0.00588549	66.2189
14920	26.06		3.05446	14.92	8.14375	8.05926	0.00713808	66.3207	8.06462	0.0062612	66.3207
14940	26.06		3.05446	14.94	8.14375	8.0631	0.00650483	66.3207	8.06845	0.00566937	66.3207
14960	26.06		3.05446	14.96	8.14375	8.06693	0.005902	66.3207	8.07228	0.00510785	66.3207
14980	26.06		3.05446	14.98	8.14375	8.07075	0.00532945	66.3207	8.0761	0.00457651	66.3207
15000	26.08		3.04737	15	8.15	8.07456	0.00569092	66.4225	8.07991	0.0049122	66.4225
15020	26.12		3.07246	15.02	8.1625	8.07837	0.00707784	66.6264	8.08372	0.00620643	66.6264
15040	26.12		3.07246	15.04	8.1625	8.08217	0.00645261	66.6264	8.08752	0.00562219	66.6264
15060	26.16		3.0041	15.06	8.175	8.08597	0.00792687	66.8306	8.09131	0.0070037	66.8306
15080	26.16		3.0041	15.08	8.175	8.08976	0.00726658	66.8306	8.0951	0.00638425	66.8306
15100	26.18		2.98271	15.1	8.18125	8.09354	0.00769341	66.9329	8.09888	0.00678505	66.9329
15120	26.18		2.98271	15.12	8.18125	8.09731	0.00704531	66.9329	8.10265	0.00617761	66.9329
15140	26.18		2.98271	15.14	8.18125	8.10108	0.00642676	66.9329	8.10642	0.00559962	66.9329
15160	26.18		2.98271	15.16	8.18125	8.10485	0.00583762	66.9329	8.11018	0.00505093	66.9329
15180	26.2		2.94735	15.18	8.1875	8.1086	0.00622488	67.0352	8.11393	0.0054119	67.0352
15200	26.28		2.94076	15.2	8.2125	8.11235	0.0100296	67.4452	8.11768	0.00899041	67.4452
15220	26.3		2.93189	15.22	8.21875	8.1161	0.0105379	67.5479	8.12142	0.00947241	67.5479
15240	26.3		2.93189	15.24	8.21875	8.11983	0.00978462	67.5479	8.12516	0.00875932	67.5479
15260	26.32		2.95036	15.26	8.225	8.12356	0.0102894	67.6506	8.12889	0.00923762	67.6506
15280	26.32		2.95036	15.28	8.225	8.12729	0.00954763	67.6506	8.13261	0.00853594	67.6506
15300	26.34		2.94124	15.3	8.23125	8.13101	0.0100488	67.7535	8.13633	0.00901059	67.7535
15320	26.36		2.9457	15.32	8.2375	8.13472	0.0105642	67.8564	8.14004	0.00949932	67.8564
15340	26.36		2.9457	15.34	8.2375	8.13842	0.00981616	67.8564	8.14374	0.00879113	67.8564
15360	26.36		2.9457	15.36	8.2375	8.14212	0.00909684	67.8564	8.14744	0.00811151	67.8564
15380	26.36		2.9457	15.38	8.2375	8.14582	0.00840603	67.8564	8.15113	0.0074603	67.8564
15400	26.36		2.9457	15.4	8.2375	8.1495	0.00774359	67.8564	8.15481	0.00683738	67.8564
15420	26.36		2.9457	15.42	8.2375	8.15318	0.0071094	67.8564	8.15849	0.0062426	67.8564
15440	26.4		2.9542	15.44	8.25	8.15686	0.00867562	68.0625	8.16216	0.00771551	68.0625
15460	26.4		2.9542	15.46	8.25	8.16053	0.00800577	68.0625	8.16583	0.00708493	68.0625
15480	26.4		2.9542	15.48	8.25	8.16419	0.00736389	68.0625	8.16949	0.00648223	68.0625
15500	26.42		2.97185	15.5	8.25625	8.16784	0.00781588	68.1657	8.17314	0.00690706	68.1657
15520	26.42		2.97185	15.52	8.25625	8.17149	0.00718391	68.1657	8.17679	0.0063141	68.1657
15540	26.42		2.97185	15.54	8.25625	8.17514	0.00657958	68.1657	8.18043	0.00574868	68.1657
15560	26.44		2.93471	15.56	8.2625	8.17877	0.00701027	68.2689	8.18407	0.00615204	68.2689
15580	26.48		2.92837	15.58	8.275	8.1824	0.00857407	68.4756	8.18769	0.00762232	68.4756
15600	26.52		2.94899	15.6	8.2875	8.18603	0.0102964	68.6827	8.19132	0.00925117	68.6827
15620	26.52		2.94899	15.62	8.2875	8.18965	0.00957507	68.6827	8.19493	0.0085685	68.6827
15640	26.52		2.94899	15.64	8.2875	8.19326	0.00888107	68.6827	8.19854	0.00791306	68.6827
15660	26.52		2.94899	15.66	8.2875	8.19687	0.00821427	68.6827	8.20215	0.00728474	68.6827
15680	26.52		2.94899	15.68	8.2875	8.20047	0.00757454	68.6827	8.20575	0.00668339	68.6827
15700	26.52		2.94899	15.7	8.2875	8.20406	0.00696174	68.6827	8.20934	0.00610888	68.6827
15720	26.52		2.94899	15.72	8.2875	8.20765	0.00637575	68.6827	8.21293	0.00556109	68.6827
15740	26.54		2.96587	15.74	8.29375	8.21123	0.00680881	68.7863	8.21651	0.00596633	68.7863
15760	26.54		2.96587	15.76	8.29375	8.21481	0.00623132	68.7863	8.22008	0.00542688	68.7863
15780	26.56		2.94159	15.78	8.3	8.21838	0.00666148	68.89	8.22365	0.00582911	68.89
15800	26.56		2.94159	15.8	8.3	8.22195	0.00609227	68.89	8.22721	0.00529778	68.89
15820	26.56		2.94159	15.82	8.3	8.22551	0.00554936	68.89	8.23077	0.00479265	68.89
15840	26.56		2.94159	15.84	8.3	8.22906	0.00503263	68.89	8.23432	0.00431361	68.89
15860	26.56		2.94159	15.86	8.3	8.23261	0.00454194	68.89	8.23787	0.00386051	68.89
15880	26.56		2.94159	15.88	8.3	8.23615	0.00407716	68.89	8.24141	0.00343324	68.89
15900	26.56		2.94159	15.9	8.3	8.23968	0.00363817	68.89	8.24494	0.00303167	68.89
15920	26.58		2.93078	15.92	8.30625	8.24321	0.00397376	68.9938	8.24847	0.0033389	68.9938
15940	26.58		2.93078	15.94	8.30625	8.24674	0.00354192	68.9938	8.25199	0.00294433	68.9938
15960	26.58		2.93078	15.96	8.30625	8.25025	0.00313558	68.9938	8.2555	0.00257515	68.9938
15980	26.58		2.93078	15.98	8.30625	8.25377	0.00275459	68.9938	8.25901	0.00223124	68.9938
16000	26.58		2.93078	16	8.30625	8.25727	0.00239884	68.9938	8.26252	0.00191248	68.9938
16020	26.6		2.93361	16.02	8.3125	8.26077	0.00267574	69.0977	8.26602	0.00216072	69.0977
16040	26.6		2.93361	16.04	8.3125	8.26427	0.00232641	69.0977	8.26951	0.00184822	69.0977
16060	26.6		2.93361	16.06	8.3125	8.26776	0.00200202	69.0977	8.273	0.00156058	69.0977
16080	26.6		2.93361	16.08	8.3125	8.27124	0.00170245	69.0977	8.27648	0.00129766	69.0977
16100	26.64		2.88332	16.1	8.325	8.27472	0.00252841	69.3056	8.27995	0.0020293	69.3056
16120	26.64		2.88332	16.12	8.325	8.27819	0.00219132	69.3056	8.28342	0.00172874	69.3056
16140	26.66		2.87174	16.14	8.33125	8.28165	0.00245972	69.4097	8.28689	0.00196818	69.4097
16160	26.66		2.87174	16.16	8.33125	8.28511	0.00212846	69.4097	8.29034	0.0016733	69.4097
16180	26.66		2.87174	16.18	8.33125	8.28857	0.00182163	69.4097	8.2938	0.00140276	69.4097
16200	26.66		2.87174	16.2	8.33125	8.29202	0.00153911	69.4097	8.29724	0.00115644	69.4097
16220	26.7		2.87623	16.22	8.34375	8.29546	0.00233174	69.6182	8.30068	0.00185462	69.6182
16240	26.72		2.8642	16.24	8.35	8.2989	0.00261125	69.7225	8.30412	0.00210494	69.7225
16260	26.72		2.8642	16.26	8.35	8.30233	0.00227227	69.7225	8.30755	0.00180197	69.7225
16280	26.72		2.8642	16.28	8.35	8.30576	0.00195733	69.7225	8.31097	0.00152297	69.7225
16300	26.76		2.82528	16.3	8.3625	8.30918	0.00284311	69.9314	8.31439	0.00231422	69.9314
16320	26.78		2.85537	16.32	8.36875	8.31259	0.00315344	70.036	8.31781	0.0025952	70.036
16340	26.82		2.82978	16.34	8.38125	8.316	0.004257	70.2454	8.32121	0.00360426	70.2454
16360	26.84		2.84523	16.36	8.3875	8.31941	0.00463645	70.3502	8.32462	0.00395431	70.3502
16380	26.88		2.88948	16.38	8.4	8.32281	0.00595872	70.56	8.32801	0.00518209	70.56
16400	26.88		2.88948	16.4	8.4	8.3262	0.00544638	70.56	8.3314	0.00470537	70.56
16420	26.88		2.88948	16.42	8.4	8.32959	0.00495783	70.56	8.33479	0.00425236	70.56
16440	26.88		2.88948	16.44	8.4	8.33297	0.00449298	70.56	8.33817	0.00382295	70.56
16460	26.9		2.90419	16.46	8.40625	8.33635	0.00488643	70.665	8.34154	0.00418679	70.665
16480	26.9		2.90419	16.48	8.40625	8.33972	0.00442648	70.665	8.34491	0.00376214	70.665
16500	26.9		2.90419	16.5	8.40625	8.34308	0.00398994	70.665	8.34828	0.00336083	70.665
16520	26.9		2.90419	16.52	8.40625	8.34644	0.00357672	70.665	8.35164	0.00298274	70.665
16540	26.9		2.90419	16.54	8.40625	8.3498	0.00318669	70.665	8.35499	0.00262775	70.665
16560	26.94		2.90531	16.56	8.41875	8.35315	0.00430353	70.8754	8.35834	0.00364988	70.8754
16580	26.94		2.90531	16.58	8.41875	8.35649	0.00387596	70.8754	8.36168	0.00325724	70.8754
16600	26.94		2.90531	16.6	8.41875	8.35983	0.00347139	70.8754	8.36501	0.00288752	70.8754
16620	26.96		2.87771	16.62	8.425	8.36316	0.00382359	70.9806	8.36835	0.00320973	70.9806
16640	27		2.86392	16.64	8.4375	8.36649	0.00504202	71.1914	8.37167	0.00433341	71.1914
16660	27		2.86392	16.66	8.4375	8.36982	0.0045812	71.1914	8.37499	0.00390726	71.1914
16680	27		2.86392	16.68	8.4375	8.37313	0.00414315	71.1914	8.37831	0.00350381	71.1914
16700	27		2.86392	16.7	8.4375	8.37644	0.00372776	71.1914	8.38162	0.00312292	71.1914
16720	27.06		2.83492	16.72	8.45625	8.37975	0.00585205	71.5082	8.38492	0.00508777	71.5082
16740	27.06		2.83492	16.74	8.45625	8.38305	0.00535785	71.5082	8.38822	0.00462799	71.5082
16760	27.06		2.83492	16.76	8.45625	8.38635	0.00488619	71.5082	8.39151	0.00419067	71.5082
16780	27.08		2.82013	16.78	8.4625	8.38964	0.00530866	71.6139	8.3948	0.00458285	71.6139
16800	27.1		2.81948	16.8	8.46875	8.39292	0.00574943	71.7197	8.39809	0.00499331	71.7197
16820	27.1		2.81948	16.82	8.46875	8.39621	0.00526274	71.7197	8.40136	0.00454076	71.7197
16840	27.1		2.81948	16.84	8.46875	8.39948	0.00479829	71.7197	8.40464	0.00411038	71.7197
16860	27.1		2.81948	16.86	8.46875	8.40275	0.00435599	71.7197	8.40791	0.00370206	71.7197
16880	27.1		2.81948	16.88	8.46875	8.40601	0.00393572	71.7197	8.41117	0.00331569	71.7197
16900	27.12		2.83299	16.9	8.475	8.40927	0.00431989	71.8256	8.41443	0.0036693	71.8256
16920	27.12		2.83299	16.92	8.475	8.41253	0.00390271	71.8256	8.41768	0.00328589	71.8256
16940	27.12		2.83299	16.94	8.475	8.41578	0.00350732	71.8256	8.42092	0.00292418	71.8256
16960	27.12		2.83299	16.96	8.475	8.41902	0.00313362	71.8256	8.42417	0.00258409	71.8256
16980	27.12		2.83299	16.98	8.475	8.42226	0.00278151	71.8256	8.4274	0.0022655	71.8256
17000	27.16		2.78785	17	8.4875	8.42549	0.0038448	72.0377	8.43063	0.00323372	72.0377
17020	27.16		2.78785	17.02	8.4875	8.42872	0.00345485	72.0377	8.43386	0.00287719	72.0377
17040	27.16		2.78785	17.04	8.4875	8.43195	0.00308631	72.0377	8.43708	0.00254199	72.0377
17060	27.18		2.80108	17.06	8.49375	8.43516	0.00343236	72.1438	8.4403	0.00285712	72.1438
17080	27.18		2.80108	17.08	8.49375	8.43838	0.00306619	72.1438	8.44351	0.00252416	72.1438
17100	27.2		2.82843	17.1	8.5	8.44158	0.00341232	72.25	8.44672	0.00283929	72.25
17120	27.22		2.8126	17.12	8.50625	8.44479	0.00377758	72.3563	8.44992	0.00317353	72.3563
17140	27.24		2.81095	17.14	8.5125	8.44799	0.00416206	72.4627	8.45311	0.00352696	72.4627
17160	27.24		2.81095	17.16	8.5125	8.45118	0.00376028	72.4627	8.4563	0.00315814	72.4627
17180	27.24		2.81095	17.18	8.5125	8.45437	0.00337947	72.4627	8.45949	0.00281022	72.4627
17200	27.24		2.81095	17.2	8.5125	8.45755	0.00301953	72.4627	8.46267	0.0024831	72.4627
17220	27.24		2.81095	17.22	8.5125	8.46073	0.00268038	72.4627	8.46585	0.00217669	72.4627
17240	27.26		2.80915	17.24	8.51875	8.4639	0.00300847	72.5691	8.46902	0.00247349	72.5691
17260	27.26		2.80915	17.26	8.51875	8.46707	0.00267099	72.5691	8.47218	0.00216861	72.5691
17280	27.28		2.80721	17.28	8.525	8.47023	0.0029996	72.6756	8.47534	0.00246587	72.6756
17300	27.32		2.81726	17.3	8.5375	8.47339	0.00411017	72.8889	8.4785	0.00348119	72.8889
17320	27.32		2.81726	17.32	8.5375	8.47654	0.00371583	72.8889	8.48165	0.0031193	72.8889
17340	27.32		2.81726	17.34	8.5375	8.47969	0.00334194	72.8889	8.4848	0.00277778	72.8889
17360	27.32		2.81726	17.36	8.5375	8.48283	0.0029884	72.8889	8.48794	0.00245655	72.8889
17380	27.32		2.81726	17.38	8.5375	8.48597	0.00265514	72.8889	8.49107	0.0021555	72.8889
17400	27.34		2.82921	17.4	8.54375	8.48911	0.00298604	72.9957	8.4942	0.00245482	72.9957
17420	27.38		2.82407	17.42	8.55625	8.49223	0.00409807	73.2094	8.49733	0.00347153	73.2094
17440	27.38		2.82407	17.44	8.55625	8.49536	0.0037079	73.2094	8.50045	0.00311344	73.2094
17460	27.38		2.82407	17.46	8.55625	8.49848	0.00333781	73.2094	8.50357	0.00277535	73.2094
17480	27.4		2.83556	17.48	8.5625	8.50159	0.00371001	73.3164	8.50668	0.00311585	73.3164
17500	27.4		2.83556	17.5	8.5625	8.5047	0.00334093	73.3164	8.50979	0.00277864	73.3164
17520	27.42		2.81834	17.52	8.56875	8.5078	0.00371449	73.4235	8.51289	0.00312042	73.4235
17540	27.42		2.81834	17.54	8.56875	8.5109	0.0033463	73.4235	8.51599	0.00278398	73.4235
17560	27.42		2.81834	17.56	8.56875	8.514	0.00299785	73.4235	8.51908	0.0024672	73.4235
17580	27.42		2.81834	17.58	8.56875	8.51709	0.00266905	73.4235	8.52217	0.00216999	73.4235
17600	27.42		2.81834	17.6	8.56875	8.52017	0.0023598	73.4235	8.52525	0.00189228	73.4235
17620	27.42		2.81834	17.62	8.56875	8.52325	0.00207003	73.4235	8.52833	0.00163395	73.4235
17640	27.42		2.81834	17.64	8.56875	8.52633	0.00179963	73.4235	8.5314	0.00139493	73.4235
17660	27.44		2.82957	17.66	8.575	8.5294	0.00207949	73.5306	8.53447	0.00164269	73.5306
17680	27.44		2.82957	17.68	8.575	8.53246	0.00180926	73.5306	8.53753	0.00140372	73.5306
17700	27.44		2.82957	17.7	8.575	8.53553	0.00155821	73.5306	8.54059	0.00118385	73.5306
17720	27.44		2.82957	17.72	8.575	8.53858	0.00132624	73.5306	8.54365	0.000982992	73.5306
17740	27.44		2.82957	17.74	8.575	8.54163	0.00111328	73.5306	8.5467	0.000801059	73.5306
17760	27.44		2.82957	17.76	8.575	8.54468	0.000919224	73.5306	8.54974	0.000637965	73.5306
17780	27.44		2.82957	17.78	8.575	8.54772	0.000743995	73.5306	8.55278	0.000493624	73.5306
17800	27.46		2.8548	17.8	8.58125	8.55076	0.00092955	73.6379	8.55582	0.000646786	73.6379
17820	27.46		2.8548	17.82	8.58125	8.55379	0.000753801	73.6379	8.55885	0.000501805	73.6379
17840	27.46		2.8548	17.84	8.58125	8.55682	0.000596679	73.6379	8.56188	0.000375377	73.6379
17860	27.46		2.8548	17.86	8.58125	8.55985	0.000458098	73.6379	8.5649	0.000267419	73.6379
17880	27.46		2.8548	17.88	8.58125	8.56287	0.000337974	73.6379	8.56791	0.000177846	73.6379
17900	27.48		2.87967	17.9	8.5875	8.56588	0.000467405	73.7452	8.57093	0.00027468	73.7452
17920	27.5		2.87623	17.92	8.59375	8.56889	0.000618002	73.8525	8.57393	0.00039266	73.8525
17940	27.52		2.85855	17.94	8.6	8.5719	0.000789853	73.96	8.57694	0.000531876	73.96
17960	27.52		2.85855	17.96	8.6	8.5749	0.000630191	73.96	8.57994	0.000402556	73.96
17980	27.52		2.85855	17.98	8.6	8.57789	0.00048874	73.96	8.58293	0.000291376	73.96
18000	27.52		2.85855	18	8.6	8.58088	0.000365418	73.96	8.58592	0.000198254	73.96
18020	27.52		2.85855	18.02	8.6	8.58387	0.000260141	73.96	8.5889	0.000123107	73.96
18040	27.54		2.89695	18.04	8.60625	8.58685	0.000376222	74.0675	8.59189	0.000206353	74.0675
18060	27.54		2.89695	18.06	8.60625	8.58983	0.000269568	74.0675	8.59486	0.000129713	74.0675
18080	27.54		2.89695	18.08	8.60625	8.5928	0.000180771	74.0675	8.59783	7.08601e-05	74.0675
18100	27.54		2.89695	18.1	8.60625	8.59577	0.000109752	74.0675	8.6008	2.9714e-05	74.0675
18120	27.54		2.89695	18.12	8.60625	8.59874	5.64284e-05	74.0675	8.60376	6.19402e-06	74.0675
18140	27.56		2.87911	18.14	8.6125	8.6017	0.000116684	74.1752	8.60672	3.34199e-05	74.1752
18160	27.58		2.87511	18.16	8.61875	8.60465	0.000198715	74.2829	8.60967	8.24047e-05	74.2829
18180	27.58		2.87511	18.18	8.61875	8.6076	0.000124228	74.2829	8.61262	3.75633e-05	74.2829
18200	27.6		2.885	18.2	8.625	8.61055	0.000208783	74.3906	8.61557	8.90106e-05	74.3906
18220	27.64		2.84807	18.22	8.6375	8.61349	0.000576352	74.6064	8.61851	0.000360797	74.6064
18240	27.68		2.85289	18.24	8.65	8.61643	0.00112693	74.8225	8.62144	0.000815628	74.8225
18260	27.7		2.81948	18.26	8.65625	8.61936	0.00136063	74.9307	8.62437	0.00101622	74.9307
18280	27.7		2.81948	18.28	8.65625	8.62229	0.00115315	74.9307	8.6273	0.000838196	74.9307
18300	27.7		2.81948	18.3	8.65625	8.62522	0.000963097	74.9307	8.63022	0.000677532	74.9307
18320	27.72		2.82871	18.32	8.6625	8.62814	0.00118088	75.0389	8.63314	0.000862109	75.0389
18340	27.72		2.82871	18.34	8.6625	8.63105	0.00098901	75.0389	8.63605	0.000699514	75.0389
18360	27.76		2.84665	18.36	8.675	8.63396	0.00168407	75.2556	8.63896	0.00129883	75.2556
18380	27.78		2.84118	18.38	8.68125	8.63687	0.00196965	75.3641	8.64187	0.00155116	75.3641
18400	27.82		2.75747	18.4	8.69375	8.63977	0.00291368	75.5813	8.64477	0.00239948	75.5813
18420	27.84		2.73666	18.42	8.7	8.64267	0.00328679	75.69	8.64766	0.00273933	75.69
18440	27.86		2.71554	18.44	8.70625	8.64556	0.0036829	75.7988	8.65055	0.00310217	75.7988
18460	27.86		2.71554	18.46	8.70625	8.64845	0.00334057	75.7988	8.65344	0.00278889	75.7988
18480	27.86		2.71554	18.48	8.70625	8.65134	0.00301541	75.7988	8.65632	0.00249271	75.7988
18500	27.86		2.71554	18.5	8.70625	8.65422	0.00270734	75.7988	8.6592	0.00221356	75.7988
18520	27.86		2.71554	18.52	8.70625	8.65709	0.00241629	75.7988	8.66208	0.00195137	75.7988
18540	27.88		2.73872	18.54	8.7125	8.65997	0.0027598	75.9077	8.66495	0.00226142	75.9077
18560	27.88		2.73872	18.56	8.7125	8.66283	0.00246672	75.9077	8.66781	0.00199708	75.9077
18580	27.88		2.73872	18.58	8.7125	8.6657	0.00219048	75.9077	8.67067	0.00174953	75.9077
18600	27.88		2.73872	18.6	8.7125	8.66856	0.00193103	75.9077	8.67353	0.00151868	75.9077
18620	27.88		2.73872	18.62	8.7125	8.67141	0.00168827	75.9077	8.67638	0.00130447	75.9077
18640	27.9		2.70241	18.64	8.71875	8.67426	0.00197917	76.0166	8.67923	0.00156174	76.0166
18660	27.96		2.71144	18.66	8.7375	8.67711	0.00364713	76.3439	8.68208	0.00307187	76.3439
18680	27.98		2.70421	18.68	8.74375	8.67995	0.00407035	76.4532	8.68492	0.00346148	76.4532
18700	28		2.71174	18.7	8.75	8.68279	0.00451736	76.5625	8.68775	0.00387487	76.5625
18720	28		2.71174	18.72	8.75	8.68562	0.00414447	76.5625	8.69058	0.00353035	76.5625
18740	28		2.71174	18.74	8.75	8.68845	0.00378816	76.5625	8.69341	0.00320235	76.5625
18760	28		2.71174	18.76	8.75	8.69128	0.00344835	76.5625	8.69623	0.00289078	76.5625
18780	28		2.71174	18.78	8.75	8.6941	0.00312498	76.5625	8.69905	0.00259559	76.5625
18800	28		2.71174	18.8	8.75	8.69692	0.00281797	76.5625	8.70187	0.00231669	76.5625
18820	28.02		2.70421	18.82	8.75625	8.69973	0.0031947	76.6719	8.70468	0.00265959	76.6719
18840	28.02		2.70421	18.84	8.75625	8.70254	0.00288509	76.6719	8.70749	0.00237799	76.6719
18860	28.02		2.70421	18.86	8.75625	8.70534	0.00259168	76.6719	8.71029	0.00211252	76.6719
18880	28.02		2.70421	18.88	8.75625	8.70814	0.00231439	76.6719	8.71309	0.00186312	76.6719
18900	28.02		2.70421	18.9	8.75625	8.71094	0.00205317	76.6719	8.71588	0.00162971	76.6719
18920	28.02		2.70421	18.92	8.75625	8.71373	0.00180793	76.6719	8.71867	0.00141223	76.6719
18940	28.02		2.70421	18.94	8.75625	8.71652	0.00157861	76.6719	8.72146	0.0012106	76.6719
18960	28.04		2.6965	18.96	8.7625	8.7193	0.00186605	76.7814	8.72424	0.00146397	76.7814
18980	28.04		2.6965	18.98	8.7625	8.72208	0.00163362	76.7814	8.72702	0.00125912	76.7814
19000	28.04		2.6965	19	8.7625	8.72486	0.00141694	76.7814	8.72979	0.00106997	76.7814
19020	28.04		2.6965	19.02	8.7625	8.72763	0.00121596	76.7814	8.73256	0.000896451	76.7814
19040	28.04		2.6965	19.04	8.7625	8.7304	0.00103061	76.7814	8.73532	0.000738495	76.7814
19060	28.06		2.6584	19.06	8.76875	8.73316	0.00126661	76.891	8.73809	0.000940268	76.891
19080	28.08		2.68057	19.08	8.775	8.73592	0.00152725	77.0006	8.74084	0.00116666	77.0006
19100	28.08		2.68057	19.1	8.775	8.73868	0.00131948	77.0006	8.7436	0.000986147	77.0006
19120	28.1		2.65718	19.12	8.78125	8.74143	0.00158589	77.1104	8.74635	0.00121826	77.1104
19140	28.12		2.66394	19.14	8.7875	8.74417	0.00187713	77.2202	8.74909	0.0014752	77.2202
19160	28.14		2.64009	19.16	8.79375	8.74692	0.00219328	77.33	8.75183	0.00175703	77.33
19180	28.16		2.5848	19.18	8.8	8.74966	0.00253443	77.44	8.75457	0.00206385	77.44
19200	28.16		2.5848	19.2	8.8	8.75239	0.00226649	77.44	8.7573	0.00182298	77.44
19220	28.16		2.5848	19.22	8.8	8.75512	0.00201388	77.44	8.76003	0.00159736	77.44
19240	28.16		2.5848	19.24	8.8	8.75785	0.00177653	77.44	8.76276	0.00138694	77.44
19260	28.18		2.60683	19.26	8.80625	8.76057	0.00208625	77.55	8.76548	0.00166221	77.55
19280	28.2		2.5505	19.28	8.8125	8.76329	0.00242123	77.6602	8.7682	0.00196274	77.6602
19300	28.2		2.5505	19.3	8.8125	8.76601	0.00216136	77.6602	8.77091	0.00172967	77.6602
19320	28.2		2.5505	19.32	8.8125	8.76872	0.00191659	77.6602	8.77362	0.00151164	77.6602
19340	28.22		2.52495	19.34	8.81875	8.77143	0.0022393	77.7704	8.77633	0.00179981	77.7704
19360	28.22		2.52495	19.36	8.81875	8.77413	0.00199072	77.7704	8.77903	0.00157788	77.7704
19380	28.26		2.47256	19.38	8.83125	8.77683	0.00296129	77.991	8.78173	0.0024527	77.991
19400	28.26		2.47256	19.4	8.83125	8.77953	0.00267515	77.991	8.78442	0.00219314	77.991
19420	28.28		2.47851	19.42	8.8375	8.78222	0.00305586	78.1014	8.78711	0.00253925	78.1014
19440	28.28		2.47851	19.44	8.8375	8.78491	0.00276589	78.1014	8.7898	0.00227576	78.1014
19460	28.28		2.47851	19.46	8.8375	8.78759	0.00249076	78.1014	8.79248	0.00202705	78.1014
19480	28.28		2.47851	19.48	8.8375	8.79027	0.00223041	78.1014	8.79516	0.00179305	78.1014
19500	28.28		2.47851	19.5	8.8375	8.79295	0.00198477	78.1014	8.79783	0.00157371	78.1014
19520	28.28		2.47851	19.52	8.8375	8.79562	0.00175378	78.1014	8.8005	0.00136896	78.1014
19540	28.32		2.47362	19.54	8.85	8.79829	0.00267386	78.3225	8.80317	0.00219331	78.3225
19560	28.34		2.49533	19.56	8.85625	8.80096	0.00305748	78.4332	8.80583	0.00254216	78.4332
19580	28.38		2.47321	19.58	8.86875	8.80362	0.00424236	78.6547	8.80849	0.00363137	78.6547
19600	28.38		2.47321	19.6	8.86875	8.80627	0.00390327	78.6547	8.81114	0.00331841	78.6547
19620	28.38		2.47321	19.62	8.86875	8.80893	0.00357876	78.6547	8.8138	0.00301996	78.6547
19640	28.38		2.47321	19.64	8.86875	8.81158	0.00326876	78.6547	8.81644	0.00273598	78.6547
19660	28.38		2.47321	19.66	8.86875	8.81422	0.00297322	78.6547	8.81909	0.0024664	78.6547
19680	28.38		2.47321	19.68	8.86875	8.81686	0.00269208	78.6547	8.82173	0.00221115	78.6547
19700	28.38		2.47321	19.7	8.86875	8.8195	0.00242526	78.6547	8.82436	0.00197017	78.6547
19720	28.38		2.47321	19.72	8.86875	8.82214	0.00217272	78.6547	8.827	0.00174341	78.6547
19740	28.38		2.47321	19.74	8.86875	8.82477	0.0019344	78.6547	8.82962	0.0015308	78.6547
19760	28.42		2.46667	19.76	8.88125	8.8274	0.00290034	78.8766	8.83225	0.00240106	78.8766
19780	28.42		2.46667	19.78	8.88125	8.83002	0.00262468	78.8766	8.83487	0.00215105	78.8766
19800	28.42		2.46667	19.8	8.88125	8.83264	0.00236315	78.8766	8.83749	0.00191511	78.8766
19820	28.42		2.46667	19.82	8.88125	8.83525	0.00211568	78.8766	8.8401	0.00169318	78.8766
19840	28.44		2.45493	19.84	8.8875	8.83787	0.00246359	78.9877	8.84271	0.002006	78.9877
19860	28.46		2.42637	19.86	8.89375	8.84047	0.00283836	79.0988	8.84532	0.00234567	79.0988
19880	28.46		2.42637	19.88	8.89375	8.84308	0.00256762	79.0988	8.84792	0.00210035	79.0988
19900	28.46		2.42637	19.9	8.89375	8.84568	0.00231081	79.0988	8.85052	0.0018689	79.0988
19920	28.46		2.42637	19.92	8.89375	8.84828	0.00206786	79.0988	8.85311	0.00165126	79.0988
19940	28.48		2.43078	19.94	8.9	8.85087	0.00241379	79.21	8.85571	0.00196198	79.21
19960	28.5		2.45155	19.96	8.90625	8.85346	0.00278684	79.3213	8.85829	0.00229982	79.3213
19980	28.52		2.43908	19.98	8.9125	8.85605	0.0031871	79.4327	8.86088	0.00266487	79.4327
20000	28.52		2.43908	20	8.9125	8.85863	0.00290219	79.4327	8.86346	0.00240512	79.4327
20020	28.52		2.43908	20.02	8.9125	8.86121	0.00263099	79.4327	8.86603	0.00215902	79.4327
20040	28.52		2.43908	20.04	8.9125	8.86378	0.00237345	79.4327	8.86861	0.00192652	79.4327
20060	28.52		2.43908	20.06	8.9125	8.86635	0.00212951	79.4327	8.87118	0.00170756	79.4327
20080	28.52		2.43908	20.08	8.9125	8.86892	0.00189911	79.4327	8.87374	0.00150209	79.4327
20100	28.54		2.45945	20.1	8.91875	8.87149	0.00223393	79.5441	8.87631	0.00180154	79.5441
20120	28.54		2.45945	20.12	8.91875	8.87405	0.00199844	79.5441	8.87886	0.00159089	79.5441
20140	28.54		2.45945	20.14	8.91875	8.8766	0.00177636	79.5441	8.88142	0.00139361	79.5441
20160	28.54		2.45945	20.16	8.91875	8.87916	0.00156765	79.5441	8.88397	0.00120962	79.5441
20180	28.54		2.45945	20.18	8.91875	8.88171	0.00137224	79.5441	8.88652	0.00103889	79.5441
20200	28.58		2.48299	20.2	8.93125	8.88425	0.00220877	79.7672	8.88906	0.0017798	79.7672
20220	28.6		2.45361	20.22	8.9375	8.8868	0.00257099	79.8789	8.8916	0.00210654	79.8789
20240	28.6		2.45361	20.24	8.9375	8.88933	0.00231995	79.8789	8.89414	0.00188009	79.8789
20260	28.6		2.45361	20.26	8.9375	8.89187	0.00208213	79.8789	8.89667	0.00166681	79.8789
20280	28.66		2.47908	20.28	8.95625	8.8944	0.00382523	80.2144	8.8992	0.00325432	80.2144
20300	28.68		2.46544	20.3	8.9625	8.89693	0.00429943	80.3264	8.90173	0.00369302	80.3264
20320	28.7		2.45155	20.32	8.96875	8.89945	0.00480183	80.4385	8.90425	0.00415992	80.4385
20340	28.7		2.45155	20.34	8.96875	8.90198	0.00445876	80.4385	8.90677	0.00384129	80.4385
20360	28.7		2.45155	20.36	8.96875	8.90449	0.00412886	80.4385	8.90929	0.00353577	80.4385
20380	28.72		2.40404	20.38	8.975	8.90701	0.0046229	80.5506	8.9118	0.00399425	80.5506
20400	28.72		2.40404	20.4	8.975	8.90952	0.00428779	80.5506	8.91431	0.00368344	80.5506
20420	28.74		2.38945	20.42	8.98125	8.91203	0.00479196	80.6629	8.91681	0.00415202	80.6629
20440	28.78		2.35951	20.44	8.99375	8.91453	0.00627585	80.8875	8.91932	0.00554048	80.8875
20460	28.78		2.35951	20.46	8.99375	8.91703	0.00588596	80.8875	8.92181	0.00517482	80.8875
20480	28.82		2.37997	20.48	9.00625	8.91953	0.00752092	81.1125	8.92431	0.0067144	81.1125
20500	28.82		2.37997	20.5	9.00625	8.92202	0.00709469	81.1125	8.9268	0.00631233	81.1125
20520	28.82		2.37997	20.52	9.00625	8.92451	0.00668146	81.1125	8.92929	0.0059232	81.1125
20540	28.82		2.37997	20.54	9.00625	8.927	0.00628117	81.1125	8.93177	0.00554697	81.1125
20560	28.82		2.37997	20.56	9.00625	8.92948	0.00589378	81.1125	8.93425	0.00518358	81.1125
20580	28.82		2.37997	20.58	9.00625	8.93196	0.00551923	81.1125	8.93673	0.00483298	81.1125
20600	28.82		2.37997	20.6	9.00625	8.93443	0.00515747	81.1125	8.9392	0.00449512	81.1125
20620	28.82		2.37997	20.62	9.00625	8.93691	0.00480845	81.1125	8.94167	0.00416994	81.1125
20640	28.82		2.37997	20.64	9.00625	8.93938	0.00447211	81.1125	8.94414	0.0038574	81.1125
20660	28.82		2.37997	20.66	9.00625	8.94184	0.00414841	81.1125	8.94661	0.00355743	81.1125
20680	28.84		2.38141	20.68	9.0125	8.9443	0.00465067	81.2252	8.94907	0.00402386	81.2252
20700	28.84		2.38141	20.7	9.0125	8.94676	0.00432134	81.2252	8.95152	0.00371819	81.2252
20720	28.84		2.38141	20.72	9.0125	8.94922	0.00400454	81.2252	8.95398	0.003425	81.2252
20740	28.84		2.38141	20.74	9.0125	8.95167	0.00370021	81.2252	8.95643	0.00314422	81.2252
20760	28.84		2.38141	20.76	9.0125	8.95412	0.00340829	81.2252	8.95887	0.00287582	81.2252
20780	28.86		2.38268	20.78	9.01875	8.95656	0.00386701	81.3379	8.96132	0.00329858	81.3379
20800	28.86		2.38268	20.8	9.01875	8.95901	0.00356926	81.3379	8.96376	0.00302426	81.3379
20820	28.88		2.38378	20.82	9.025	8.96145	0.0040392	81.4506	8.96619	0.00345822	81.4506
20840	28.88		2.38378	20.84	9.025	8.96388	0.00373558	81.4506	8.96863	0.00317796	81.4506
20860	28.88		2.38378	20.86	9.025	8.96631	0.00344422	81.4506	8.97106	0.0029099	81.4506
20880	28.88		2.38378	20.88	9.025	8.96874	0.00316507	81.4506	8.97348	0.00265399	81.4506
20900	28.88		2.38378	20.9	9.025	8.97117	0.00289807	81.4506	8.97591	0.00241018	81.4506
20920	28.88		2.38378	20.92	9.025	8.97359	0.00264318	81.4506	8.97833	0.00217843	81.4506
20940	28.9		2.35059	20.94	9.03125	8.97601	0.00305182	81.5635	8.98074	0.00255097	81.5635
20960	28.9		2.35059	20.96	9.03125	8.97842	0.0027908	81.5635	8.98316	0.00231301	81.5635
20980	28.9		2.35059	20.98	9.03125	8.98083	0.00254178	81.5635	8.98557	0.00208701	81.5635
21000	28.9		2.35059	21	9.03125	8.98324	0.00230471	81.5635	8.98797	0.00187291	81.5635
21020	28.9		2.35059	21.02	9.03125	8.98565	0.00207955	81.5635	8.99038	0.00167067	81.5635
21040	28.92		2.33411	21.04	9.0375	8.98805	0.0024453	81.6764	8.99278	0.00200021	81.6764
21060	28.92		2.33411	21.06	9.0375	8.99045	0.00221381	81.6764	8.99517	0.00179156	81.6764
21080	28.92		2.33411	21.08	9.0375	8.99284	0.00199413	81.6764	8.99757	0.00159467	81.6764
21100	28.92		2.33411	21.1	9.0375	8.99524	0.0017862	81.6764	8.99996	0.00140948	81.6764
21120	28.94		2.33472	21.12	9.04375	8.99763	0.00212747	81.7894	9.00234	0.00171446	81.7894
21140	28.94		2.33472	21.14	9.04375	9.00001	0.00191308	81.7894	9.00473	0.00152274	81.7894
21160	28.96		2.35239	21.16	9.05	9.00239	0.00226636	81.9025	9.00711	0.0018397	81.9025
21180	28.98		2.38675	21.18	9.05625	9.00477	0.00264988	82.0157	9.00949	0.00218692	82.0157
21200	29		2.38683	21.2	9.0625	9.00715	0.00306373	82.1289	9.01186	0.00256445	82.1289
21220	29		2.38683	21.22	9.0625	9.00952	0.00280669	82.1289	9.01423	0.00232996	82.1289
21240	29.02		2.40362	21.24	9.06875	9.01189	0.00323291	82.2422	9.0166	0.00271984	82.2422
21260	29.06		2.40294	21.26	9.08125	9.01426	0.00448798	82.4691	9.01896	0.00387975	82.4691
21280	29.06		2.40294	21.28	9.08125	9.01662	0.00417694	82.4691	9.02132	0.00359118	82.4691
21300	29.06		2.40294	21.3	9.08125	9.01898	0.00387746	82.4691	9.02368	0.00331413	82.4691
21320	29.06		2.40294	21.32	9.08125	9.02134	0.00358952	82.4691	9.02604	0.00304856	82.4691
21340	29.06		2.40294	21.34	9.08125	9.02369	0.00331304	82.4691	9.02839	0.00279441	82.4691
21360	29.06		2.40294	21.36	9.08125	9.02604	0.003048	82.4691	9.03074	0.00255164	82.4691
21380	29.06		2.40294	21.38	9.08125	9.02839	0.00279434	82.4691	9.03308	0.00232021	82.4691
21400	29.06		2.40294	21.4	9.08125	9.03073	0.00255201	82.4691	9.03542	0.00210006	82.4691
21420	29.06		2.40294	21.42	9.08125	9.03307	0.00232099	82.4691	9.03776	0.00189117	82.4691
21440	29.06		2.40294	21.44	9.08125	9.03541	0.00210121	82.4691	9.0401	0.00169347	82.4691
21460	29.06		2.40294	21.46	9.08125	9.03775	0.00189263	82.4691	9.04243	0.00150693	82.4691
21480	29.08		2.38548	21.48	9.0875	9.04008	0.00224894	82.5827	9.04476	0.00182669	82.5827
21500	29.08		2.38548	21.5	9.0875	9.04241	0.00203353	82.5827	9.04709	0.00163325	82.5827
21520	29.08		2.38548	21.52	9.0875	9.04473	0.00182924	82.5827	9.04941	0.00145087	82.5827
21540	29.08		2.38548	21.54	9.0875	9.04705	0.00163601	82.5827	9.05173	0.00127951	82.5827
21560	29.12		2.36677	21.56	9.1	9.04937	0.00256326	82.81	9.05405	0.0021117	82.81
21580	29.12		2.36677	21.58	9.1	9.05169	0.00233414	82.81	9.05636	0.0019044	82.81
21600	29.14		2.34852	21.6	9.10625	9.054	0.00273009	82.9238	9.05867	0.00226373	82.9238
21620	29.14		2.34852	21.62	9.10625	9.05631	0.00249407	82.9238	9.06098	0.00204947	82.9238
21640	29.14		2.34852	21.64	9.10625	9.05862	0.00226902	82.9238	9.06328	0.00184612	82.9238
21660	29.14		2.34852	21.66	9.10625	9.06092	0.00205488	82.9238	9.06558	0.00165365	82.9238
21680	29.14		2.34852	21.68	9.10625	9.06322	0.00185162	82.9238	9.06788	0.00147201	82.9238
21700	29.14		2.34852	21.7	9.10625	9.06552	0.0016592	82.9238	9.07018	0.00130115	82.9238
21720	29.14		2.34852	21.72	9.10625	9.06781	0.00147757	82.9238	9.07247	0.00114104	82.9238
21740	29.16		2.34723	21.74	9.1125	9.0701	0.00179759	83.0377	9.07476	0.00142431	83.0377
21760	29.16		2.34723	21.76	9.1125	9.07239	0.00160881	83.0377	9.07705	0.00125698	83.0377
21780	29.16		2.34723	21.78	9.1125	9.07468	0.00143073	83.0377	9.07933	0.00110031	83.0377
21800	29.18		2.36293	21.8	9.11875	9.07696	0.00174666	83.1516	9.08161	0.00137944	83.1516
21820	29.18		2.36293	21.82	9.11875	9.07924	0.00156137	83.1516	9.08389	0.00121549	83.1516
21840	29.18		2.36293	21.84	9.11875	9.08151	0.00138669	83.1516	9.08616	0.00106211	83.1516
21860	29.18		2.36293	21.86	9.11875	9.08378	0.00122258	83.1516	9.08843	0.000919244	83.1516
21880	29.18		2.36293	21.88	9.11875	9.08605	0.001069	83.1516	9.0907	0.000786866	83.1516
21900	29.18		2.36293	21.9	9.11875	9.08832	0.000925909	83.1516	9.09296	0.000664931	83.1516
21920	29.2		2.34413	21.92	9.125	9.09059	0.00118439	83.2656	9.09523	0.000886513	83.2656
21940	29.2		2.34413	21.94	9.125	9.09285	0.00103389	83.2656	9.09748	0.000757102	83.2656
21960	29.2		2.34413	21.96	9.125	9.0951	0.000893791	83.2656	9.09974	0.000638048	83.2656
21980	29.2		2.34413	21.98	9.125	9.09736	0.000764053	83.2656	9.10199	0.000529309	83.2656
22000	29.22		2.34232	22	9.13125	9.09961	0.00100107	83.3797	9.10424	0.000729367	83.3797
22020	29.22		2.34232	22.02	9.13125	9.10186	0.000863821	83.3797	9.10649	0.000613051	83.3797
22040	29.22		2.34232	22.04	9.13125	9.10411	0.000736848	83.3797	9.10873	0.000506966	83.3797
22060	29.22		2.34232	22.06	9.13125	9.10635	0.000620111	83.3797	9.11098	0.000411072	83.3797
22080	29.22		2.34232	22.08	9.13125	9.10859	0.00051357	83.3797	9.11321	0.000325329	83.3797
22100	29.22		2.34232	22.1	9.13125	9.11082	0.000417184	83.3797	9.11545	0.000249696	83.3797
22120	29.24		2.35754	22.12	9.1375	9.11306	0.000597364	83.4939	9.11768	0.000392819	83.4939
22140	29.24		2.35754	22.14	9.1375	9.11529	0.00049328	83.4939	9.11991	0.000309424	83.4939
22160	29.26		2.35539	22.16	9.14375	9.11752	0.000688104	83.6082	9.12214	0.000467174	83.6082
22180	29.26		2.35539	22.18	9.14375	9.11974	0.000576312	83.6082	9.12436	0.000376006	83.6082
22200	29.26		2.35539	22.2	9.14375	9.12197	0.000474551	83.6082	9.12658	0.000294825	83.6082
22220	29.26		2.35539	22.22	9.14375	9.12419	0.000382782	83.6082	9.1288	0.000223592	83.6082
22240	29.26		2.35539	22.24	9.14375	9.1264	0.000300964	83.6082	9.13101	0.000162268	83.6082
22260	29.28		2.35308	22.26	9.15	9.12862	0.000457308	83.7225	9.13322	0.00028146	83.7225
22280	29.28		2.35308	22.28	9.15	9.13083	0.000367646	83.7225	9.13543	0.000212227	83.7225
22300	29.28		2.35308	22.3	9.15	9.13303	0.000287856	83.7225	9.13764	0.000152823	83.7225
22320	29.28		2.35308	22.32	9.15	9.13524	0.0002179	83.7225	9.13984	0.000103209	83.7225
22340	29.28		2.35308	22.34	9.15	9.13744	0.00015774	83.7225	9.14204	6.33471e-05	83.7225
22360	29.28		2.35308	22.36	9.15	9.13964	0.000107337	83.7225	9.14424	3.31993e-05	83.7225
22380	29.3		2.35059	22.38	9.15625	9.14184	0.000207766	83.8369	9.14643	9.63842e-05	83.8369
22400	29.3		2.35059	22.4	9.15625	9.14403	0.000149346	83.8369	9.14862	5.81571e-05	83.8369
22420	29.3		2.35059	22.42	9.15625	9.14622	0.000100606	83.8369	9.15081	2.95661e-05	83.8369
22440	29.34		2.37929	22.44	9.16875	9.14841	0.000413821	84.066	9.153	0.000248117	84.066
22460	29.34		2.37929	22.46	9.16875	9.15059	0.000329705	84.066	9.15518	0.000184113	84.066
22480	29.34		2.37929	22.48	9.16875	9.15277	0.000255227	84.066	9.15736	0.000129704	84.066
22500	29.34		2.37929	22.5	9.16875	9.15495	0.00019035	84.066	9.15954	8.4853e-05	84.066
22520	29.36		2.37631	22.52	9.175	9.15713	0.000319353	84.1806	9.16171	0.00017655	84.1806
22540	29.36		2.37631	22.54	9.175	9.1593	0.000246396	84.1806	9.16388	0.000123558	84.1806
22560	29.4		2.3355	22.56	9.1875	9.16147	0.000677374	84.4102	9.16605	0.00045997	84.4102
22580	29.4		2.3355	22.58	9.1875	9.16364	0.000569233	84.4102	9.16822	0.000371758	84.4102
22600	29.4		2.3355	22.6	9.1875	9.16581	0.000470613	84.4102	9.17038	0.000293023	84.4102
22620	29.4		2.3355	22.62	9.1875	9.16797	0.000381477	84.4102	9.17254	0.000223731	84.4102
22640	29.4		2.3355	22.64	9.1875	9.17013	0.000301789	84.4102	9.1747	0.000163844	84.4102
22660	29.42		2.29703	22.66	9.19375	9.17228	0.000460767	84.525	9.17685	0.000285457	84.525
22680	29.42		2.29703	22.68	9.19375	9.17444	0.000372942	84.525	9.17901	0.000217373	84.525
22700	29.46		2.37589	22.7	9.20625	9.17659	0.000879757	84.755	9.18116	0.000629731	84.755
22720	29.46		2.37589	22.72	9.20625	9.17874	0.000756937	84.755	9.1833	0.000526616	84.755
22740	29.48		2.38886	22.74	9.2125	9.18088	0.000999637	84.8702	9.18545	0.000731949	84.8702
22760	29.48		2.38886	22.76	9.2125	9.18303	0.000868738	84.8702	9.18759	0.000620695	84.8702
22780	29.5		2.38472	22.78	9.21875	9.18517	0.00112792	84.9854	9.18972	0.000842493	84.9854
22800	29.52		2.38039	22.8	9.225	9.1873	0.00142109	85.1006	9.19186	0.00109829	85.1006
22820	29.52		2.38039	22.82	9.225	9.18944	0.00126472	85.1006	9.19399	0.000961493	85.1006
22840	29.54		2.37589	22.84	9.23125	9.19157	0.0015746	85.216	9.19612	0.00123399	85.216
22860	29.54		2.37589	22.86	9.23125	9.1937	0.00141018	85.216	9.19825	0.00108908	85.216
22880	29.56		2.38819	22.88	9.2375	9.19582	0.0017369	85.3314	9.20037	0.0013784	85.3314
22900	29.58		2.41703	22.9	9.24375	9.19795	0.00209789	85.4469	9.20249	0.001702	85.4469
22920	29.58		2.41703	22.92	9.24375	9.20007	0.00190812	85.4469	9.20461	0.00153166	85.4469
22940	29.58		2.41703	22.94	9.24375	9.20219	0.00172757	85.4469	9.20673	0.00137051	85.4469
22960	29.58		2.41703	22.96	9.24375	9.2043	0.00155621	85.4469	9.20884	0.0012185	85.4469
22980	29.58		2.41703	22.98	9.24375	9.20641	0.001394	85.4469	9.21095	0.0010756	85.4469
23000	29.58		2.41703	23	9.24375	9.20852	0.0012409	85.4469	9.21306	0.000941772	85.4469
23020	29.58		2.41703	23.02	9.24375	9.21063	0.00109688	85.4469	9.21517	0.000816989	85.4469
23040	29.58		2.41703	23.04	9.24375	9.21274	0.000961918	85.4469	9.21727	0.000701214	85.4469
23060	29.58		2.41703	23.06	9.24375	9.21484	0.000835964	85.4469	9.21937	0.000594411	85.4469
23080	29.58		2.41703	23.08	9.24375	9.21694	0.000718989	85.4469	9.22147	0.000496547	85.4469
23100	29.6		2.42878	23.1	9.25	9.21903	0.000958991	85.5625	9.22356	0.000699011	85.5625
23120	29.6		2.42878	23.12	9.25	9.22113	0.0008337	85.5625	9.22565	0.000592774	85.5625
23140	29.6		2.42878	23.14	9.25	9.22322	0.000717319	85.5625	9.22774	0.000495409	85.5625
23160	29.64		2.4351	23.16	9.2625	9.22531	0.00138343	85.7939	9.22983	0.00106741	85.7939
23180	29.64		2.4351	23.18	9.2625	9.22739	0.00123262	85.7939	9.23191	0.000935589	85.7939
23200	29.64		2.4351	23.2	9.2625	9.22947	0.00109069	85.7939	9.23399	0.000812603	85.7939
23220	29.64		2.4351	23.22	9.2625	9.23155	0.000957607	85.7939	9.23607	0.00069842	85.7939
23240	29.64		2.4351	23.24	9.2625	9.23363	0.00083333	85.7939	9.23815	0.000593006	85.7939
23260	29.66		2.4297	23.26	9.26875	9.23571	0.0010918	85.9097	9.24022	0.000813872	85.9097
23280	29.66		2.4297	23.28	9.26875	9.23778	0.00095913	85.9097	9.24229	0.000700015	85.9097
23300	29.66		2.4297	23.3	9.26875	9.23985	0.000835208	85.9097	9.24436	0.000594862	85.9097
23320	29.66		2.4297	23.32	9.26875	9.24192	0.000719995	85.9097	9.24643	0.000498379	85.9097
23340	29.66		2.4297	23.34	9.26875	9.24398	0.000613459	85.9097	9.24849	0.000410534	85.9097
23360	29.66		2.4297	23.36	9.26875	9.24604	0.000515567	85.9097	9.25055	0.000331294	85.9097
23380	29.66		2.4297	23.38	9.26875	9.2481	0.000426286	85.9097	9.25261	0.000260626	85.9097
23400	29.66		2.4297	23.4	9.26875	9.25016	0.000345585	85.9097	9.25466	0.0001985	85.9097
23420	29.66		2.4297	23.42	9.26875	9.25221	0.00027343	85.9097	9.25671	0.000144881	85.9097
23440	29.66		2.4297	23.44	9.26875	9.25427	0.00020979	85.9097	9.25876	9.97381e-05	85.9097
23460	29.7		2.43501	23.46	9.28125	9.25631	0.00062176	86.1416	9.26081	0.000417783	86.1416
23480	29.7		2.43501	23.48	9.28125	9.25836	0.000523893	86.1416	9.26285	0.000338382	86.1416
23500	29.7		2.43501	23.5	9.28125	9.26041	0.000434508	86.1416	9.2649	0.000267426	86.1416
23520	29.72		2.42912	23.52	9.2875	9.26245	0.000627683	86.2577	9.26694	0.000422868	86.2577
23540	29.72		2.42912	23.54	9.2875	9.26449	0.000529686	86.2577	9.26897	0.000343246	86.2577
23560	29.74		2.43966	23.56	9.29375	9.26652	0.000741406	86.3738	9.27101	0.000517226	86.3738
23580	29.74		2.43966	23.58	9.29375	9.26855	0.000634799	86.3738	9.27304	0.00042894	86.3738
23600	29.74		2.43966	23.6	9.29375	9.27059	0.00053658	86.3738	9.27507	0.000349006	86.3738
23620	29.76		2.43344	23.62	9.3	9.27261	0.000749979	86.49	9.27709	0.000524643	86.49
23640	29.76		2.43344	23.64	9.3	9.27464	0.000643121	86.49	9.27912	0.000436017	86.49
23660	29.78		2.41033	23.66	9.30625	9.27666	0.000875359	86.6063	9.28114	0.000630486	86.6063
23680	29.78		2.41033	23.68	9.30625	9.27868	0.000759864	86.6063	9.28316	0.00053317	86.6063
23700	29.78		2.41033	23.7	9.30625	9.2807	0.000652666	86.6063	9.28518	0.000444114	86.6063
23720	29.8		2.38683	23.72	9.3125	9.28272	0.000886941	86.7227	9.28719	0.000640599	86.7227
23740	29.8		2.38683	23.74	9.3125	9.28473	0.000771079	86.7227	9.2892	0.000542827	86.7227
23760	29.8		2.38683	23.76	9.3125	9.28674	0.000663453	86.7227	9.29121	0.000453253	86.7227
23780	29.8		2.38683	23.78	9.3125	9.28875	0.000564032	86.7227	9.29322	0.000371848	86.7227
23800	29.8		2.38683	23.8	9.3125	9.29076	0.000472786	86.7227	9.29522	0.00029858	86.7227
23820	29.8		2.38683	23.82	9.3125	9.29276	0.000389685	86.7227	9.29722	0.00023342	86.7227
23840	29.86		2.44957	23.84	9.33125	9.29476	0.0013315	87.0722	9.29922	0.00102587	87.0722
23860	29.86		2.44957	23.86	9.33125	9.29676	0.00118967	87.0722	9.30122	0.00090197	87.0722
23880	29.86		2.44957	23.88	9.33125	9.29875	0.00105598	87.0722	9.30321	0.000786181	87.0722
23900	29.88		2.44239	23.9	9.3375	9.30075	0.00135075	87.1889	9.3052	0.00104313	87.1889
23920	29.88		2.44239	23.92	9.3375	9.30274	0.00120838	87.1889	9.30719	0.000918609	87.1889
23940	29.88		2.44239	23.94	9.3375	9.30473	0.0010741	87.1889	9.30918	0.000802142	87.1889
23960	29.88		2.44239	23.96	9.3375	9.30671	0.000947883	87.1889	9.31116	0.000693696	87.1889
23980	29.88		2.44239	23.98	9.3375	9.3087	0.000829692	87.1889	9.31314	0.000593244	87.1889
24000	29.88		2.44239	24	9.3375	9.31068	0.0007195	87.1889	9.31512	0.000500754	87.1889
24020	29.88		2.44239	24.02	9.3375	9.31265	0.000617278	87.1889	9.3171	0.000416198	87.1889
24040	29.88		2.44239	24.04	9.3375	9.31463	0.000522996	87.1889	9.31907	0.000339546	87.1889
24060	29.88		2.44239	24.06	9.3375	9.3166	0.000436625	87.1889	9.32104	0.000270769	87.1889
24080	29.88		2.44239	24.08	9.3375	9.31858	0.000358137	87.1889	9.32301	0.000209838	87.1889
24100	29.88		2.44239	24.1	9.3375	9.32054	0.000287501	87.1889	9.32498	0.000156724	87.1889
24120	29.88		2.44239	24.12	9.3375	9.32251	0.00022469	87.1889	9.32695	0.000111399	87.1889
24140	29.88		2.44239	24.14	9.3375	9.32447	0.000169674	87.1889	9.32891	7.38329e-05	87.1889
24160	29.88		2.44239	24.16	9.3375	9.32644	0.000122424	87.1889	9.33087	4.39976e-05	87.1889
24180	29.88		2.44239	24.18	9.3375	9.32839	8.29123e-05	87.1889	9.33282	2.18645e-05	87.1889
24200	29.88		2.44239	24.2	9.3375	9.33035	5.11097e-05	87.1889	9.33478	7.40517e-06	87.1889
24220	29.88		2.44239	24.22	9.3375	9.3323	2.69881e-05	87.1889	9.33673	5.91288e-07	87.1889
24240	29.9		2.46798	24.24	9.34375	9.33426	9.01232e-05	87.3057	9.33868	2.56954e-05	87.3057
24260	29.9		2.46798	24.26	9.34375	9.33621	5.69125e-05	87.3057	9.34063	9.74429e-06	87.3057
24280	29.9		2.46798	24.28	9.34375	9.33815	3.13281e-05	87.3057	9.34257	1.38415e-06	87.3057
24300	29.9		2.46798	24.3	9.34375	9.3401	1.33419e-05	87.3057	9.34452	5.87049e-07	87.3057
24320	29.9		2.46798	24.32	9.34375	9.34204	2.92602e-06	87.3057	9.34646	7.32511e-06	87.3057
24340	29.92		2.47688	24.34	9.35	9.34398	3.62506e-05	87.4225	9.34839	2.57792e-06	87.4225
24360	29.92		2.47688	24.36	9.35	9.34592	1.66751e-05	87.4225	9.35033	1.08865e-07	87.4225
24380	29.94		2.5018	24.38	9.35625	9.34785	7.05357e-05	87.5394	9.35226	1.58953e-05	87.5394
24400	29.96		2.52631	24.4	9.3625	9.34978	0.000161696	87.6564	9.35419	6.89913e-05	87.6564
24420	29.96		2.52631	24.42	9.3625	9.35171	0.000116333	87.6564	9.35612	4.06748e-05	87.6564
24440	29.96		2.52631	24.44	9.3625	9.35364	7.84624e-05	87.6564	9.35805	1.98169e-05	87.6564
24460	29.98		2.53453	24.46	9.36875	9.35557	0.000173776	87.7735	9.35997	7.70519e-05	87.7735
24480	29.98		2.53453	24.48	9.36875	9.35749	0.000126771	87.7735	9.36189	4.70126e-05	87.7735
24500	29.98		2.53453	24.5	9.36875	9.35941	8.72073e-05	87.7735	9.36381	2.43796e-05	87.7735
24520	29.98		2.53453	24.52	9.36875	9.36133	5.50571e-05	87.7735	9.36573	9.12598e-06	87.7735
24540	30		2.54257	24.54	9.375	9.36325	0.000138155	87.8906	9.36764	5.41198e-05	87.8906
24560	30		2.54257	24.56	9.375	9.36516	9.68294e-05	87.8906	9.36956	2.96441e-05	87.8906
24580	30		2.54257	24.58	9.375	9.36707	6.28653e-05	87.8906	9.37147	1.24962e-05	87.8906
24600	30		2.54257	24.6	9.375	9.36898	3.62364e-05	87.8906	9.37337	2.64937e-06	87.8906
24620	30		2.54257	24.62	9.375	9.37089	1.69159e-05	87.8906	9.37528	7.68955e-08	87.8906
24640	30		2.54257	24.64	9.375	9.37279	4.87725e-06	87.8906	9.37718	4.75226e-06	87.8906
24660	30		2.54257	24.66	9.375	9.37469	9.38305e-08	87.8906	9.37908	1.6649e-05	87.8906
24680	30.02		2.55042	24.68	9.38125	9.37659	2.1683e-05	88.0079	9.38098	7.37874e-08	88.0079
24700	30.02		2.55042	24.7	9.38125	9.37849	7.612e-06	88.0079	9.38287	2.63769e-06	88.0079
24720	30.02		2.55042	24.72	9.38125	9.38039	7.46112e-07	88.0079	9.38477	1.2373e-05	88.0079
24740	30.02		2.55042	24.74	9.38125	9.38228	1.05911e-06	88.0079	9.38666	2.92536e-05	88.0079
24760	30.02		2.55042	24.76	9.38125	9.38417	8.52489e-06	88.0079	9.38855	5.32534e-05	88.0079
24780	30.02		2.55042	24.78	9.38125	9.38606	2.31175e-05	88.0079	9.39043	8.43466e-05	88.0079
24800	30.02		2.55042	24.8	9.38125	9.38794	4.48109e-05	88.0079	9.39232	0.000122507	88.0079
24820	30.02		2.55042	24.82	9.38125	9.38983	7.35794e-05	88.0079	9.3942	0.00016771	88.0079
24840	30.02		2.55042	24.84	9.38125	9.39171	0.000109397	88.0079	9.39608	0.000219928	88.0079
24860	30.02		2.55042	24.86	9.38125	9.39359	0.000152239	88.0079	9.39796	0.000279137	88.0079
24880	30.06		2.56558	24.88	9.39375	9.39547	2.94272e-06	88.2425	9.39983	3.69976e-05	88.2425
24900	30.06		2.56558	24.9	9.39375	9.39734	1.28888e-05	88.2425	9.40171	6.32892e-05	88.2425
24920	30.06		2.56558	24.92	9.39375	9.39921	2.98388e-05	88.2425	9.40358	9.65519e-05	88.2425
24940	30.08		2.5729	24.94	9.4	9.40108	1.17208e-06	88.36	9.40544	2.96421e-05	88.36
24960	30.08		2.5729	24.96	9.4	9.40295	8.70551e-06	88.36	9.40731	5.34445e-05	88.36
24980	30.1		2.56432	24.98	9.40625	9.40482	2.05595e-06	88.4775	9.40917	8.55235e-06	88.4775
25000	30.12		2.55556	25	9.4125	9.40668	3.38779e-05	88.5952	9.41104	2.14311e-06	88.5952
25020	30.12		2.55556	25.02	9.4125	9.40854	1.56763e-05	88.5952	9.4129	1.56378e-07	88.5952
25040	30.12		2.55556	25.04	9.4125	9.4104	4.41178e-06	88.5952	9.41475	5.07417e-06	88.5952
25060	30.12		2.55556	25.06	9.4125	9.41226	5.94152e-08	88.5952	9.41661	1.68716e-05	88.5952
25080	30.16		2.47296	25.08	9.425	9.41411	0.000118577	88.8306	9.41846	4.27691e-05	88.8306
25100	30.16		2.47296	25.1	9.425	9.41596	8.16691e-05	88.8306	9.42031	2.199e-05	88.8306
25120	30.16		2.47296	25.12	9.425	9.41781	5.16545e-05	88.8306	9.42216	8.07195e-06	88.8306
25140	30.18		2.44693	25.14	9.43125	9.41966	0.000134313	88.9485	9.424	5.24914e-05	88.9485
25160	30.18		2.44693	25.16	9.43125	9.42151	9.4941e-05	88.9485	9.42585	2.91739e-05	88.9485
25180	30.18		2.44693	25.18	9.43125	9.42335	6.24166e-05	88.9485	9.42769	1.26714e-05	88.9485
25200	30.18		2.44693	25.2	9.43125	9.42519	3.67148e-05	88.9485	9.42953	2.95943e-06	88.9485
25220	30.18		2.44693	25.22	9.43125	9.42703	1.78112e-05	88.9485	9.43137	1.36637e-08	88.9485
25240	30.18		2.44693	25.24	9.43125	9.42887	5.6815e-06	88.9485	9.4332	3.80986e-06	88.9485
25260	30.18		2.44693	25.26	9.43125	9.4307	3.01446e-07	88.9485	9.43503	1.43239e-05	88.9485
25280	30.2		2.47002	25.28	9.4375	9.43253	2.46679e-05	89.0664	9.43687	4.02845e-07	89.0664
25300	30.2		2.47002	25.3	9.4375	9.43436	9.8377e-06	89.0664	9.43869	1.42498e-06	89.0664
25320	30.22		2.42704	25.32	9.44375	9.43619	5.71312e-05	89.1844	9.44052	1.04331e-05	89.1844
25340	30.24		2.41678	25.34	9.45	9.43802	0.000143585	89.3025	9.44234	5.86138e-05	89.3025
25360	30.24		2.41678	25.36	9.45	9.43984	0.000103207	89.3025	9.44417	3.40364e-05	89.3025
25380	30.26		2.42304	25.38	9.45625	9.44166	0.000212798	89.4207	9.44599	0.000105357	89.4207
25400	30.26		2.42304	25.4	9.45625	9.44348	0.00016303	89.4207	9.4478	7.13482e-05	89.4207
25420	30.26		2.42304	25.42	9.45625	9.4453	0.000119928	89.4207	9.44962	4.39754e-05	89.4207
25440	30.26		2.42304	25.44	9.45625	9.44711	8.34702e-05	89.4207	9.45143	2.32146e-05	89.4207
25460	30.26		2.42304	25.46	9.45625	9.44893	5.36319e-05	89.4207	9.45324	9.04249e-06	89.4207
25480	30.26		2.42304	25.48	9.45625	9.45074	3.039e-05	89.4207	9.45505	1.43554e-06	89.4207
25500	30.26		2.42304	25.5	9.45625	9.45255	1.3721e-05	89.4207	9.45686	3.70449e-07	89.4207
25520	30.26		2.42304	25.52	9.45625	9.45435	3.6017e-06	89.4207	9.45866	5.82396e-06	89.4207
25540	30.26		2.42304	25.54	9.45625	9.45616	8.75713e-09	89.4207	9.46047	1.77729e-05	89.4207
25560	30.26		2.42304	25.56	9.45625	9.45796	2.91904e-06	89.4207	9.46227	3.61942e-05	89.4207
25580	30.26		2.42304	25.58	9.45625	9.45976	1.23095e-05	89.4207	9.46406	6.10648e-05	89.4207
25600	30.26		2.42304	25.6	9.45625	9.46156	2.81571e-05	89.4207	9.46586	9.23618e-05	89.4207
25620	30.26		2.42304	25.62	9.45625	9.46335	5.0439e-05	89.4207	9.46765	0.000130062	89.4207
25640	30.26		2.42304	25.64	9.45625	9.46515	7.91323e-05	89.4207	9.46945	0.000174144	89.4207
25660	30.26		2.42304	25.66	9.45625	9.46694	0.000114214	89.4207	9.47124	0.000224583	89.4207
25680	30.26		2.42304	25.68	9.45625	9.46873	0.000155662	89.4207	9.47302	0.000281358	89.4207
25700	30.26		2.42304	25.7	9.45625	9.47051	0.000203454	89.4207	9.47481	0.000344446	89.4207
25720	30.26		2.42304	25.72	9.45625	9.4723	0.000257566	89.4207	9.47659	0.000413825	89.4207
25740	30.26		2.42304	25.74	9.45625	9.47408	0.000317977	89.4207	9.47837	0.000489472	89.4207
25760	30.26		2.42304	25.76	9.45625	9.47586	0.000384664	89.4207	9.48015	0.000571364	89.4207
25780	30.26		2.42304	25.78	9.45625	9.47764	0.000457605	89.4207	9.48193	0.000659481	89.4207
25800	30.26		2.42304	25.8	9.45625	9.47942	0.000536777	89.4207	9.48371	0.000753799	89.4207
25820	30.26		2.42304	25.82	9.45625	9.48119	0.000622159	89.4207	9.48548	0.000854296	89.4207
25840	30.28		2.42912	25.84	9.4625	9.48297	0.000418845	89.5389	9.48725	0.000612524	89.5389
25860	30.28		2.42912	25.86	9.4625	9.48474	0.000494449	89.5389	9.48902	0.000703204	89.5389
25880	30.3		2.46798	25.88	9.46875	9.4865	0.000315227	89.6572	9.49078	0.000485529	89.6572
25900	30.3		2.46798	25.9	9.46875	9.48827	0.000381069	89.6572	9.49255	0.000566409	89.6572
25920	30.3		2.46798	25.92	9.46875	9.49004	0.000453063	89.6572	9.49431	0.000653412	89.6572
25940	30.3		2.46798	25.94	9.46875	9.4918	0.000531187	89.6572	9.49607	0.000746516	89.6572
25960	30.3		2.46798	25.96	9.46875	9.49356	0.00061542	89.6572	9.49783	0.000845698	89.6572
25980	30.3		2.46798	25.98	9.46875	9.49532	0.000705739	89.6572	9.49959	0.000950937	89.6572
26000	30.3		2.46798	26	9.46875	9.49707	0.000802124	89.6572	9.50134	0.00106221	89.6572
26020	30.3		2.46798	26.02	9.46875	9.49883	0.000904553	89.6572	9.50309	0.0011795	89.6572
26040	30.3		2.46798	26.04	9.46875	9.50058	0.001013	89.6572	9.50484	0.00130279	89.6572
26060	30.3		2.46798	26.06	9.46875	9.50233	0.00112746	89.6572	9.50659	0.00143204	89.6572
26080	30.3		2.46798	26.08	9.46875	9.50408	0.00124789	89.6572	9.50834	0.00156725	89.6572
26100	30.3		2.46798	26.1	9.46875	9.50582	0.00137428	89.6572	9.51008	0.00170838	89.6572
26120	30.3		2.46798	26.12	9.46875	9.50757	0.00150661	89.6572	9.51182	0.00185543	89.6572
26140	30.3		2.46798	26.14	9.46875	9.50931	0.00164486	89.6572	9.51356	0.00200836	89.6572
26160	30.36		2.50059	26.16	9.4875	9.51105	0.000554442	90.0127	9.5153	0.000772994	90.0127
26180	30.36		2.50059	26.18	9.4875	9.51278	0.000639296	90.0127	9.51704	0.00087254	90.0127
26200	30.36		2.50059	26.2	9.4875	9.51452	0.00073008	90.0127	9.51877	0.000977987	90.0127
26220	30.36		2.50059	26.22	9.4875	9.51625	0.000826773	90.0127	9.5205	0.00108931	90.0127
26240	30.36		2.50059	26.24	9.4875	9.51799	0.000929355	90.0127	9.52223	0.0012065	90.0127
26260	30.36		2.50059	26.26	9.4875	9.51971	0.0010378	90.0127	9.52396	0.00132953	90.0127
26280	30.36		2.50059	26.28	9.4875	9.52144	0.0011521	90.0127	9.52569	0.00145837	90.0127
26300	30.36		2.50059	26.3	9.4875	9.52317	0.00127223	90.0127	9.52741	0.00159302	90.0127
26320	30.38		2.52174	26.32	9.49375	9.52489	0.000969819	90.1313	9.52913	0.00125207	90.1313
26340	30.4		2.52663	26.34	9.5	9.52661	0.000708282	90.25	9.53085	0.000952001	90.25
26360	30.4		2.52663	26.36	9.5	9.52833	0.000802772	90.25	9.53257	0.00106097	90.25
26380	30.4		2.52663	26.38	9.5	9.53005	0.000903057	90.25	9.53429	0.0011757	90.25
26400	30.4		2.52663	26.4	9.5	9.53177	0.00100912	90.25	9.536	0.00129618	90.25
26420	30.42		2.48299	26.42	9.50625	9.53348	0.000741489	90.3688	9.53771	0.000990014	90.3688
26440	30.42		2.48299	26.44	9.50625	9.53519	0.000837641	90.3688	9.53942	0.00110055	90.3688
26460	30.42		2.48299	26.46	9.50625	9.5369	0.000939532	90.3688	9.54113	0.0012168	90.3688
26480	30.42		2.48299	26.48	9.50625	9.53861	0.00104714	90.3688	9.54284	0.00133873	90.3688
26500	30.44		2.47133	26.5	9.5125	9.54032	0.000773696	90.4877	9.54454	0.00102674	90.4877
26520	30.44		2.47133	26.52	9.5125	9.54202	0.000871386	90.4877	9.54625	0.00113873	90.4877
26540	30.44		2.47133	26.54	9.5125	9.54372	0.000974759	90.4877	9.54795	0.00125636	90.4877
26560	30.44		2.47133	26.56	9.5125	9.54542	0.0010838	90.4877	9.54964	0.00137964	90.4877
26580	30.46		2.49209	26.58	9.51875	9.54712	0.000804803	90.6066	9.55134	0.00106209	90.6066
26600	30.46		2.49209	26.6	9.51875	9.54882	0.000903909	90.6066	9.55303	0.0011754	90.6066
26620	30.46		2.49209	26.62	9.51875	9.55051	0.00100864	90.6066	9.55473	0.00129431	90.6066
26640	30.46		2.49209	26.64	9.51875	9.5522	0.00111899	90.6066	9.55642	0.00141881	90.6066
26660	30.46		2.49209	26.66	9.51875	9.55389	0.00123493	90.6066	9.55811	0.00154886	90.6066
26680	30.46		2.49209	26.68	9.51875	9.55558	0.00135643	90.6066	9.55979	0.00168446	90.6066
26700	30.46		2.49209	26.7	9.51875	9.55727	0.00148349	90.6066	9.56148	0.00182558	90.6066
26720	30.48		2.49638	26.72	9.525	9.55895	0.00115264	90.7256	9.56316	0.00145615	90.7256
26740	30.48		2.49638	26.74	9.525	9.56063	0.00126971	90.7256	9.56484	0.00158725	90.7256
26760	30.48		2.49638	26.76	9.525	9.56231	0.0013923	90.7256	9.56652	0.00172385	90.7256
26780	30.48		2.49638	26.78	9.525	9.56399	0.00152039	90.7256	9.5682	0.00186591	90.7256
26800	30.48		2.49638	26.8	9.525	9.56567	0.00165396	90.7256	9.56987	0.00201343	90.7256
26820	30.48		2.49638	26.82	9.525	9.56734	0.00179298	90.7256	9.57154	0.00216638	90.7256
26840	30.48		2.49638	26.84	9.525	9.56902	0.00193745	90.7256	9.57322	0.00232474	90.7256
26860	30.48		2.49638	26.86	9.525	9.57069	0.00208735	90.7256	9.57488	0.0024885	90.7256
26880	30.48		2.49638	26.88	9.525	9.57236	0.00224265	90.7256	9.57655	0.00265764	90.7256
26900	30.48		2.49638	26.9	9.525	9.57402	0.00240333	90.7256	9.57822	0.00283214	90.7256
26920	30.5		2.46798	26.92	9.53125	9.57569	0.00197483	90.8447	9.57988	0.00236502	90.8447
26940	30.52		2.48828	26.94	9.5375	9.57735	0.00158821	90.9639	9.58154	0.0019398	90.9639
26960	30.56		2.49573	26.96	9.55	9.57901	0.000841806	91.2025	9.5832	0.00110244	91.2025
26980	30.56		2.49573	26.98	9.55	9.58067	0.000940863	91.2025	9.58486	0.00121528	91.2025
27000	30.56		2.49573	27	9.55	9.58233	0.00104531	91.2025	9.58652	0.00133349	91.2025
27020	30.56		2.49573	27.02	9.55	9.58399	0.00115512	91.2025	9.58817	0.00145704	91.2025
27040	30.56		2.49573	27.04	9.55	9.58564	0.00127028	91.2025	9.58982	0.00158591	91.2025
27060	30.56		2.49573	27.06	9.55	9.58729	0.00139077	91.2025	9.59147	0.00172008	91.2025
27080	30.56		2.49573	27.08	9.55	9.58894	0.00151658	91.2025	9.59312	0.00185955	91.2025
27100	30.58		2.48299	27.1	9.55625	9.59059	0.00117935	91.3219	9.59477	0.00148372	91.3219
27120	30.58		2.48299	27.12	9.55625	9.59224	0.00129514	91.3219	9.59641	0.00161314	91.3219
27140	30.58		2.48299	27.14	9.55625	9.59388	0.00141622	91.3219	9.59806	0.00174782	91.3219
27160	30.58		2.48299	27.16	9.55625	9.59553	0.00154256	91.3219	9.5997	0.00188773	91.3219
27180	30.6		2.48633	27.18	9.5625	9.59717	0.00120176	91.4414	9.60134	0.00150834	91.4414
27200	30.62		2.50567	27.2	9.56875	9.59881	0.000903327	91.561	9.60297	0.00117133	91.561
27220	30.62		2.50567	27.22	9.56875	9.60044	0.00100442	91.561	9.60461	0.00128596	91.561
27240	30.62		2.50567	27.24	9.56875	9.60208	0.00111075	91.561	9.60624	0.0014058	91.561
27260	30.62		2.50567	27.26	9.56875	9.60371	0.0012223	91.561	9.60788	0.00153083	91.561
27280	30.62		2.50567	27.28	9.56875	9.60534	0.00133906	91.561	9.60951	0.00166104	91.561
27300	30.62		2.50567	27.3	9.56875	9.60697	0.00146099	91.561	9.61113	0.0017964	91.561
27320	30.62		2.50567	27.32	9.56875	9.6086	0.0015881	91.561	9.61276	0.00193691	91.561
27340	30.62		2.50567	27.34	9.56875	9.61023	0.00172035	91.561	9.61438	0.00208254	91.561
27360	30.62		2.50567	27.36	9.56875	9.61185	0.00185773	91.561	9.61601	0.00223328	91.561
27380	30.62		2.50567	27.38	9.56875	9.61347	0.00200023	91.561	9.61763	0.0023891	91.561
27400	30.62		2.50567	27.4	9.56875	9.61509	0.00214782	91.561	9.61925	0.00255	91.561
27420	30.62		2.50567	27.42	9.56875	9.61671	0.00230049	91.561	9.62086	0.00271595	91.561
27440	30.62		2.50567	27.44	9.56875	9.61833	0.00245823	91.561	9.62248	0.00288693	91.561
27460	30.62		2.50567	27.46	9.56875	9.61995	0.00262101	91.561	9.62409	0.00306293	91.561
27480	30.64		2.47623	27.48	9.575	9.62156	0.00216776	91.6806	9.62571	0.00257105	91.6806
27500	30.66		2.49533	27.5	9.58125	9.62317	0.00175735	91.8004	9.62732	0.00212204	91.8004
27520	30.66		2.49533	27.52	9.58125	9.62478	0.00189492	91.8004	9.62892	0.00227279	91.8004
27540	30.66		2.49533	27.54	9.58125	9.62639	0.0020375	91.8004	9.63053	0.00242853	91.8004
27560	30.68		2.51412	27.56	9.5875	9.62799	0.00163983	91.9202	9.63213	0.00199226	91.9202
27580	30.7		2.51661	27.58	9.59375	9.6296	0.00128517	92.04	9.63374	0.001599	92.04
27600	30.7		2.51661	27.6	9.59375	9.6312	0.00140265	92.04	9.63534	0.00172961	92.04
27620	30.7		2.51661	27.62	9.59375	9.6328	0.00152512	92.04	9.63694	0.00186518	92.04
27640	30.7		2.51661	27.64	9.59375	9.6344	0.00165257	92.04	9.63854	0.00200571	92.04
27660	30.7		2.51661	27.66	9.59375	9.636	0.00178499	92.04	9.64013	0.00215118	92.04
27680	30.7		2.51661	27.68	9.59375	9.63759	0.00192235	92.04	9.64172	0.00230157	92.04
27700	30.7		2.51661	27.7	9.59375	9.63919	0.00206464	92.04	9.64332	0.00245687	92.04
27720	30.72		2.50285	27.72	9.6	9.64078	0.00166303	92.16	9.64491	0.00201665	92.16
27740	30.72		2.50285	27.74	9.6	9.64237	0.00179525	92.16	9.6465	0.00216185	92.16
27760	30.72		2.50285	27.76	9.6	9.64396	0.00193238	92.16	9.64808	0.00231193	92.16
27780	30.74		2.50503	27.78	9.60625	9.64555	0.00154413	92.28	9.64967	0.00188508	92.28
27800	30.74		2.50503	27.8	9.60625	9.64713	0.0016712	92.28	9.65125	0.00202507	92.28
27820	30.74		2.50503	27.82	9.60625	9.64871	0.00180315	92.28	9.65283	0.00216991	92.28
27840	30.74		2.50503	27.84	9.60625	9.65029	0.00193995	92.28	9.65441	0.00231959	92.28
27860	30.76		2.50704	27.86	9.6125	9.65187	0.00155035	92.4002	9.65599	0.00189139	92.4002
27880	30.76		2.50704	27.88	9.6125	9.65345	0.00167709	92.4002	9.65757	0.00203097	92.4002
27900	30.76		2.50704	27.9	9.6125	9.65503	0.00180867	92.4002	9.65914	0.00217537	92.4002
27920	30.78		2.49274	27.92	9.61875	9.6566	0.00143283	92.5204	9.66071	0.00176094	92.5204
27940	30.78		2.49274	27.94	9.61875	9.65818	0.00155436	92.5204	9.66228	0.00189526	92.5204
27960	30.78		2.49274	27.96	9.61875	9.65975	0.0016807	92.5204	9.66385	0.00203436	92.5204
27980	30.78		2.49274	27.98	9.61875	9.66132	0.00181182	92.5204	9.66542	0.00217823	92.5204
28000	30.78		2.49274	28	9.61875	9.66288	0.00194771	92.5204	9.66699	0.00232684	92.5204
28020	30.78		2.49274	28.02	9.61875	9.66445	0.00208836	92.5204	9.66855	0.00248018	92.5204
28040	30.78		2.49274	28.04	9.61875	9.66601	0.00223375	92.5204	9.67011	0.00263823	92.5204
28060	30.78		2.49274	28.06	9.61875	9.66757	0.00238386	92.5204	9.67167	0.00280099	92.5204
28080	30.8		2.52663	28.08	9.625	9.66914	0.00194793	92.6406	9.67323	0.00232645	92.6406
28100	30.8		2.52663	28.1	9.625	9.67069	0.00208795	92.6406	9.67479	0.00247909	92.6406
28120	30.8		2.52663	28.12	9.625	9.67225	0.00223268	92.6406	9.67635	0.00263641	92.6406
28140	30.84		2.5295	28.14	9.6375	9.67381	0.00131817	92.8814	9.6779	0.00163214	92.8814
28160	30.84		2.5295	28.16	9.6375	9.67536	0.0014334	92.8814	9.67945	0.00175996	92.8814
28180	30.84		2.5295	28.18	9.6375	9.67691	0.00155332	92.8814	9.681	0.00189244	92.8814
28200	30.84		2.5295	28.2	9.6375	9.67846	0.00167792	92.8814	9.68255	0.00202958	92.8814
28220	30.84		2.5295	28.22	9.6375	9.68001	0.00180718	92.8814	9.6841	0.00217136	92.8814
28240	30.86		2.5307	28.24	9.64375	9.68156	0.00142943	93.0019	9.68564	0.00175503	93.0019
28260	30.88		2.53174	28.26	9.65	9.6831	0.00109581	93.1225	9.68719	0.00138285	93.1225
28280	30.88		2.53174	28.28	9.65	9.68465	0.00120038	93.1225	9.68873	0.0014999	93.1225
28300	30.88		2.53174	28.3	9.65	9.68619	0.00130959	93.1225	9.69027	0.00162157	93.1225
28320	30.88		2.53174	28.32	9.65	9.68773	0.00142342	93.1225	9.69181	0.00174784	93.1225
28340	30.88		2.53174	28.34	9.65	9.68927	0.00154187	93.1225	9.69334	0.0018787	93.1225
28360	30.88		2.53174	28.36	9.65	9.6908	0.00166492	93.1225	9.69488	0.00201414	93.1225
28380	30.88		2.53174	28.38	9.65	9.69234	0.00179254	93.1225	9.69641	0.00215413	93.1225
28400	30.88		2.53174	28.4	9.65	9.69387	0.00192473	93.1225	9.69794	0.00229866	93.1225
28420	30.88		2.53174	28.42	9.65	9.6954	0.00206148	93.1225	9.69947	0.00244772	93.1225
28440	30.88		2.53174	28.44	9.65	9.69693	0.00220275	93.1225	9.701	0.00260129	93.1225
28460	30.9		2.54852	28.46	9.65625	9.69846	0.00178184	93.2432	9.70253	0.00214181	93.2432
28480	30.9		2.54852	28.48	9.65625	9.69999	0.00191306	93.2432	9.70405	0.00228529	93.2432
28500	30.9		2.54852	28.5	9.65625	9.70151	0.00204879	93.2432	9.70558	0.00243327	93.2432
28520	30.9		2.54852	28.52	9.65625	9.70304	0.00218901	93.2432	9.7071	0.00258572	93.2432
28540	30.96		2.55018	28.54	9.675	9.70456	0.00087371	93.6056	9.70862	0.00113031	93.6056
28560	30.96		2.55018	28.56	9.675	9.70608	0.000965882	93.6056	9.71014	0.00123472	93.6056
28580	30.96		2.55018	28.58	9.675	9.7076	0.00106257	93.6056	9.71166	0.00134362	93.6056
28600	30.96		2.55018	28.6	9.675	9.70911	0.00116375	93.6056	9.71317	0.00145699	93.6056
28620	30.96		2.55018	28.62	9.675	9.71063	0.00126942	93.6056	9.71468	0.00157483	93.6056
28640	30.96		2.55018	28.64	9.675	9.71214	0.00137955	93.6056	9.7162	0.00169711	93.6056
28660	30.98		2.56621	28.66	9.68125	9.71365	0.00105003	93.7266	9.71771	0.00132905	93.7266
28680	31		2.56629	28.68	9.6875	9.71516	0.000765313	93.8477	9.71921	0.00100583	93.8477
28700	31		2.56629	28.7	9.6875	9.71667	0.000851054	93.8477	9.72072	0.00110369	93.8477
28720	31.02		2.59751	28.72	9.69375	9.71818	0.000596812	93.9688	9.72223	0.000810946	93.9688
28740	31.02		2.59751	28.74	9.69375	9.71969	0.000672624	93.9688	9.72373	0.000898849	93.9688
28760	31.02		2.59751	28.76	9.69375	9.72119	0.000752879	93.9688	9.72523	0.000991173	93.9688
28780	31.02		2.59751	28.78	9.69375	9.72269	0.000837562	93.9688	9.72673	0.0010879	93.9688
28800	31.02		2.59751	28.8	9.69375	9.72419	0.000926658	93.9688	9.72823	0.00118902	93.9688
28820	31.02		2.59751	28.82	9.69375	9.72569	0.00102015	93.9688	9.72973	0.00129452	93.9688
28840	31.02		2.59751	28.84	9.69375	9.72719	0.00111803	93.9688	9.73122	0.00140437	93.9688
28860	31.02		2.59751	28.86	9.69375	9.72868	0.00122028	93.9688	9.73272	0.00151858	93.9688
28880	31.02		2.59751	28.88	9.69375	9.73018	0.00132689	93.9688	9.73421	0.00163712	93.9688
28900	31.02		2.59751	28.9	9.69375	9.73167	0.00143783	93.9688	9.7357	0.00175998	93.9688
28920	31.02		2.59751	28.92	9.69375	9.73316	0.00155311	93.9688	9.73719	0.00188714	93.9688
28940	31.02		2.59751	28.94	9.69375	9.73465	0.00167269	93.9688	9.73868	0.0020186	93.9688
28960	31.04		2.61279	28.96	9.7	9.73614	0.00130582	94.09	9.74016	0.00161321	94.09
28980	31.04		2.61279	28.98	9.7	9.73762	0.00141541	94.09	9.74165	0.00173465	94.09
29000	31.04		2.61279	29	9.7	9.73911	0.0015293	94.09	9.74313	0.00186036	94.09
29020	31.04		2.61279	29.02	9.7	9.74059	0.00164747	94.09	9.74461	0.00199032	94.09
29040	31.04		2.61279	29.04	9.7	9.74207	0.0017699	94.09	9.74609	0.00212453	94.09
29060	31.06		2.59689	29.06	9.70625	9.74355	0.00139127	94.2113	9.74757	0.00170739	94.2113
29080	31.06		2.59689	29.08	9.70625	9.74503	0.0015037	94.2113	9.74905	0.00183158	94.2113
29100	31.06		2.59689	29.1	9.70625	9.7465	0.00162038	94.2113	9.75052	0.00195999	94.2113
29120	31.12		2.56346	29.12	9.725	9.74798	0.000528024	94.5756	9.752	0.000728733	94.5756
29140	31.12		2.56346	29.14	9.725	9.74945	0.000597899	94.5756	9.75347	0.000810354	94.5756
29160	31.12		2.56346	29.16	9.725	9.75092	0.000672033	94.5756	9.75494	0.000896212	94.5756
29180	31.12		2.56346	29.18	9.725	9.75239	0.000750412	94.5756	9.75641	0.000986293	94.5756
29200	31.14		2.54662	29.2	9.73125	9.75386	0.000511308	94.6972	9.75787	0.000708744	94.6972
29220	31.14		2.54662	29.22	9.73125	9.75533	0.0005798	94.6972	9.75934	0.000788914	94.6972
29240	31.14		2.54662	29.24	9.73125	9.75679	0.000652516	94.6972	9.7608	0.000873286	94.6972
29260	31.14		2.54662	29.26	9.73125	9.75826	0.000729441	94.6972	9.76226	0.000961847	94.6972
29280	31.14		2.54662	29.28	9.73125	9.75972	0.000810563	94.6972	9.76372	0.00105458	94.6972
29300	31.14		2.54662	29.3	9.73125	9.76118	0.000895868	94.6972	9.76518	0.00115148	94.6972
29320	31.14		2.54662	29.32	9.73125	9.76264	0.000985342	94.6972	9.76664	0.00125253	94.6972
29340	31.14		2.54662	29.34	9.73125	9.7641	0.00107897	94.6972	9.7681	0.00135771	94.6972
29360	31.14		2.54662	29.36	9.73125	9.76555	0.00117674	94.6972	9.76955	0.00146701	94.6972
29380	31.14		2.54662	29.38	9.73125	9.76701	0.00127865	94.6972	9.771	0.00158042	94.6972
29400	31.14		2.54662	29.4	9.73125	9.76846	0.00138466	94.6972	9.77246	0.00169792	94.6972
29420	31.14		2.54662	29.42	9.73125	9.76991	0.00149478	94.6972	9.77391	0.0018195	94.6972
29440	31.14		2.54662	29.44	9.73125	9.77136	0.00160899	94.6972	9.77535	0.00194516	94.6972
29460	31.14		2.54662	29.46	9.73125	9.77281	0.00172728	94.6972	9.7768	0.00207487	94.6972
29480	31.14		2.54662	29.48	9.73125	9.77426	0.00184963	94.6972	9.77825	0.00220862	94.6972
29500	31.14		2.54662	29.5	9.73125	9.7757	0.00197602	94.6972	9.77969	0.00234639	94.6972
29520	31.14		2.54662	29.52	9.73125	9.77715	0.00210646	94.6972	9.78113	0.00248819	94.6972
29540	31.14		2.54662	29.54	9.73125	9.77859	0.00224092	94.6972	9.78257	0.00263399	94.6972
29560	31.16		2.5295	29.56	9.7375	9.78003	0.00180871	94.8189	9.78401	0.00216332	94.8189
29580	31.18		2.49598	29.58	9.74375	9.78147	0.00142265	94.9407	9.78545	0.00173881	94.9407
29600	31.18		2.49598	29.6	9.74375	9.78291	0.00153316	94.9407	9.78689	0.00186064	94.9407
29620	31.18		2.49598	29.62	9.74375	9.78434	0.00164768	94.9407	9.78832	0.00198645	94.9407
29640	31.18		2.49598	29.64	9.74375	9.78578	0.0017662	94.9407	9.78975	0.00211624	94.9407
29660	31.18		2.49598	29.66	9.74375	9.78721	0.0018887	94.9407	9.79118	0.00225	94.9407
29680	31.18		2.49598	29.68	9.74375	9.78864	0.00201518	94.9407	9.79261	0.00238771	94.9407
29700	31.2		2.51058	29.7	9.75	9.79007	0.00160566	95.0625	9.79404	0.00193975	95.0625
29720	31.2		2.51058	29.72	9.75	9.7915	0.00172219	95.0625	9.79547	0.00206749	95.0625
29740	31.2		2.51058	29.74	9.75	9.79293	0.00184266	95.0625	9.7969	0.00219915	95.0625
29760	31.2		2.51058	29.76	9.75	9.79435	0.00196707	95.0625	9.79832	0.00233473	95.0625
29780	31.2		2.51058	29.78	9.75	9.79578	0.00209541	95.0625	9.79974	0.00247422	95.0625
29800	31.2		2.51058	29.8	9.75	9.7972	0.00222767	95.0625	9.80116	0.0026176	95.0625
29820	31.2		2.51058	29.82	9.75	9.79862	0.00236382	95.0625	9.80258	0.00276487	95.0625
29840	31.22		2.46011	29.84	9.75625	9.80004	0.00191745	95.1844	9.804	0.00228006	95.1844
29860	31.22		2.46011	29.86	9.75625	9.80146	0.00204364	95.1844	9.80542	0.00241734	95.1844
29880	31.24		2.4746	29.88	9.7625	9.80287	0.00162999	95.3064	9.80683	0.00196528	95.3064
29900	31.24		2.4746	29.9	9.7625	9.80429	0.00174625	95.3064	9.80825	0.00209261	95.3064
29920	31.28		2.48665	29.92	9.775	9.8057	0.000942598	95.5506	9.80966	0.00120111	95.5506
29940	31.28		2.48665	29.94	9.775	9.80711	0.0010313	95.5506	9.81107	0.00130087	95.5506
29960	31.28		2.48665	29.96	9.775	9.80852	0.00112389	95.5506	9.81248	0.0014045	95.5506
29980	31.28		2.48665	29.98	9.775	9.80993	0.00122035	95.5506	9.81388	0.00151199	95.5506
30000	31.28		2.48665	30	9.775	9.81134	0.00132068	95.5506	9.81529	0.00162332	95.5506
30020	31.28		2.48665	30.02	9.775	9.81275	0.00142486	95.5506	9.8167	0.00173848	95.5506
30040	31.32		2.44899	30.04	9.7875	9.81415	0.00071033	95.7952	9.8181	0.000936256	95.7952
30060	31.32		2.44899	30.06	9.7875	9.81556	0.000787097	95.7952	9.8195	0.001024	95.7952
30080	31.32		2.44899	30.08	9.7875	9.81696	0.000867715	95.7952	9.8209	0.00111558	95.7952
30100	31.32		2.44899	30.1	9.7875	9.81836	0.000952173	95.7952	9.8223	0.00121098	95.7952
30120	31.32		2.44899	30.12	9.7875	9.81976	0.00104046	95.7952	9.8237	0.00131018	95.7952
30140	31.32		2.44899	30.14	9.7875	9.82115	0.00113256	95.7952	9.82509	0.00141318	95.7952
30160	31.36		2.45986	30.16	9.8	9.82255	0.000508477	96.04	9.82649	0.000701547	96.04
30180	31.38		2.45682	30.18	9.80625	9.82394	0.000313074	96.1625	9.82788	0.000467844	96.1625
30200	31.38		2.45682	30.2	9.80625	9.82534	0.00036431	96.1625	9.82927	0.000529977	96.1625
30220	31.38		2.45682	30.22	9.80625	9.82673	0.000419368	96.1625	9.83066	0.000595912	96.1625
30240	31.38		2.45682	30.24	9.80625	9.82812	0.000478235	96.1625	9.83205	0.000665636	96.1625
30260	31.4		2.43709	30.26	9.8125	9.82951	0.000289247	96.2852	9.83344	0.000438363	96.2852
30280	31.4		2.43709	30.28	9.8125	9.83089	0.000338358	96.2852	9.83482	0.00049831	96.2852
30300	31.4		2.43709	30.3	9.8125	9.83228	0.00039126	96.2852	9.83621	0.000562029	96.2852
30320	31.4		2.43709	30.32	9.8125	9.83366	0.000447942	96.2852	9.83759	0.000629509	96.2852
30340	31.4		2.43709	30.34	9.8125	9.83505	0.000508392	96.2852	9.83897	0.000700738	96.2852
30360	31.4		2.43709	30.36	9.8125	9.83643	0.000572599	96.2852	9.84035	0.000775703	96.2852
30380	31.4		2.43709	30.38	9.8125	9.83781	0.00064055	96.2852	9.84173	0.000854394	96.2852
30400	31.4		2.43709	30.4	9.8125	9.83919	0.000712234	96.2852	9.84311	0.000936798	96.2852
30420	31.4		2.43709	30.42	9.8125	9.84056	0.000787639	96.2852	9.84448	0.0010229	96.2852
30440	31.4		2.43709	30.44	9.8125	9.84194	0.000866753	96.2852	9.84586	0.0011127	96.2852
30460	31.4		2.43709	30.46	9.8125	9.84332	0.000949565	96.2852	9.84723	0.00120617	96.2852
30480	31.4		2.43709	30.48	9.8125	9.84469	0.00103606	96.2852	9.8486	0.00130332	96.2852
30500	31.4		2.43709	30.5	9.8125	9.84606	0.00112624	96.2852	9.84997	0.00140411	96.2852
30520	31.4		2.43709	30.52	9.8125	9.84743	0.00122007	96.2852	9.85134	0.00150855	96.2852
30540	31.42		2.41703	30.54	9.81875	9.8488	0.000902895	96.4079	9.85271	0.0011531	96.4079
30560	31.42		2.41703	30.56	9.81875	9.85017	0.000986933	96.4079	9.85407	0.00124772	96.4079
30580	31.42		2.41703	30.58	9.81875	9.85153	0.00107462	96.4079	9.85544	0.00134597	96.4079
30600	31.44		2.43011	30.6	9.825	9.8529	0.000778175	96.5306	9.8568	0.00101127	96.5306
30620	31.44		2.43011	30.62	9.825	9.85426	0.000856079	96.5306	9.85816	0.00109972	96.5306
30640	31.44		2.43011	30.64	9.825	9.85562	0.000937613	96.5306	9.85952	0.00119178	96.5306
30660	31.44		2.43011	30.66	9.825	9.85698	0.00102277	96.5306	9.86088	0.00128745	96.5306
30680	31.44		2.43011	30.68	9.825	9.85834	0.00111153	96.5306	9.86224	0.0013867	96.5306
30700	31.46		2.44297	30.7	9.83125	9.8597	0.000809232	96.6535	9.86359	0.00104616	96.6535
30720	31.46		2.44297	30.72	9.83125	9.86105	0.000888222	96.6535	9.86495	0.00113562	96.6535
30740	31.48		2.43908	30.74	9.8375	9.86241	0.000620394	96.7764	9.8663	0.000829562	96.7764
30760	31.48		2.43908	30.76	9.8375	9.86376	0.000689639	96.7764	9.86765	0.000909259	96.7764
30780	31.48		2.43908	30.78	9.8375	9.86511	0.00076247	96.7764	9.869	0.000992523	96.7764
30800	31.5		2.43501	30.8	9.84375	9.86646	0.000515896	96.8994	9.87035	0.000707739	96.8994
30820	31.5		2.43501	30.82	9.84375	9.86781	0.000579002	96.8994	9.8717	0.000781259	96.8994
30840	31.5		2.43501	30.84	9.84375	9.86916	0.000645678	96.8994	9.87305	0.000858331	96.8994
30860	31.5		2.43501	30.86	9.84375	9.87051	0.000715912	96.8994	9.87439	0.000938943	96.8994
30880	31.5		2.43501	30.88	9.84375	9.87185	0.000789695	96.8994	9.87574	0.00102308	96.8994
30900	31.5		2.43501	30.9	9.84375	9.8732	0.000867015	96.8994	9.87708	0.00111074	96.8994
30920	31.54		2.45945	30.92	9.85625	9.87454	0.000334427	97.1457	9.87842	0.000491446	97.1457
30940	31.54		2.45945	30.94	9.85625	9.87588	0.000385266	97.1457	9.87976	0.000552625	97.1457
30960	31.54		2.45945	30.96	9.85625	9.87722	0.000439643	97.1457	9.8811	0.000617325	97.1457
30980	31.54		2.45945	30.98	9.85625	9.87856	0.000497548	97.1457	9.88243	0.000685533	97.1457
31000	31.54		2.45945	31	9.85625	9.87989	0.00055897	97.1457	9.88377	0.000757239	97.1457
31020	31.54		2.45945	31.02	9.85625	9.88123	0.000623897	97.1457	9.8851	0.000832433	97.1457
31040	31.56		2.43841	31.04	9.8625	9.88256	0.000402482	97.2689	9.88643	0.00057286	97.2689
31060	31.56		2.43841	31.06	9.8625	9.88389	0.00045773	97.2689	9.88777	0.000638356	97.2689
31080	31.56		2.43841	31.08	9.8625	9.88523	0.000516469	97.2689	9.8891	0.000707325	97.2689
31100	31.56		2.43841	31.1	9.8625	9.88656	0.000578687	97.2689	9.89042	0.000779755	97.2689
31120	31.56		2.43841	31.12	9.8625	9.88788	0.000644374	97.2689	9.89175	0.000855636	97.2689
31140	31.56		2.43841	31.14	9.8625	9.88921	0.000713519	97.2689	9.89308	0.000934957	97.2689
31160	31.56		2.43841	31.16	9.8625	9.89054	0.000786112	97.2689	9.8944	0.00101771	97.2689
31180	31.56		2.43841	31.18	9.8625	9.89186	0.000862142	97.2689	9.89572	0.00110388	97.2689
31200	31.56		2.43841	31.2	9.8625	9.89319	0.000941598	97.2689	9.89705	0.00119346	97.2689
31220	31.56		2.43841	31.22	9.8625	9.89451	0.00102447	97.2689	9.89837	0.00128643	97.2689
31240	31.58		2.41703	31.24	9.86875	9.89583	0.000733212	97.3922	9.89969	0.000957033	97.3922
31260	31.58		2.41703	31.26	9.86875	9.89715	0.000806395	97.3922	9.901	0.0010403	97.3922
31280	31.58		2.41703	31.28	9.86875	9.89846	0.000882978	97.3922	9.90232	0.00112695	97.3922
31300	31.6		2.37835	31.3	9.875	9.89978	0.000614122	97.5156	9.90364	0.000819976	97.5156
31320	31.6		2.37835	31.32	9.875	9.9011	0.000681037	97.5156	9.90495	0.000896942	97.5156
31340	31.62		2.37317	31.34	9.88125	9.90241	0.000447769	97.6391	9.90626	0.000625571	97.6391
31360	31.62		2.37317	31.36	9.88125	9.90372	0.00050504	97.6391	9.90757	0.000692875	97.6391
31380	31.62		2.37317	31.38	9.88125	9.90503	0.000565693	97.6391	9.90888	0.000763544	97.6391
31400	31.62		2.37317	31.4	9.88125	9.90634	0.000629719	97.6391	9.91019	0.000837568	97.6391
31420	31.62		2.37317	31.42	9.88125	9.90765	0.000697106	97.6391	9.9115	0.000914936	97.6391
31440	31.62		2.37317	31.44	9.88125	9.90896	0.000767845	97.6391	9.9128	0.000995637	97.6391
31460	31.64		2.35067	31.46	9.8875	9.91027	0.000518288	97.7627	9.91411	0.000707997	97.7627
31480	31.64		2.35067	31.48	9.8875	9.91157	0.000579392	97.7627	9.91541	0.000779047	97.7627
31500	31.64		2.35067	31.5	9.8875	9.91287	0.000643833	97.7627	9.91671	0.000853416	97.7627
31520	31.64		2.35067	31.52	9.8875	9.91418	0.000711602	97.7627	9.91801	0.000931094	97.7627
31540	31.64		2.35067	31.54	9.8875	9.91548	0.000782687	97.7627	9.91931	0.00101207	97.7627
31560	31.64		2.35067	31.56	9.8875	9.91678	0.000857079	97.7627	9.92061	0.00109634	97.7627
31580	31.64		2.35067	31.58	9.8875	9.91807	0.000934768	97.7627	9.92191	0.00118389	97.7627
31600	31.64		2.35067	31.6	9.8875	9.91937	0.00101574	97.7627	9.9232	0.00127471	97.7627
31620	31.64		2.35067	31.62	9.8875	9.92067	0.0011	97.7627	9.9245	0.00136878	97.7627
31640	31.64		2.35067	31.64	9.8875	9.92196	0.00118752	97.7627	9.92579	0.00146611	97.7627
31660	31.64		2.35067	31.66	9.8875	9.92325	0.00127829	97.7627	9.92708	0.00156667	97.7627
31680	31.64		2.35067	31.68	9.8875	9.92454	0.00137232	97.7627	9.92837	0.00167047	97.7627
31700	31.64		2.35067	31.7	9.8875	9.92584	0.00146958	97.7627	9.92966	0.00177749	97.7627
31720	31.64		2.35067	31.72	9.8875	9.92712	0.00157007	97.7627	9.93095	0.00188771	97.7627
31740	31.64		2.35067	31.74	9.8875	9.92841	0.00167377	97.7627	9.93223	0.00200114	97.7627
31760	31.64		2.35067	31.76	9.8875	9.9297	0.00178068	97.7627	9.93352	0.00211775	97.7627
31780	31.64		2.35067	31.78	9.8875	9.93098	0.00189079	97.7627	9.9348	0.00223755	97.7627
31800	31.64		2.35067	31.8	9.8875	9.93227	0.00200409	97.7627	9.93609	0.00236052	97.7627
31820	31.64		2.35067	31.82	9.8875	9.93355	0.00212057	97.7627	9.93737	0.00248665	97.7627
31840	31.64		2.35067	31.84	9.8875	9.93483	0.00224022	97.7627	9.93865	0.00261593	97.7627
31860	31.64		2.35067	31.86	9.8875	9.93611	0.00236302	97.7627	9.93992	0.00274835	97.7627
31880	31.66		2.34508	31.88	9.89375	9.93739	0.00190442	97.8863	9.9412	0.0022517	97.8863
31900	31.68		2.3393	31.9	9.9	9.93867	0.00149514	98.01	9.94248	0.00180439	98.01
31920	31.68		2.3393	31.92	9.9	9.93994	0.00159546	98.01	9.94375	0.00191431	98.01
31940	31.7		2.35059	31.94	9.90625	9.94122	0.00122277	98.1338	9.94503	0.0015036	98.1338
31960	31.7		2.35059	31.96	9.90625	9.94249	0.00131346	98.1338	9.9463	0.00160388	98.1338
31980	31.72		2.30975	31.98	9.9125	9.94376	0.000977444	98.2577	9.94757	0.00122987	98.2577
32000	31.72		2.30975	32	9.9125	9.94504	0.00105854	98.2577	9.94884	0.00132053	98.2577
32020	31.72		2.30975	32.02	9.9125	9.94631	0.00114278	98.2577	9.95011	0.00141433	98.2577
32040	31.72		2.30975	32.04	9.9125	9.94757	0.00123016	98.2577	9.95137	0.00151125	98.2577
32060	31.72		2.30975	32.06	9.9125	9.94884	0.00132066	98.2577	9.95264	0.00161127	98.2577
32080	31.72		2.30975	32.08	9.9125	9.95011	0.00141428	98.2577	9.95391	0.0017144	98.2577
32100	31.72		2.30975	32.1	9.9125	9.95137	0.00151101	98.2577	9.95517	0.00182062	98.2577
32120	31.72		2.30975	32.12	9.9125	9.95264	0.00161084	98.2577	9.95643	0.00192992	98.2577
32140	31.72		2.30975	32.14	9.9125	9.9539	0.00171376	98.2577	9.95769	0.00204229	98.2577
32160	31.72		2.30975	32.16	9.9125	9.95516	0.00181976	98.2577	9.95895	0.00215773	98.2577
32180	31.72		2.30975	32.18	9.9125	9.95642	0.00192883	98.2577	9.96021	0.00227622	98.2577
32200	31.74		2.32083	32.2	9.91875	9.95768	0.00151531	98.3816	9.96147	0.00182473	98.3816
32220	31.74		2.32083	32.22	9.91875	9.95893	0.00161477	98.3816	9.96272	0.00193361	98.3816
32240	31.76		2.31429	32.24	9.925	9.96019	0.00123836	98.5056	9.96398	0.00151924	98.5056
32260	31.76		2.31429	32.26	9.925	9.96145	0.00132825	98.5056	9.96523	0.00161852	98.5056
32280	31.76		2.31429	32.28	9.925	9.9627	0.00142119	98.5056	9.96648	0.00172084	98.5056
32300	31.78		2.28999	32.3	9.93125	9.96395	0.00106936	98.6297	9.96773	0.00133108	98.6297
32320	31.78		2.28999	32.32	9.93125	9.9652	0.00115275	98.6297	9.96898	0.00142383	98.6297
32340	31.78		2.28999	32.34	9.93125	9.96645	0.00123918	98.6297	9.97023	0.00151961	98.6297
32360	31.78		2.28999	32.36	9.93125	9.9677	0.00132865	98.6297	9.97148	0.00161841	98.6297
32380	31.78		2.28999	32.38	9.93125	9.96895	0.00142114	98.6297	9.97273	0.00172021	98.6297
32400	31.78		2.28999	32.4	9.93125	9.97019	0.00151665	98.6297	9.97397	0.00182502	98.6297
32420	31.78		2.28999	32.42	9.93125	9.97144	0.00161517	98.6297	9.97521	0.00193281	98.6297
32440	31.78		2.28999	32.44	9.93125	9.97268	0.00171668	98.6297	9.97646	0.00204359	98.6297
32460	31.78		2.28999	32.46	9.93125	9.97393	0.00182119	98.6297	9.9777	0.00215735	98.6297
32480	31.78		2.28999	32.48	9.93125	9.97517	0.00192867	98.6297	9.97894	0.00227406	98.6297
32500	31.8		2.28301	32.5	9.9375	9.97641	0.00151373	98.7539	9.98018	0.00182123	98.7539
32520	31.8		2.28301	32.52	9.9375	9.97765	0.00161167	98.7539	9.98141	0.00192838	98.7539
32540	31.8		2.28301	32.54	9.9375	9.97888	0.00171257	98.7539	9.98265	0.00203848	98.7539
32560	31.8		2.28301	32.56	9.9375	9.98012	0.00181643	98.7539	9.98388	0.00215153	98.7539
32580	31.8		2.28301	32.58	9.9375	9.98135	0.00192324	98.7539	9.98512	0.00226751	98.7539
32600	31.8		2.28301	32.6	9.9375	9.98259	0.002033	98.7539	9.98635	0.00238642	98.7539
32620	31.8		2.28301	32.62	9.9375	9.98382	0.00214569	98.7539	9.98758	0.00250825	98.7539
32640	31.82		2.27583	32.64	9.94375	9.98505	0.00170595	98.8782	9.98881	0.00203064	98.8782
32660	31.82		2.27583	32.66	9.94375	9.98628	0.0018091	98.8782	9.99004	0.00214291	98.8782
32680	31.82		2.27583	32.68	9.94375	9.98751	0.00191517	98.8782	9.99127	0.00225809	98.8782
32700	31.82		2.27583	32.7	9.94375	9.98874	0.00202416	98.8782	9.9925	0.00237617	98.8782
32720	31.82		2.27583	32.72	9.94375	9.98997	0.00213605	98.8782	9.99372	0.00249714	98.8782
32740	31.82		2.27583	32.74	9.94375	9.99119	0.00225084	98.8782	9.99495	0.00262099	98.8782
32760	31.82		2.27583	32.76	9.94375	9.99242	0.00236851	98.8782	9.99617	0.00274771	98.8782
32780	31.82		2.27583	32.78	9.94375	9.99364	0.00248907	98.8782	9.99739	0.00287729	98.8782
32800	31.84		2.28619	32.8	9.95	9.99486	0.00201265	99.0025	9.99861	0.00236303	99.0025
32820	31.84		2.28619	32.82	9.95	9.99608	0.00212368	99.0025	9.99983	0.00248307	99.0025
32840	31.84		2.28619	32.84	9.95	9.9973	0.00223757	99.0025	10.001	0.00260597	99.0025
32860	31.84		2.28619	32.86	9.95	9.99852	0.00235432	99.0025	10.0023	0.0027317	99.0025
32880	31.86		2.24292	32.88	9.95625	9.99974	0.00189126	99.1269	10.0035	0.00223082	99.1269
32900	31.86		2.24292	32.9	9.95625	10.001	0.00199851	99.1269	10.0047	0.00234704	99.1269
32920	31.86		2.24292	32.92	9.95625	10.0022	0.0021086	99.1269	10.0059	0.00246609	99.1269
32940	31.88		2.19862	32.94	9.9625	10.0034	0.00167144	99.2514	10.0071	0.00199113	99.2514
32960	31.88		2.19862	32.96	9.9625	10.0046	0.00177205	99.2514	10.0083	0.00210068	99.2514
32980	31.88		2.19862	32.98	9.9625	10.0058	0.0018755	99.2514	10.0095	0.00221306	99.2514
33000	31.88		2.19862	33	9.9625	10.007	0.00198178	99.2514	10.0108	0.00232825	99.2514
33020	31.88		2.19862	33.02	9.9625	10.0082	0.00209088	99.2514	10.012	0.00244625	99.2514
33040	31.88		2.19862	33.04	9.9625	10.0094	0.0022028	99.2514	10.0132	0.00256705	99.2514
33060	31.88		2.19862	33.06	9.9625	10.0106	0.00231752	99.2514	10.0144	0.00269063	99.2514
33080	31.88		2.19862	33.08	9.9625	10.0118	0.00243504	99.2514	10.0156	0.002817	99.2514
33100	31.88		2.19862	33.1	9.9625	10.0131	0.00255534	99.2514	10.0168	0.00294614	99.2514
33120	31.88		2.19862	33.12	9.9625	10.0143	0.00267843	99.2514	10.018	0.00307805	99.2514
33140	31.9		2.19043	33.14	9.96875	10.0155	0.0021814	99.376	10.0192	0.00254326	99.376
33160	31.9		2.19043	33.16	9.96875	10.0167	0.00229502	99.376	10.0204	0.00266568	99.376
33180	31.9		2.19043	33.18	9.96875	10.0179	0.0024114	99.376	10.0216	0.00279085	99.376
33200	31.9		2.19043	33.2	9.96875	10.0191	0.00253054	99.376	10.0228	0.00291877	99.376
33220	31.9		2.19043	33.22	9.96875	10.0203	0.00265244	99.376	10.024	0.00304943	99.376
33240	31.9		2.19043	33.24	9.96875	10.0214	0.00277708	99.376	10.0252	0.00318282	99.376
33260	31.9		2.19043	33.26	9.96875	10.0226	0.00290446	99.376	10.0264	0.00331893	99.376
33280	31.9		2.19043	33.28	9.96875	10.0238	0.00303457	99.376	10.0276	0.00345776	99.376
33300	31.9		2.19043	33.3	9.96875	10.025	0.00316739	99.376	10.0287	0.00359929	99.376
33320	31.9		2.19043	33.32	9.96875	10.0262	0.00330294	99.376	10.0299	0.00374352	99.376
33340	31.9		2.19043	33.34	9.96875	10.0274	0.00344119	99.376	10.0311	0.00389044	99.376
33360	31.9		2.19043	33.36	9.96875	10.0286	0.00358213	99.376	10.0323	0.00404004	99.376
33380	31.92		2.18202	33.38	9.975	10.0298	0.00300184	99.5006	10.0335	0.00342203	99.5006
33400	31.92		2.18202	33.4	9.975	10.031	0.00313332	99.5006	10.0347	0.00356215	99.5006
33420	31.92		2.18202	33.42	9.975	10.0322	0.00326748	99.5006	10.0359	0.00370495	99.5006
33440	31.94		2.1919	33.44	9.98125	10.0333	0.00271406	99.6254	10.0371	0.00311383	99.6254
33460	31.94		2.1919	33.46	9.98125	10.0345	0.00283878	99.6254	10.0382	0.00324717	99.6254
33480	31.94		2.1919	33.48	9.98125	10.0357	0.00296618	99.6254	10.0394	0.00338317	99.6254
33500	31.94		2.1919	33.5	9.98125	10.0369	0.00309625	99.6254	10.0406	0.00352183	99.6254
33520	31.94		2.1919	33.52	9.98125	10.0381	0.00322899	99.6254	10.0418	0.00366314	99.6254
33540	31.94		2.1919	33.54	9.98125	10.0393	0.00336437	99.6254	10.043	0.00380708	99.6254
33560	31.96		2.16454	33.56	9.9875	10.0404	0.00280171	99.7502	10.0441	0.00320675	99.7502
33580	31.96		2.16454	33.58	9.9875	10.0416	0.00292767	99.7502	10.0453	0.00334126	99.7502
33600	31.96		2.16454	33.6	9.9875	10.0428	0.00305628	99.7502	10.0465	0.0034784	99.7502
33620	31.96		2.16454	33.62	9.9875	10.044	0.00318752	99.7502	10.0477	0.00361816	99.7502
33640	31.96		2.16454	33.64	9.9875	10.0451	0.0033214	99.7502	10.0488	0.00376054	99.7502
33660	31.96		2.16454	33.66	9.9875	10.0463	0.0034579	99.7502	10.05	0.00390553	99.7502
33680	31.96		2.16454	33.68	9.9875	10.0475	0.00359701	99.7502	10.0512	0.00405311	99.7502
33700	31.96		2.16454	33.7	9.9875	10.0486	0.00373873	99.7502	10.0523	0.00420329	99.7502
33720	31.96		2.16454	33.72	9.9875	10.0498	0.00388305	99.7502	10.0535	0.00435606	99.7502
33740	31.96		2.16454	33.74	9.9875	10.051	0.00402996	99.7502	10.0547	0.0045114	99.7502
33760	31.98		2.17414	33.76	9.99375	10.0521	0.0034104	99.875	10.0558	0.00385422	99.875
33780	32		2.16492	33.78	10	10.0533	0.00284241	100	10.057	0.00324861	100
33800	32		2.16492	33.8	10	10.0545	0.00296794	100					Rel Sq Dev
33820	32.02		2.17414	33.82	10.0063	10.0556	0.00243959	100.125		3.07797	106235		2.89733e-05
33840	32.02		2.17414	33.84	10.0063	10.0568	0.00255575	100.125
33860	32.02		2.17414	33.86	10.0063	10.058	0.00267451	100.125
33880	32.02		2.17414	33.88	10.0063	10.0591	0.00279584	100.125
33900	32.02		2.17414	33.9	10.0063	10.0603	0.00291975	100.125
33920	32.04		2.18313	33.92	10.0125	10.0614	0.00239538	100.25
33940	32.04		2.18313	33.94	10.0125	10.0626	0.00250995	100.25
33960	32.04		2.18313	33.96	10.0125	10.0638	0.00262708	100.25
33980	32.04		2.18313	33.98	10.0125	10.0649	0.00274677	100.25
34000	32.04		2.18313	34	10.0125	10.0661	0.00286901	100.25
34020	32.04		2.18313	34.02	10.0125	10.0672	0.00299379	100.25
34040	32.06		2.1919	34.04	10.0188	10.0684	0.00246183	100.375
34060	32.08		2.18202	34.06	10.025	10.0695	0.00198177	100.501
34080	32.08		2.18202	34.08	10.025	10.0707	0.0020854	100.501
34100	32.08		2.18202	34.1	10.025	10.0718	0.00219157	100.501
34120	32.08		2.18202	34.12	10.025	10.073	0.00230028	100.501
34140	32.08		2.18202	34.14	10.025	10.0741	0.00241151	100.501
34160	32.08		2.18202	34.16	10.025	10.0753	0.00252525	100.501
34180	32.08		2.18202	34.18	10.025	10.0764	0.00264151	100.501
34200	32.08		2.18202	34.2	10.025	10.0775	0.00276027	100.501
34220	32.1		2.17191	34.22	10.0312	10.0787	0.00224959	100.626
34240	32.1		2.17191	34.24	10.0312	10.0798	0.00235908	100.626
34260	32.1		2.17191	34.26	10.0312	10.081	0.00247106	100.626
34280	32.1		2.17191	34.28	10.0312	10.0821	0.00258553	100.626
34300	32.1		2.17191	34.3	10.0312	10.0832	0.00270248	100.626
34320	32.1		2.17191	34.32	10.0312	10.0844	0.0028219	100.626
34340	32.1		2.17191	34.34	10.0312	10.0855	0.00294379	100.626
34360	32.1		2.17191	34.36	10.0312	10.0866	0.00306814	100.626
34380	32.1		2.17191	34.38	10.0312	10.0878	0.00319494	100.626
34400	32.1		2.17191	34.4	10.0312	10.0889	0.00332418	100.626
34420	32.12		2.18017	34.42	10.0375	10.09	0.00276009	100.751
34440	32.12		2.18017	34.44	10.0375	10.0912	0.00288008	100.751
34460	32.12		2.18017	34.46	10.0375	10.0923	0.00300251	100.751
34480	32.12		2.18017	34.48	10.0375	10.0934	0.00312737	100.751
34500	32.12		2.18017	34.5	10.0375	10.0945	0.00325465	100.751
34520	32.14		2.18821	34.52	10.0437	10.0957	0.00269622	100.877
34540	32.16		2.15894	34.54	10.05	10.0968	0.00219021	101.002
34560	32.16		2.15894	34.56	10.05	10.0979	0.00229663	101.002
34580	32.16		2.15894	34.58	10.05	10.099	0.00240547	101.002
34600	32.16		2.15894	34.6	10.05	10.1002	0.00251672	101.002
34620	32.18		2.18526	34.62	10.0563	10.1013	0.00202836	101.128
34640	32.18		2.18526	34.64	10.0563	10.1024	0.00213043	101.128
34660	32.18		2.18526	34.66	10.0563	10.1035	0.00223491	101.128
34680	32.2		2.17423	34.68	10.0625	10.1046	0.00177595	101.254
34700	32.2		2.17423	34.7	10.0625	10.1058	0.00187127	101.254
34720	32.2		2.17423	34.72	10.0625	10.1069	0.00196899	101.254
34740	32.2		2.17423	34.74	10.0625	10.108	0.00206911	101.254
34760	32.2		2.17423	34.76	10.0625	10.1091	0.00217161	101.254
34780	32.2		2.17423	34.78	10.0625	10.1102	0.00227648	101.254
34800	32.2		2.17423	34.8	10.0625	10.1113	0.00238373	101.254
34820	32.2		2.17423	34.82	10.0625	10.1124	0.00249335	101.254
34840	32.2		2.17423	34.84	10.0625	10.1135	0.00260532	101.254
34860	32.2		2.17423	34.86	10.0625	10.1147	0.00271965	101.254
34880	32.2		2.17423	34.88	10.0625	10.1158	0.00283632	101.254
34900	32.2		2.17423	34.9	10.0625	10.1169	0.00295533	101.254
34920	32.2		2.17423	34.92	10.0625	10.118	0.00307667	101.254
34940	32.22		2.16296	34.94	10.0687	10.1191	0.00253226	101.38
34960	32.22		2.16296	34.96	10.0687	10.1202	0.00264446	101.38
34980	32.22		2.16296	34.98	10.0687	10.1213	0.00275899	101.38
35000	32.22		2.16296	35	10.0687	10.1224	0.00287583	101.38
35020	32.22		2.16296	35.02	10.0687	10.1235	0.00299499	101.38
35040	32.22		2.16296	35.04	10.0687	10.1246	0.00311645	101.38
35060	32.22		2.16296	35.06	10.0687	10.1257	0.00324021	101.38
35080	32.24		2.18868	35.08	10.075	10.1268	0.00268008	101.506
35100	32.24		2.18868	35.1	10.075	10.1279	0.00279473	101.506
35120	32.24		2.18868	35.12	10.075	10.129	0.00291166	101.506
35140	32.24		2.18868	35.14	10.075	10.1301	0.00303088	101.506
35160	32.24		2.18868	35.16	10.075	10.1311	0.00315238	101.506
35180	32.24		2.18868	35.18	10.075	10.1322	0.00327615	101.506
35200	32.24		2.18868	35.2	10.075	10.1333	0.00340219	101.506
35220	32.24		2.18868	35.22	10.075	10.1344	0.00353048	101.506
35240	32.24		2.18868	35.24	10.075	10.1355	0.00366103	101.506
35260	32.24		2.18868	35.26	10.075	10.1366	0.00379383	101.506
35280	32.24		2.18868	35.28	10.075	10.1377	0.00392886	101.506
35300	32.24		2.18868	35.3	10.075	10.1388	0.00406614	101.506
35320	32.24		2.18868	35.32	10.075	10.1399	0.00420563	101.506
35340	32.26		2.15847	35.34	10.0812	10.1409	0.00356223	101.632
35360	32.26		2.15847	35.36	10.0812	10.142	0.00369264	101.632
35380	32.26		2.15847	35.38	10.0812	10.1431	0.00382526	101.632
35400	32.26		2.15847	35.4	10.0812	10.1442	0.0039601	101.632
35420	32.26		2.15847	35.42	10.0812	10.1453	0.00409715	101.632
35440	32.26		2.15847	35.44	10.0812	10.1463	0.00423639	101.632
35460	32.28		2.18387	35.46	10.0875	10.1474	0.00358984	101.758
35480	32.28		2.18387	35.48	10.0875	10.1485	0.00372001	101.758
35500	32.28		2.18387	35.5	10.0875	10.1496	0.00385239	101.758
35520	32.3		2.17191	35.52	10.0938	10.1506	0.00323673	101.884
35540	32.3		2.17191	35.54	10.0938	10.1517	0.00336006	101.884
35560	32.3		2.17191	35.56	10.0938	10.1528	0.00348558	101.884
35580	32.3		2.17191	35.58	10.0938	10.1539	0.00361328	101.884
35600	32.3		2.17191	35.6	10.0938	10.1549	0.00374315	101.884
35620	32.3		2.17191	35.62	10.0938	10.156	0.0038752	101.884
35640	32.3		2.17191	35.64	10.0938	10.1571	0.00400942	101.884
35660	32.3		2.17191	35.66	10.0938	10.1581	0.00414579	101.884
35680	32.32		2.17831	35.68	10.1	10.1592	0.00350519	102.01
35700	32.32		2.17831	35.7	10.1	10.1603	0.00363254	102.01
35720	32.32		2.17831	35.72	10.1	10.1613	0.00376205	102.01
35740	32.32		2.17831	35.74	10.1	10.1624	0.0038937	102.01
35760	32.32		2.17831	35.76	10.1	10.1635	0.00402749	102.01
35780	32.32		2.17831	35.78	10.1	10.1645	0.00416342	102.01
35800	32.32		2.17831	35.8	10.1	10.1656	0.00430147	102.01
35820	32.32		2.17831	35.82	10.1	10.1666	0.00444165	102.01
35840	32.32		2.17831	35.84	10.1	10.1677	0.00458395	102.01
35860	32.32		2.17831	35.86	10.1	10.1688	0.00472836	102.01
35880	32.32		2.17831	35.88	10.1	10.1698	0.00487487	102.01
35900	32.38		2.15922	35.9	10.1188	10.1709	0.00271718	102.389
35920	32.38		2.15922	35.92	10.1188	10.1719	0.00282831	102.389
35940	32.38		2.15922	35.94	10.1188	10.173	0.00294157	102.389
35960	32.38		2.15922	35.96	10.1188	10.174	0.00305694	102.389
35980	32.38		2.15922	35.98	10.1188	10.1751	0.00317443	102.389
36000	32.38		2.15922	36	10.1188	10.1761	0.00329402	102.389
36020	32.38		2.15922	36.02	10.1188	10.1772	0.00341571	102.389
36040	32.4		2.1835	36.04	10.125	10.1782	0.00283489	102.516
36060	32.42		2.17042	36.06	10.1313	10.1793	0.00230806	102.642
36080	32.42		2.17042	36.08	10.1313	10.1803	0.00240983	102.642
36100	32.42		2.17042	36.1	10.1313	10.1814	0.0025137	102.642
36120	32.42		2.17042	36.12	10.1313	10.1824	0.00261966	102.642
36140	32.44		2.17572	36.14	10.1375	10.1835	0.00211393	102.769
36160	32.44		2.17572	36.16	10.1375	10.1845	0.00221101	102.769
36180	32.44		2.17572	36.18	10.1375	10.1856	0.00231018	102.769
36200	32.44		2.17572	36.2	10.1375	10.1866	0.00241144	102.769
36220	32.46		2.18082	36.22	10.1438	10.1876	0.00192699	102.896
36240	32.46		2.18082	36.24	10.1438	10.1887	0.00201939	102.896
36260	32.46		2.18082	36.26	10.1438	10.1897	0.00211388	102.896
36280	32.46		2.18082	36.28	10.1438	10.1908	0.00221043	102.896
36300	32.46		2.18082	36.3	10.1438	10.1918	0.00230905	102.896
36320	32.46		2.18082	36.32	10.1438	10.1928	0.00240973	102.896
36340	32.46		2.18082	36.34	10.1438	10.1939	0.00251247	102.896
36360	32.48		2.20413	36.36	10.15	10.1949	0.00201683	103.022
36380	32.48		2.20413	36.38	10.15	10.1959	0.00211073	103.022
36400	32.5		2.22702	36.4	10.1562	10.197	0.00165856	103.149
36420	32.52		2.19494	36.42	10.1625	10.198	0.00126076	103.276
36440	32.52		2.19494	36.44	10.1625	10.199	0.00133503	103.276
36460	32.52		2.19494	36.46	10.1625	10.2001	0.00141136	103.276
36480	32.52		2.19494	36.48	10.1625	10.2011	0.00148974	103.276
36500	32.52		2.19494	36.5	10.1625	10.2021	0.00157016	103.276
36520	32.52		2.19494	36.52	10.1625	10.2032	0.00165262	103.276
36540	32.52		2.19494	36.54	10.1625	10.2042	0.00173711	103.276
36560	32.52		2.19494	36.56	10.1625	10.2052	0.00182363	103.276
36580	32.54		2.16221	36.58	10.1687	10.2062	0.00140463	103.403
36600	32.54		2.16221	36.6	10.1687	10.2073	0.0014824	103.403
36620	32.56		2.14768	36.62	10.175	10.2083	0.0011072	103.531
36640	32.56		2.14768	36.64	10.175	10.2093	0.00117624	103.531
36660	32.56		2.14768	36.66	10.175	10.2103	0.0012473	103.531
36680	32.56		2.14768	36.68	10.175	10.2113	0.00132037	103.531
36700	32.56		2.14768	36.7	10.175	10.2124	0.00139547	103.531
36720	32.56		2.14768	36.72	10.175	10.2134	0.00147256	103.531
36740	32.56		2.14768	36.74	10.175	10.2144	0.00155166	103.531
36760	32.56		2.14768	36.76	10.175	10.2154	0.00163276	103.531
36780	32.56		2.14768	36.78	10.175	10.2164	0.00171584	103.531
36800	32.56		2.14768	36.8	10.175	10.2174	0.00180092	103.531
36820	32.56		2.14768	36.82	10.175	10.2185	0.00188797	103.531
36840	32.56		2.14768	36.84	10.175	10.2195	0.00197699	103.531
36860	32.58		2.15172	36.86	10.1812	10.2205	0.00153861	103.658
36880	32.58		2.15172	36.88	10.1812	10.2215	0.00161894	103.658
36900	32.58		2.15172	36.9	10.1812	10.2225	0.00170123	103.658
36920	32.58		2.15172	36.92	10.1812	10.2235	0.00178549	103.658
36940	32.6		2.13674	36.94	10.1875	10.2245	0.00136998	103.785
36960	32.6		2.13674	36.96	10.1875	10.2255	0.00144556	103.785
36980	32.6		2.13674	36.98	10.1875	10.2265	0.00152309	103.785
37000	32.62		2.10233	37	10.1937	10.2275	0.00114125	103.913
37020	32.62		2.10233	37.02	10.1937	10.2285	0.00121013	103.913
37040	32.62		2.10233	37.04	10.1937	10.2295	0.00128097	103.913
37060	32.62		2.10233	37.06	10.1937	10.2305	0.00135376	103.913
37080	32.62		2.10233	37.08	10.1937	10.2315	0.00142849	103.913
37100	32.62		2.10233	37.1	10.1937	10.2325	0.00150517	103.913
37120	32.62		2.10233	37.12	10.1937	10.2335	0.00158377	103.913
37140	32.64		2.10588	37.14	10.2	10.2345	0.00119342	104.04
37160	32.64		2.10588	37.16	10.2	10.2355	0.0012634	104.04
37180	32.64		2.10588	37.18	10.2	10.2365	0.00133531	104.04
37200	32.64		2.10588	37.2	10.2	10.2375	0.00140914	104.04
37220	32.64		2.10588	37.22	10.2	10.2385	0.0014849	104.04
37240	32.66		2.09	37.24	10.2062	10.2395	0.00110751	104.168
37260	32.68		2.07379	37.26	10.2125	10.2405	0.000785303	104.295
37280	32.68		2.07379	37.28	10.2125	10.2415	0.000841952	104.295
37300	32.68		2.07379	37.3	10.2125	10.2425	0.000900522	104.295
37320	32.68		2.07379	37.32	10.2125	10.2435	0.000961007	104.295
37340	32.68		2.07379	37.34	10.2125	10.2445	0.0010234	104.295
37360	32.68		2.07379	37.36	10.2125	10.2455	0.0010877	104.295
37380	32.68		2.07379	37.38	10.2125	10.2465	0.0011539	104.295
37400	32.68		2.07379	37.4	10.2125	10.2475	0.001222	104.295
37420	32.68		2.07379	37.42	10.2125	10.2484	0.00129198	104.295
37440	32.68		2.07379	37.44	10.2125	10.2494	0.00136385	104.295
37460	32.7		2.05726	37.46	10.2188	10.2504	0.00100271	104.423
37480	32.72		2.09897	37.48	10.225	10.2514	0.000696967	104.551
37500	32.72		2.09897	37.5	10.225	10.2524	0.00074987	104.551
37520	32.72		2.09897	37.52	10.225	10.2534	0.000804659	104.551
37540	32.72		2.09897	37.54	10.225	10.2543	0.000861329	104.551
37560	32.74		2.08225	37.56	10.2313	10.2553	0.00057982	104.678
37580	32.76		2.10396	37.58	10.2375	10.2563	0.000353802	104.806
37600	32.76		2.10396	37.6	10.2375	10.2573	0.000391603	104.806
37620	32.76		2.10396	37.62	10.2375	10.2583	0.000431286	104.806
37640	32.76		2.10396	37.64	10.2375	10.2592	0.000472847	104.806
37660	32.76		2.10396	37.66	10.2375	10.2602	0.000516281	104.806
37680	32.76		2.10396	37.68	10.2375	10.2612	0.000561582	104.806
37700	32.76		2.10396	37.7	10.2375	10.2622	0.000608747	104.806
37720	32.76		2.10396	37.72	10.2375	10.2631	0.000657769	104.806
37740	32.76		2.10396	37.74	10.2375	10.2641	0.000708645	104.806
37760	32.76		2.10396	37.76	10.2375	10.2651	0.000761368	104.806
37780	32.76		2.10396	37.78	10.2375	10.2661	0.000815935	104.806
37800	32.76		2.10396	37.8	10.2375	10.267	0.00087234	104.806
37820	32.78		2.0869	37.82	10.2438	10.268	0.000588324	104.934
37840	32.78		2.0869	37.84	10.2438	10.269	0.000636278	104.934
37860	32.78		2.0869	37.86	10.2438	10.2699	0.000686065	104.934
37880	32.78		2.0869	37.88	10.2438	10.2709	0.000737683	104.934
37900	32.8		2.08893	37.9	10.25	10.2719	0.0004786	105.062
37920	32.8		2.08893	37.92	10.25	10.2728	0.00052179	105.062
37940	32.8		2.08893	37.94	10.25	10.2738	0.000566805	105.062
37960	32.8		2.08893	37.96	10.25	10.2748	0.000613642	105.062
37980	32.8		2.08893	37.98	10.25	10.2757	0.000662294	105.062
38000	32.8		2.08893	38	10.25	10.2767	0.000712757	105.062
38020	32.86		2.1321	38.02	10.2688	10.2777	7.93726e-05	105.447
38040	32.86		2.1321	38.04	10.2688	10.2786	9.74152e-05	105.447
38060	32.86		2.1321	38.06	10.2688	10.2796	0.000117286	105.447
38080	32.88		2.11431	38.08	10.275	10.2805	3.06804e-05	105.576
38100	32.88		2.11431	38.1	10.275	10.2815	4.22147e-05	105.576
38120	32.88		2.11431	38.12	10.275	10.2825	5.55733e-05	105.576
38140	32.88		2.11431	38.14	10.275	10.2834	7.07515e-05	105.576
38160	32.88		2.11431	38.16	10.275	10.2844	8.77445e-05	105.576
38180	32.88		2.11431	38.18	10.275	10.2853	0.000106548	105.576
38200	32.88		2.11431	38.2	10.275	10.2863	0.000127156	105.576
38220	32.9		2.13437	38.22	10.2812	10.2872	3.5757e-05	105.704
38240	32.9		2.13437	38.24	10.2812	10.2882	4.8056e-05	105.704
38260	32.9		2.13437	38.26	10.2812	10.2891	6.21566e-05	105.704
38280	32.9		2.13437	38.28	10.2812	10.2901	7.80543e-05	105.704
38300	32.9		2.13437	38.3	10.2812	10.291	9.57444e-05	105.704
38320	32.9		2.13437	38.32	10.2812	10.292	0.000115222	105.704
38340	32.9		2.13437	38.34	10.2812	10.2929	0.000136483	105.704
38360	32.9		2.13437	38.36	10.2812	10.2939	0.000159523	105.704
38380	32.9		2.13437	38.38	10.2812	10.2948	0.000184336	105.704
38400	32.9		2.13437	38.4	10.2812	10.2958	0.000210918	105.704
38420	32.9		2.13437	38.42	10.2812	10.2967	0.000239266	105.704
38440	32.9		2.13437	38.44	10.2812	10.2977	0.000269373	105.704
38460	32.9		2.13437	38.46	10.2812	10.2986	0.000301236	105.704
38480	32.9		2.13437	38.48	10.2812	10.2995	0.000334851	105.704
38500	32.9		2.13437	38.5	10.2812	10.3005	0.000370211	105.704
38520	32.9		2.13437	38.52	10.2812	10.3014	0.000407314	105.704
38540	32.9		2.13437	38.54	10.2812	10.3024	0.000446154	105.704
38560	32.9		2.13437	38.56	10.2812	10.3033	0.000486727	105.704
38580	32.9		2.13437	38.58	10.2812	10.3043	0.000529029	105.704
38600	32.92		2.11622	38.6	10.2875	10.3052	0.000312885	105.833
38620	32.92		2.11622	38.62	10.2875	10.3061	0.000346917	105.833
38640	32.92		2.11622	38.64	10.2875	10.3071	0.000382673	105.833
38660	32.94		2.11689	38.66	10.2937	10.308	0.000202993	105.961
38680	32.94		2.11689	38.68	10.2937	10.3089	0.000230502	105.961
38700	32.94		2.11689	38.7	10.2937	10.3099	0.000259733	105.961
38720	32.94		2.11689	38.72	10.2937	10.3108	0.000290681	105.961
38740	32.94		2.11689	38.74	10.2937	10.3117	0.000323342	105.961
38760	32.94		2.11689	38.76	10.2937	10.3127	0.000357712	105.961
38780	32.94		2.11689	38.78	10.2937	10.3136	0.000393786	105.961
38800	32.94		2.11689	38.8	10.2937	10.3145	0.000431559	105.961
38820	32.94		2.11689	38.82	10.2937	10.3155	0.000471028	105.961
38840	32.94		2.11689	38.84	10.2937	10.3164	0.000512188	105.961
38860	32.96		2.07885	38.86	10.3	10.3173	0.000299607	106.09
38880	32.96		2.07885	38.88	10.3	10.3182	0.000332551	106.09
38900	32.98		2.05962	38.9	10.3062	10.3192	0.00016672	106.219
38920	32.98		2.05962	38.92	10.3062	10.3201	0.000191469	106.219
38940	32.98		2.05962	38.94	10.3062	10.321	0.000217908	106.219
38960	32.98		2.05962	38.96	10.3062	10.3219	0.000246031	106.219
38980	32.98		2.05962	38.98	10.3062	10.3229	0.000275834	106.219
39000	32.98		2.05962	39	10.3062	10.3238	0.000307314	106.219
39020	32.98		2.05962	39.02	10.3062	10.3247	0.000340465	106.219
39040	32.98		2.05962	39.04	10.3062	10.3256	0.000375283	106.219
39060	33		2.07924	39.06	10.3125	10.3265	0.000197178	106.348
39080	33		2.07924	39.08	10.3125	10.3275	0.000223831	106.348
39100	33		2.07924	39.1	10.3125	10.3284	0.000252149	106.348
39120	33.02		2.07914	39.12	10.3188	10.3293	0.000111232	106.477
39140	33.02		2.07914	39.14	10.3188	10.3302	0.000131407	106.477
39160	33.02		2.07914	39.16	10.3188	10.3311	0.000153244	106.477
39180	33.02		2.07914	39.18	10.3188	10.332	0.000176738	106.477
39200	33.02		2.07914	39.2	10.3188	10.333	0.000201885	106.477
39220	33.02		2.07914	39.22	10.3188	10.3339	0.000228681	106.477
39240	33.04		2.07885	39.24	10.325	10.3348	9.57465e-05	106.606
39260	33.04		2.07885	39.26	10.325	10.3357	0.000114427	106.606
39280	33.06		2.07836	39.28	10.3313	10.3366	2.87115e-05	106.735
39300	33.06		2.07836	39.3	10.3313	10.3375	3.9298e-05	106.735
39320	33.06		2.07836	39.32	10.3313	10.3384	5.15315e-05	106.735
39340	33.08		2.05814	39.34	10.3375	10.3393	3.37644e-06	106.864
39360	33.08		2.05814	39.36	10.3375	10.3402	7.53893e-06	106.864
39380	33.08		2.05814	39.38	10.3375	10.3412	1.33455e-05	106.864
39400	33.08		2.05814	39.4	10.3375	10.3421	2.0792e-05	106.864
39420	33.08		2.05814	39.42	10.3375	10.343	2.98743e-05	106.864
39440	33.08		2.05814	39.44	10.3375	10.3439	4.05884e-05	106.864
39460	33.08		2.05814	39.46	10.3375	10.3448	5.29299e-05	106.864
39480	33.08		2.05814	39.48	10.3375	10.3457	6.68949e-05	106.864
39500	33.08		2.05814	39.5	10.3375	10.3466	8.24793e-05	106.864
39520	33.08		2.05814	39.52	10.3375	10.3475	9.9679e-05	106.864
39540	33.08		2.05814	39.54	10.3375	10.3484	0.00011849	106.864
39560	33.08		2.05814	39.56	10.3375	10.3493	0.000138908	106.864
39580	33.08		2.05814	39.58	10.3375	10.3502	0.000160929	106.864
39600	33.08		2.05814	39.6	10.3375	10.3511	0.000184549	106.864
39620	33.08		2.05814	39.62	10.3375	10.352	0.000209764	106.864
39640	33.08		2.05814	39.64	10.3375	10.3529	0.00023657	106.864
39660	33.08		2.05814	39.66	10.3375	10.3538	0.000264964	106.864
39680	33.08		2.05814	39.68	10.3375	10.3547	0.00029494	106.864
39700	33.08		2.05814	39.7	10.3375	10.3556	0.000326495	106.864
39720	33.1		2.0176	39.72	10.3438	10.3565	0.00016164	106.993
39740	33.1		2.0176	39.74	10.3438	10.3574	0.000185168	106.993
39760	33.1		2.0176	39.76	10.3438	10.3583	0.000210272	106.993
39780	33.1		2.0176	39.78	10.3438	10.3591	0.000236949	106.993
39800	33.1		2.0176	39.8	10.3438	10.36	0.000265194	106.993
39820	33.1		2.0176	39.82	10.3438	10.3609	0.000295003	106.993
39840	33.1		2.0176	39.84	10.3438	10.3618	0.000326373	106.993
39860	33.12		2.03644	39.86	10.35	10.3627	0.000161423	107.122
39880	33.12		2.03644	39.88	10.35	10.3636	0.000184794	107.122
39900	33.12		2.03644	39.9	10.35	10.3645	0.000209723	107.122
39920	33.12		2.03644	39.92	10.35	10.3654	0.000236206	107.122
39940	33.12		2.03644	39.94	10.35	10.3663	0.00026424	107.122
39960	33.12		2.03644	39.96	10.35	10.3671	0.00029382	107.122
[truncated: 5 more rows]

## Sheet: subsampled row 3
ms	bonds		sd	time (s)	[AA]				Fit 80	SQ Dev	Sq Val
0	0		0	0	0				0	0	0				0.8	A0/2	kon
80	0.28			0.08	0.0875				0.12069	0.00110157	0.00765625					12.5	0.00243733
180	0.68			0.18	0.2125				0.268314	0.00311521	0.0451563
280	1.12			0.28	0.35				0.412459	0.0039011	0.1225						Rel RMSD
380	1.64			0.38	0.5125				0.553246	0.00166022	0.262656						0.00538627
480	2.04			0.48	0.6375				0.690791	0.00283993	0.406406
580	2.52			0.58	0.7875				0.825205	0.00142167	0.620156
680	2.96			0.68	0.925				0.956594	0.000998158	0.855625
780	3.44			0.78	1.075				1.08506	0.000101161	1.15562			Subsampling by a factor of 5 does not change the fitted parameters or the Rel RMSD
880	3.84			0.88	1.2				1.21069	0.000114368	1.44
980	4.24			0.98	1.325				1.3336	7.3878e-05	1.75563
1080	4.74			1.08	1.48125				1.45385	0.000750812	2.1941
1180	4.98			1.18	1.55625				1.57154	0.000233796	2.42191
1280	5.28			1.28	1.65				1.68675	0.00135058	2.7225
1380	5.6			1.38	1.75				1.79956	0.00245584	3.0625
1480	6.06			1.48	1.89375				1.91003	0.000265141	3.58629
1580	6.34			1.58	1.98125				2.01825	0.00136915	3.92535
1680	6.8			1.68	2.125				2.12428	5.16321e-07	4.51562
1780	7.08			1.78	2.2125				2.22819	0.00024609	4.89516
1880	7.5			1.88	2.34375				2.33003	0.000188167	5.49316
1980	7.7			1.98	2.40625				2.42988	0.000558292	5.79004
2080	8.04			2.08	2.5125				2.52778	0.00023355	6.31266
2180	8.52			2.18	2.6625				2.6238	0.0014976	7.08891
2280	8.7			2.28	2.71875				2.71799	5.7994e-07	7.3916
2380	8.98			2.38	2.80625				2.8104	1.71917e-05	7.87504
2480	9.24			2.48	2.8875				2.90107	0.000184269	8.33766
2580	9.46			2.58	2.95625				2.99007	0.00114389	8.73941
2680	9.78			2.68	3.05625				3.07743	0.000448722	9.34066
2780	10.02			2.78	3.13125				3.1632	0.00102108	9.80473
2880	10.38			2.88	3.24375				3.24743	1.35285e-05	10.5219
2980	10.56			2.98	3.3				3.33015	0.000908782	10.89
3080	10.78			3.08	3.36875				3.4114	0.00181885	11.3485
3180	11.04			3.18	3.45				3.49122	0.00169932	11.9025
3280	11.28			3.28	3.525				3.56966	0.00199429	12.4256
3380	11.52			3.38	3.6				3.64674	0.00218447	12.96
3480	11.86			3.48	3.70625				3.7225	0.000264056	13.7363
3580	12.04			3.58	3.7625				3.79698	0.00118857	14.1564
3680	12.22			3.68	3.81875				3.8702	0.00264693	14.5829
3780	12.54			3.78	3.91875				3.9422	0.000549865	15.3566
3880	12.74			3.88	3.98125				4.01301	0.0010086	15.8504
3980	13			3.98	4.0625				4.08266	0.000406252	16.5039
4080	13.2			4.08	4.125				4.15117	0.00068482	17.0156
4180	13.4			4.18	4.1875				4.21858	0.000965724	17.5352
4280	13.56			4.28	4.2375				4.2849	0.00224708	17.9564
4380	13.74			4.38	4.29375				4.35018	0.00318397	18.4363
4480	13.96			4.48	4.3625				4.41442	0.00269578	19.0314
4580	14.08			4.58	4.4				4.47766	0.0060311	19.36
4680	14.3			4.68	4.46875				4.53992	0.00506486	19.9697
4780	14.5			4.78	4.53125				4.60122	0.00489534	20.5322
4880	14.64			4.88	4.575				4.66158	0.00749587	20.9306
4980	14.82			4.98	4.63125				4.72103	0.00805956	21.4485
5080	15.02			5.08	4.69375				4.77958	0.0073662	22.0313
5180	15.26			5.18	4.76875				4.83725	0.00469269	22.741
5280	15.42			5.28	4.81875				4.89407	0.00567379	23.2204
5380	15.6			5.38	4.875				4.95006	0.0056339	23.7656
5480	15.88			5.48	4.9625				5.00523	0.00182551	24.6264
5580	15.98			5.58	4.99375				5.05959	0.00433521	24.9375
5680	16.08			5.68	5.025				5.11318	0.00777493	25.2506
5780	16.26			5.78	5.08125				5.16599	0.0071813	25.8191
5880	16.46			5.88	5.14375				5.21806	0.00552192	26.4582
5980	16.64			5.98	5.2				5.26939	0.00481533	27.04
6080	16.82			6.08	5.25625				5.32001	0.00406494	27.6282
6180	17			6.18	5.3125				5.36992	0.00329678	28.2227
6280	17.2			6.28	5.375				5.41914	0.00194826	28.8906
6380	17.32			6.38	5.4125				5.46769	0.00304546	29.2952
6480	17.44			6.48	5.45				5.51557	0.00429958	29.7025
6580	17.62			6.58	5.50625				5.56281	0.00319891	30.3188
6680	17.7			6.68	5.53125				5.60941	0.0061093	30.5947
6780	17.86			6.78	5.58125				5.65539	0.0054972	31.1504
6880	18.06			6.88	5.64375				5.70076	0.00325066	31.8519
6980	18.3			6.98	5.71875				5.74554	0.000717626	32.7041
7080	18.46			7.08	5.76875				5.78973	0.00044002	33.2785
7180	18.64			7.18	5.825				5.83334	6.95618e-05	33.9306
7280	18.78			7.28	5.86875				5.87639	5.83819e-05	34.4422
7380	18.88			7.38	5.9				5.91889	0.000356787	34.81
7480	18.96			7.48	5.925				5.96084	0.00128486	35.1056
7580	19.12			7.58	5.975				6.00227	0.000743626	35.7006
7680	19.24			7.68	6.0125				6.04317	0.000940804	36.1502
7780	19.36			7.78	6.05				6.08356	0.00112653	36.6025
7880	19.48			7.88	6.0875				6.12345	0.00129261	37.0577
7980	19.6			7.98	6.125				6.16285	0.00143255	37.5156
8080	19.82			8.08	6.19375				6.20176	6.41834e-05	38.3625
8180	19.9			8.18	6.21875				6.2402	0.000460054	38.6729
8280	20.12			8.28	6.2875				6.27817	8.70493e-05	39.5327
8380	20.2			8.38	6.3125				6.31568	1.01328e-05	39.8477
8480	20.38			8.48	6.36875				6.35275	0.000256103	40.561
8580	20.42			8.58	6.38125				6.38937	6.59144e-05	40.7204
8680	20.56			8.68	6.425				6.42556	3.10225e-07	41.2806
8780	20.7			8.78	6.46875				6.46132	5.52185e-05	41.8447
8880	20.76			8.88	6.4875				6.49666	8.39528e-05	42.0877
8980	20.88			8.98	6.525				6.53159	4.34907e-05	42.5756
9080	20.98			9.08	6.55625				6.56612	9.74713e-05	42.9844
9180	21.06			9.18	6.58125				6.60025	0.000361135	43.3129
9280	21.22			9.28	6.63125				6.63399	7.52937e-06	43.9735
9380	21.28			9.38	6.65				6.66735	0.000301045	44.2225
9480	21.48			9.48	6.7125				6.70033	0.000148106	45.0577
9580	21.58			9.58	6.74375				6.73294	0.000116883	45.4782
9680	21.8			9.68	6.8125				6.76518	0.00223892	46.4102
9780	21.84			9.78	6.825				6.79707	0.000780187	46.5806
9880	21.94			9.88	6.85625				6.8286	0.000764467	47.0082
9980	22			9.98	6.875				6.85979	0.000231434	47.2656
10080	22.06			10.08	6.89375				6.89063	9.72196e-06	47.5238
10180	22.16			10.18	6.925				6.92114	1.48887e-05	47.9556
10280	22.26			10.28	6.95625				6.95132	2.42976e-05	48.3894
10380	22.38			10.38	6.99375				6.98118	0.000158123	48.9125
10480	22.44			10.48	7.0125				7.01071	3.20293e-06	49.1752
10580	22.5			10.58	7.03125				7.03993	7.53582e-05	49.4385
10680	22.62			10.68	7.06875				7.06884	8.4724e-09	49.9672
10780	22.7			10.78	7.09375				7.09745	1.36798e-05	50.3213
10880	22.88			10.88	7.15				7.12576	0.000587799	51.1225
10980	23			10.98	7.1875				7.15377	0.0011379	51.6602
11080	23.06			11.08	7.20625				7.18149	0.000613137	51.93
11180	23.12			11.18	7.225				7.20892	0.00025845	52.2006
11280	23.16			11.28	7.2375				7.23608	2.02415e-06	52.3814
11380	23.24			11.38	7.2625				7.26295	2.05787e-07	52.7439
11480	23.38			11.48	7.30625				7.28956	0.000278658	53.3813
11580	23.46			11.58	7.33125				7.31589	0.000235888	53.7472
11680	23.6			11.68	7.375				7.34196	0.00109158	54.3906
11780	23.72			11.78	7.4125				7.36777	0.00200081	54.9452
11880	23.76			11.88	7.425				7.39332	0.00100355	55.1306
11980	23.8			11.98	7.4375				7.41862	0.000356466	55.3164
12080	23.82			12.08	7.44375				7.44367	6.59626e-09	55.4094
12180	23.92			12.18	7.475				7.46847	4.26133e-05	55.8756
12280	23.96			12.28	7.4875				7.49303	3.06173e-05	56.0627
12380	24.08			12.38	7.525				7.51736	5.84332e-05	56.6256
12480	24.14			12.48	7.54375				7.54144	5.32118e-06	56.9082
12580	24.18			12.58	7.55625				7.5653	8.18817e-05	57.0969
12680	24.36			12.68	7.6125				7.58893	0.000555732	57.9502
12780	24.44			12.78	7.6375				7.61233	0.000633628	58.3314
12880	24.54			12.88	7.66875				7.63551	0.00110503	58.8097
12980	24.58			12.98	7.68125				7.65847	0.000518961	59.0016
13080	24.64			13.08	7.7				7.68121	0.000352886	59.29
13180	24.74			13.18	7.73125				7.70375	0.000756387	59.7722
13280	24.84			13.28	7.7625				7.72607	0.00132711	60.2564
13380	24.9			13.38	7.78125				7.74819	0.00109318	60.5479
13480	24.98			13.48	7.80625				7.7701	0.0013069	60.9375
13580	25.08			13.58	7.8375				7.79181	0.00208758	61.4264
13680	25.1			13.68	7.84375				7.81332	0.00092583	61.5244
13780	25.16			13.78	7.8625				7.83464	0.000776208	61.8189
13880	25.28			13.88	7.9				7.85576	0.00195688	62.41
13980	25.38			13.98	7.93125				7.8767	0.00297604	62.9047
14080	25.42			14.08	7.94375				7.89744	0.00214439	63.1032
14180	25.48			14.18	7.9625				7.918	0.00198001	63.4014
14280	25.58			14.28	7.99375				7.93838	0.00306582	63.9
14380	25.72			14.38	8.0375				7.95858	0.00622883	64.6014
14480	25.8			14.48	8.0625				7.9786	0.00703989	65.0039
14580	25.9			14.58	8.09375				7.99844	0.00908416	65.5088
14680	25.96			14.68	8.1125				8.01811	0.00890968	65.8127
14780	25.98			14.78	8.11875				8.03761	0.00658411	65.9141
14880	26.02			14.88	8.13125				8.05694	0.0055224	66.1172
14980	26.06			14.98	8.14375				8.0761	0.00457651	66.3207
15080	26.16			15.08	8.175				8.0951	0.00638425	66.8306
15180	26.2			15.18	8.1875				8.11393	0.0054119	67.0352
15280	26.32			15.28	8.225				8.13261	0.00853594	67.6506
15380	26.36			15.38	8.2375				8.15113	0.0074603	67.8564
15480	26.4			15.48	8.25				8.16949	0.00648223	68.0625
15580	26.48			15.58	8.275				8.18769	0.00762232	68.4756
15680	26.52			15.68	8.2875				8.20575	0.00668339	68.6827
15780	26.56			15.78	8.3				8.22365	0.00582911	68.89
15880	26.56			15.88	8.3				8.24141	0.00343324	68.89
15980	26.58			15.98	8.30625				8.25901	0.00223124	68.9938
16080	26.6			16.08	8.3125				8.27648	0.00129766	69.0977
16180	26.66			16.18	8.33125				8.2938	0.00140276	69.4097
16280	26.72			16.28	8.35				8.31097	0.00152297	69.7225
16380	26.88			16.38	8.4				8.32801	0.00518209	70.56
16480	26.9			16.48	8.40625				8.34491	0.00376214	70.665
16580	26.94			16.58	8.41875				8.36168	0.00325724	70.8754
16680	27			16.68	8.4375				8.37831	0.00350381	71.1914
16780	27.08			16.78	8.4625				8.3948	0.00458285	71.6139
16880	27.1			16.88	8.46875				8.41117	0.00331569	71.7197
16980	27.12			16.98	8.475				8.4274	0.0022655	71.8256
17080	27.18			17.08	8.49375				8.44351	0.00252416	72.1438
17180	27.24			17.18	8.5125				8.45949	0.00281022	72.4627
17280	27.28			17.28	8.525				8.47534	0.00246587	72.6756
17380	27.32			17.38	8.5375				8.49107	0.0021555	72.8889
17480	27.4			17.48	8.5625				8.50668	0.00311585	73.3164
17580	27.42			17.58	8.56875				8.52217	0.00216999	73.4235
17680	27.44			17.68	8.575				8.53753	0.00140372	73.5306
17780	27.44			17.78	8.575				8.55278	0.000493624	73.5306
17880	27.46			17.88	8.58125				8.56791	0.000177846	73.6379
17980	27.52			17.98	8.6				8.58293	0.000291376	73.96
18080	27.54			18.08	8.60625				8.59783	7.08601e-05	74.0675
18180	27.58			18.18	8.61875				8.61262	3.75633e-05	74.2829
18280	27.7			18.28	8.65625				8.6273	0.000838196	74.9307
18380	27.78			18.38	8.68125				8.64187	0.00155116	75.3641
18480	27.86			18.48	8.70625				8.65632	0.00249271	75.7988
18580	27.88			18.58	8.7125				8.67067	0.00174953	75.9077
18680	27.98			18.68	8.74375				8.68492	0.00346148	76.4532
18780	28			18.78	8.75				8.69905	0.00259559	76.5625
18880	28.02			18.88	8.75625				8.71309	0.00186312	76.6719
18980	28.04			18.98	8.7625				8.72702	0.00125912	76.7814
19080	28.08			19.08	8.775				8.74084	0.00116666	77.0006
19180	28.16			19.18	8.8				8.75457	0.00206385	77.44
19280	28.2			19.28	8.8125				8.7682	0.00196274	77.6602
19380	28.26			19.38	8.83125				8.78173	0.0024527	77.991
19480	28.28			19.48	8.8375				8.79516	0.00179305	78.1014
19580	28.38			19.58	8.86875				8.80849	0.00363137	78.6547
19680	28.38			19.68	8.86875				8.82173	0.00221115	78.6547
19780	28.42			19.78	8.88125				8.83487	0.00215105	78.8766
19880	28.46			19.88	8.89375				8.84792	0.00210035	79.0988
19980	28.52			19.98	8.9125				8.86088	0.00266487	79.4327
20080	28.52			20.08	8.9125				8.87374	0.00150209	79.4327
20180	28.54			20.18	8.91875				8.88652	0.00103889	79.5441
20280	28.66			20.28	8.95625				8.8992	0.00325432	80.2144
20380	28.72			20.38	8.975				8.9118	0.00399425	80.5506
20480	28.82			20.48	9.00625				8.92431	0.0067144	81.1125
20580	28.82			20.58	9.00625				8.93673	0.00483298	81.1125
20680	28.84			20.68	9.0125				8.94907	0.00402386	81.2252
20780	28.86			20.78	9.01875				8.96132	0.00329858	81.3379
20880	28.88			20.88	9.025				8.97348	0.00265399	81.4506
20980	28.9			20.98	9.03125				8.98557	0.00208701	81.5635
21080	28.92			21.08	9.0375				8.99757	0.00159467	81.6764
21180	28.98			21.18	9.05625				9.00949	0.00218692	82.0157
21280	29.06			21.28	9.08125				9.02132	0.00359118	82.4691
21380	29.06			21.38	9.08125				9.03308	0.00232021	82.4691
21480	29.08			21.48	9.0875				9.04476	0.00182669	82.5827
21580	29.12			21.58	9.1				9.05636	0.0019044	82.81
21680	29.14			21.68	9.10625				9.06788	0.00147201	82.9238
21780	29.16			21.78	9.1125				9.07933	0.00110031	83.0377
21880	29.18			21.88	9.11875				9.0907	0.000786866	83.1516
21980	29.2			21.98	9.125				9.10199	0.000529309	83.2656
22080	29.22			22.08	9.13125				9.11321	0.000325329	83.3797
22180	29.26			22.18	9.14375				9.12436	0.000376006	83.6082
22280	29.28			22.28	9.15				9.13543	0.000212227	83.7225
22380	29.3			22.38	9.15625				9.14643	9.63842e-05	83.8369
22480	29.34			22.48	9.16875				9.15736	0.000129704	84.066
22580	29.4			22.58	9.1875				9.16822	0.000371758	84.4102
22680	29.42			22.68	9.19375				9.17901	0.000217373	84.525
22780	29.5			22.78	9.21875				9.18972	0.000842493	84.9854
22880	29.56			22.88	9.2375				9.20037	0.0013784	85.3314
22980	29.58			22.98	9.24375				9.21095	0.0010756	85.4469
23080	29.58			23.08	9.24375				9.22147	0.000496547	85.4469
23180	29.64			23.18	9.2625				9.23191	0.000935589	85.7939
23280	29.66			23.28	9.26875				9.24229	0.000700015	85.9097
23380	29.66			23.38	9.26875				9.25261	0.000260626	85.9097
23480	29.7			23.48	9.28125				9.26285	0.000338382	86.1416
23580	29.74			23.58	9.29375				9.27304	0.00042894	86.3738
23680	29.78			23.68	9.30625				9.28316	0.00053317	86.6063
23780	29.8			23.78	9.3125				9.29322	0.000371848	86.7227
23880	29.86			23.88	9.33125				9.30321	0.000786181	87.0722
23980	29.88			23.98	9.3375				9.31314	0.000593244	87.1889
24080	29.88			24.08	9.3375				9.32301	0.000209838	87.1889
24180	29.88			24.18	9.3375				9.33282	2.18645e-05	87.1889
24280	29.9			24.28	9.34375				9.34257	1.38415e-06	87.3057
24380	29.94			24.38	9.35625				9.35226	1.58953e-05	87.5394
24480	29.98			24.48	9.36875				9.36189	4.70126e-05	87.7735
24580	30			24.58	9.375				9.37147	1.24962e-05	87.8906
24680	30.02			24.68	9.38125				9.38098	7.37874e-08	88.0079
24780	30.02			24.78	9.38125				9.39043	8.43466e-05	88.0079
24880	30.06			24.88	9.39375				9.39983	3.69976e-05	88.2425
24980	30.1			24.98	9.40625				9.40917	8.55235e-06	88.4775
25080	30.16			25.08	9.425				9.41846	4.27691e-05	88.8306
25180	30.18			25.18	9.43125				9.42769	1.26714e-05	88.9485
25280	30.2			25.28	9.4375				9.43687	4.02845e-07	89.0664
25380	30.26			25.38	9.45625				9.44599	0.000105357	89.4207
25480	30.26			25.48	9.45625				9.45505	1.43554e-06	89.4207
25580	30.26			25.58	9.45625				9.46406	6.10648e-05	89.4207
25680	30.26			25.68	9.45625				9.47302	0.000281358	89.4207
25780	30.26			25.78	9.45625				9.48193	0.000659481	89.4207
25880	30.3			25.88	9.46875				9.49078	0.000485529	89.6572
25980	30.3			25.98	9.46875				9.49959	0.000950937	89.6572
26080	30.3			26.08	9.46875				9.50834	0.00156725	89.6572
26180	30.36			26.18	9.4875				9.51704	0.00087254	90.0127
26280	30.36			26.28	9.4875				9.52569	0.00145837	90.0127
26380	30.4			26.38	9.5				9.53429	0.0011757	90.25
26480	30.42			26.48	9.50625				9.54284	0.00133873	90.3688
26580	30.46			26.58	9.51875				9.55134	0.00106209	90.6066
26680	30.46			26.68	9.51875				9.55979	0.00168446	90.6066
26780	30.48			26.78	9.525				9.5682	0.00186591	90.7256
26880	30.48			26.88	9.525				9.57655	0.00265764	90.7256
26980	30.56			26.98	9.55				9.58486	0.00121528	91.2025
27080	30.56			27.08	9.55				9.59312	0.00185955	91.2025
27180	30.6			27.18	9.5625				9.60134	0.00150834	91.4414
27280	30.62			27.28	9.56875				9.60951	0.00166104	91.561
27380	30.62			27.38	9.56875				9.61763	0.0023891	91.561
27480	30.64			27.48	9.575				9.62571	0.00257105	91.6806
27580	30.7			27.58	9.59375				9.63374	0.001599	92.04
27680	30.7			27.68	9.59375				9.64172	0.00230157	92.04
27780	30.74			27.78	9.60625				9.64967	0.00188508	92.28
27880	30.76			27.88	9.6125				9.65757	0.00203097	92.4002
27980	30.78			27.98	9.61875				9.66542	0.00217823	92.5204
28080	30.8			28.08	9.625				9.67323	0.00232645	92.6406
28180	30.84			28.18	9.6375				9.681	0.00189244	92.8814
28280	30.88			28.28	9.65				9.68873	0.0014999	93.1225
28380	30.88			28.38	9.65				9.69641	0.00215413	93.1225
28480	30.9			28.48	9.65625				9.70405	0.00228529	93.2432
28580	30.96			28.58	9.675				9.71166	0.00134362	93.6056
28680	31			28.68	9.6875				9.71921	0.00100583	93.8477
28780	31.02			28.78	9.69375				9.72673	0.0010879	93.9688
28880	31.02			28.88	9.69375				9.73421	0.00163712	93.9688
28980	31.04			28.98	9.7				9.74165	0.00173465	94.09
29080	31.06			29.08	9.70625				9.74905	0.00183158	94.2113
29180	31.12			29.18	9.725				9.75641	0.000986293	94.5756
29280	31.14			29.28	9.73125				9.76372	0.00105458	94.6972
29380	31.14			29.38	9.73125				9.771	0.00158042	94.6972
29480	31.14			29.48	9.73125				9.77825	0.00220862	94.6972
29580	31.18			29.58	9.74375				9.78545	0.00173881	94.9407
29680	31.18			29.68	9.74375				9.79261	0.00238771	94.9407
29780	31.2			29.78	9.75				9.79974	0.00247422	95.0625
29880	31.24			29.88	9.7625				9.80683	0.00196528	95.3064
29980	31.28			29.98	9.775				9.81388	0.00151199	95.5506
30080	31.32			30.08	9.7875				9.8209	0.00111558	95.7952
30180	31.38			30.18	9.80625				9.82788	0.000467844	96.1625
30280	31.4			30.28	9.8125				9.83482	0.00049831	96.2852
30380	31.4			30.38	9.8125				9.84173	0.000854394	96.2852
30480	31.4			30.48	9.8125				9.8486	0.00130332	96.2852
30580	31.42			30.58	9.81875				9.85544	0.00134597	96.4079
30680	31.44			30.68	9.825				9.86224	0.0013867	96.5306
30780	31.48			30.78	9.8375				9.869	0.000992523	96.7764
30880	31.5			30.88	9.84375				9.87574	0.00102308	96.8994
30980	31.54			30.98	9.85625				9.88243	0.000685533	97.1457
31080	31.56			31.08	9.8625				9.8891	0.000707325	97.2689
31180	31.56			31.18	9.8625				9.89572	0.00110388	97.2689
31280	31.58			31.28	9.86875				9.90232	0.00112695	97.3922
31380	31.62			31.38	9.88125				9.90888	0.000763544	97.6391
31480	31.64			31.48	9.8875				9.91541	0.000779047	97.7627
31580	31.64			31.58	9.8875				9.92191	0.00118389	97.7627
31680	31.64			31.68	9.8875				9.92837	0.00167047	97.7627
31780	31.64			31.78	9.8875				9.9348	0.00223755	97.7627
31880	31.66			31.88	9.89375				9.9412	0.0022517	97.8863
31980	31.72			31.98	9.9125				9.94757	0.00122987	98.2577
32080	31.72			32.08	9.9125				9.95391	0.0017144	98.2577
32180	31.72			32.18	9.9125				9.96021	0.00227622	98.2577
32280	31.76			32.28	9.925				9.96648	0.00172084	98.5056
32380	31.78			32.38	9.93125				9.97273	0.00172021	98.6297
32480	31.78			32.48	9.93125				9.97894	0.00227406	98.6297
32580	31.8			32.58	9.9375				9.98512	0.00226751	98.7539
32680	31.82			32.68	9.94375				9.99127	0.00225809	98.8782
32780	31.82			32.78	9.94375				9.99739	0.00287729	98.8782
32880	31.86			32.88	9.95625				10.0035	0.00223082	99.1269
32980	31.88			32.98	9.9625				10.0095	0.00221306	99.2514
33080	31.88			33.08	9.9625				10.0156	0.002817	99.2514
33180	31.9			33.18	9.96875				10.0216	0.00279085	99.376
33280	31.9			33.28	9.96875				10.0276	0.00345776	99.376
33380	31.92			33.38	9.975				10.0335	0.00342203	99.5006
33480	31.94			33.48	9.98125				10.0394	0.00338317	99.6254
33580	31.96			33.58	9.9875				10.0453	0.00334126	99.7502
33680	31.96			33.68	9.9875				10.0512	0.00405311	99.7502
33780	32			33.78	10				10.057	0.00324861	100
										0.617558	21286.4

## Sheet: Row4_5nm_1.0D_25per_0.01kf
				t	[AA]	Fit 80%	SQ Dev	Sq Val						VCell kf = 0.0029
0	0	0		0	0	0	0	0							0.8	A0/2	kon	SD COPASI
10	0.06	0.342893		0.01	0.01875	0.0187544	1.93239e-11	0.000351562								12.5	0.00300521	6e-07
20	0.1	0.438086		0.02	0.03125	0.0374526	3.84722e-05	0.000976562
30	0.14	0.512865		0.03	0.04375	0.0560949	0.000152396	0.00191406									Rel RMSD
40	0.24	0.653197		0.04	0.075	0.0746814	1.01482e-07	0.005625									0.00475478
50	0.32	0.839432		0.05	0.1	0.0932126	4.60692e-05	0.01
60	0.42	0.912096		0.06	0.13125	0.111689	0.000382652	0.0172266
70	0.44	0.967346		0.07	0.1375	0.13011	5.46193e-05	0.0189063
80	0.48	1.02966		0.08	0.15	0.148476	2.32317e-06	0.0225
90	0.52	1.0491		0.09	0.1625	0.166788	1.83839e-05	0.0264063
100	0.6	1.08246		0.1	0.1875	0.185045	6.02574e-06	0.0351562
110	0.7	1.18492		0.11	0.21875	0.203249	0.000240284	0.0478516
120	0.74	1.19443		0.12	0.23125	0.221399	9.70459e-05	0.0534766
130	0.8	1.30268		0.13	0.25	0.239495	0.00011035	0.0625
140	0.82	1.33621		0.14	0.25625	0.257538	1.65989e-06	0.0656641
150	0.88	1.343		0.15	0.275	0.275528	2.79295e-07	0.075625
160	0.94	1.37672		0.16	0.29375	0.293466	8.07665e-08	0.0862891
170	1	1.40705		0.17	0.3125	0.311351	1.3212e-06	0.0976562
180	1.06	1.43421		0.18	0.33125	0.329183	4.27252e-06	0.109727
190	1.14	1.48406		0.19	0.35625	0.346963	8.62425e-05	0.126914
200	1.2	1.53083		0.2	0.375	0.364692	0.00010626	0.140625
210	1.28	1.59595		0.21	0.4	0.382369	0.000310867	0.16
220	1.4	1.64532		0.22	0.4375	0.399994	0.0014067	0.191406
230	1.46	1.70217		0.23	0.45625	0.417568	0.00149629	0.208164
240	1.52	1.70845		0.24	0.475	0.435091	0.0015927	0.225625
250	1.52	1.70845		0.25	0.475	0.452564	0.000503384	0.225625
260	1.6	1.70561		0.26	0.5	0.469986	0.000900858	0.25
270	1.66	1.70691		0.27	0.51875	0.487357	0.000985502	0.269102
280	1.68	1.69896		0.28	0.525	0.504679	0.000412951	0.275625
290	1.76	1.68846		0.29	0.55	0.52195	0.000786779	0.3025
300	1.76	1.68846		0.3	0.55	0.539172	0.000117237	0.3025
310	1.8	1.71741		0.31	0.5625	0.556345	3.78855e-05	0.316406
320	1.88	1.8162		0.32	0.5875	0.573468	0.000196893	0.345156
330	1.9	1.80627		0.33	0.59375	0.590542	1.02888e-05	0.352539
340	2	1.79787		0.34	0.625	0.607568	0.000303881	0.390625
350	2.02	1.83116		0.35	0.63125	0.624545	4.49622e-05	0.398477
360	2.08	1.86233		0.36	0.65	0.641473	7.27093e-05	0.4225
370	2.12	1.88176		0.37	0.6625	0.658353	1.71956e-05	0.438906
380	2.14	1.89107		0.38	0.66875	0.675185	4.14152e-05	0.447227
390	2.18	1.90894		0.39	0.68125	0.69197	0.000114916	0.464102
400	2.22	1.9047		0.4	0.69375	0.708707	0.000223705	0.481289
410	2.32	1.94303		0.41	0.725	0.725396	1.57016e-07	0.525625
420	2.34	1.92915		0.42	0.73125	0.742039	0.000116393	0.534727
430	2.38	1.94251		0.43	0.74375	0.758634	0.00022153	0.553164
440	2.5	1.97714		0.44	0.78125	0.775182	3.68154e-05	0.610352
450	2.52	1.98214		0.45	0.7875	0.791684	1.75092e-05	0.620156
460	2.62	2.04386		0.46	0.81875	0.80814	0.000112573	0.670352
470	2.64	2.04752		0.47	0.825	0.824549	2.03074e-07	0.680625
480	2.72	2.09897		0.48	0.85	0.840913	8.2578e-05	0.7225
490	2.78	2.12527		0.49	0.86875	0.85723	0.000132702	0.754727
500	2.86	2.1321		0.5	0.89375	0.873502	0.000409968	0.798789
510	2.92	2.19126		0.51	0.9125	0.889729	0.000518524	0.832656
520	2.96	2.19237		0.52	0.925	0.90591	0.00036442	0.855625
530	3	2.22928		0.53	0.9375	0.922046	0.000238811	0.878906
540	3.04	2.21072		0.54	0.95	0.938138	0.000140709	0.9025
550	3.12	2.29747		0.55	0.975	0.954185	0.000433277	0.950625
560	3.14	2.29633		0.56	0.98125	0.970187	0.00012239	0.962852
570	3.14	2.29633		0.57	0.98125	0.986145	2.39607e-05	0.962852
580	3.18	2.31106		0.58	0.99375	1.00206	6.90369e-05	0.987539
590	3.2	2.3094		0.59	1	1.01793	0.000321442	1
600	3.26	2.28575		0.6	1.01875	1.03375	0.00022515	1.03785
610	3.36	2.34206		0.61	1.05	1.04954	2.13797e-07	1.1025
620	3.38	2.32153		0.62	1.05625	1.06528	8.14842e-05	1.11566
630	3.44	2.34551		0.63	1.075	1.08097	3.56755e-05	1.15562
640	3.46	2.32431		0.64	1.08125	1.09663	0.000236418	1.1691
650	3.46	2.32431		0.65	1.08125	1.11224	0.000960135	1.1691
660	3.52	2.36336		0.66	1.1	1.1278	0.000773035	1.21
670	3.62	2.39013		0.67	1.13125	1.14333	0.000145889	1.27973
680	3.66	2.41301		0.68	1.14375	1.15881	0.000226837	1.30816
690	3.7	2.45155		0.69	1.15625	1.17425	0.000324057	1.33691
700	3.72	2.44569		0.7	1.1625	1.18965	0.000737126	1.35141
710	3.74	2.45616		0.71	1.16875	1.20501	0.00131455	1.36598
720	3.78	2.46011		0.72	1.18125	1.22032	0.0015266	1.39535
730	3.88	2.44239		0.73	1.2125	1.2356	0.000533394	1.47016
740	3.9	2.41836		0.74	1.21875	1.25083	0.00102897	1.48535
750	4	2.46183		0.75	1.25	1.26602	0.000256598	1.5625
760	4.04	2.4615		0.76	1.2625	1.28117	0.000348524	1.59391
770	4.06	2.48559		0.77	1.26875	1.29628	0.000757798	1.60973
780	4.12	2.5397		0.78	1.2875	1.31135	0.00056867	1.65766
790	4.16	2.55335		0.79	1.3	1.32638	0.000695641	1.69
800	4.2	2.56629		0.8	1.3125	1.34136	0.000833067	1.72266
810	4.3	2.62659		0.81	1.34375	1.35631	0.00015777	1.80566
820	4.3	2.62659		0.82	1.34375	1.37122	0.000754511	1.80566
830	4.34	2.6675		0.83	1.35625	1.38609	0.000890203	1.83941
840	4.4	2.71174		0.84	1.375	1.40091	0.000671562	1.89062
850	4.46	2.69463		0.85	1.39375	1.4157	0.000481944	1.94254
860	4.56	2.77186		0.86	1.425	1.43045	2.97307e-05	2.03062
870	4.56	2.77186		0.87	1.425	1.44516	0.000406536	2.03062
880	4.58	2.74572		0.88	1.43125	1.45983	0.000817037	2.04848
890	4.58	2.74572		0.89	1.43125	1.47447	0.00186763	2.04848
900	4.64	2.75432		0.9	1.45	1.48906	0.00152565	2.1025
910	4.74	2.82349		0.91	1.48125	1.50361	0.00050017	2.1941
920	4.76	2.82528		0.92	1.4875	1.51813	0.000938256	2.21266
930	4.82	2.82978		0.93	1.50625	1.53261	0.000694806	2.26879
940	4.84	2.8594		0.94	1.5125	1.54705	0.00119365	2.28766
950	4.86	2.87455		0.95	1.51875	1.56145	0.00182341	2.3066
960	4.9	2.90419		0.96	1.53125	1.57582	0.0019861	2.34473
970	5	2.96103		0.97	1.5625	1.59014	0.000764093	2.44141
980	5.02	2.94728		0.98	1.56875	1.60443	0.00127316	2.46098
990	5.1	2.90419		0.99	1.59375	1.61868	0.000621655	2.54004
1000	5.16	2.95666		1	1.6125	1.6329	0.000416057	2.60016
1010	5.22	3.007		1.01	1.63125	1.64707	0.000250425	2.66098
1020	5.3	2.9865		1.02	1.65625	1.66122	2.46538e-05	2.74316
1030	5.3	2.9865		1.03	1.65625	1.67532	0.000363623	2.74316
1040	5.36	2.95255		1.04	1.675	1.68939	0.000206953	2.80563
1050	5.44	2.98251		1.05	1.7	1.70342	1.16713e-05	2.89
1060	5.48	3.0033		1.06	1.7125	1.71741	2.41121e-05	2.93266
1070	5.52	3.02341		1.07	1.725	1.73137	4.05548e-05	2.97562
1080	5.56	3.05611		1.08	1.7375	1.74529	6.06846e-05	3.01891
1090	5.56	3.05611		1.09	1.7375	1.75918	0.000469842	3.01891
1100	5.58	3.03907		1.1	1.74375	1.77303	0.000857076	3.04066
1110	5.6	3.04843		1.11	1.75	1.78684	0.0013572	3.0625
1120	5.68	3.11036		1.12	1.775	1.80062	0.000656333	3.15062
1130	5.72	3.10125		1.13	1.7875	1.81436	0.000721588	3.19516
1140	5.76	3.06535		1.14	1.8	1.82807	0.000787955	3.24
1150	5.86	3.1173		1.15	1.83125	1.84174	0.000110114	3.35348
1160	5.88	3.13752		1.16	1.8375	1.85538	0.00031975	3.37641
1170	5.94	3.18399		1.17	1.85625	1.86898	0.000162173	3.44566
1180	6.02	3.23485		1.18	1.88125	1.88255	1.69826e-06	3.5391
1190	6.04	3.22841		1.19	1.8875	1.89609	7.3737e-05	3.56266
1200	6.14	3.25676		1.2	1.91875	1.90959	8.39712e-05	3.6816
1210	6.16	3.26203		1.21	1.925	1.92305	3.79672e-06	3.70563
1220	6.16	3.26203		1.22	1.925	1.93648	0.000131844	3.70563
1230	6.24	3.25707		1.23	1.95	1.94988	1.46041e-08	3.8025
1240	6.26	3.22434		1.24	1.95625	1.96324	4.88883e-05	3.82691
1250	6.3	3.24582		1.25	1.96875	1.97657	6.11692e-05	3.87598
1260	6.36	3.24588		1.26	1.9875	1.98987	5.60009e-06	3.95016
1270	6.4	3.26599		1.27	2	2.00313	9.7861e-06	4
1280	6.44	3.27315		1.28	2.0125	2.01636	1.48739e-05	4.05016
1290	6.44	3.27315		1.29	2.0125	2.02955	0.000290763	4.05016
1300	6.5	3.33182		1.3	2.03125	2.04271	0.000131416	4.12598
1310	6.54	3.28885		1.31	2.04375	2.05584	0.00014623	4.17691
1320	6.6	3.309		1.32	2.0625	2.06894	4.14546e-05	4.25391
1330	6.64	3.2645		1.33	2.075	2.082	4.90234e-05	4.30562
1340	6.68	3.26871		1.34	2.0875	2.09503	5.67332e-05	4.35766
1350	6.7	3.28295		1.35	2.09375	2.10803	0.00020392	4.38379
1360	6.74	3.27408		1.36	2.10625	2.121	0.000217431	4.43629
1370	6.76	3.26326		1.37	2.1125	2.13393	0.00045919	4.46266
1380	6.82	3.25477		1.38	2.13125	2.14683	0.000242727	4.54223
1390	6.9	3.17025		1.39	2.15625	2.1597	1.18929e-05	4.64941
1400	6.96	3.15883		1.4	2.175	2.17254	6.07346e-06	4.73062
1410	7	3.20983		1.41	2.1875	2.18534	4.66264e-06	4.78516
1420	7.02	3.24731		1.42	2.19375	2.19811	1.90453e-05	4.81254
1430	7.08	3.30803		1.43	2.2125	2.21086	2.70306e-06	4.89516
1440	7.18	3.2795		1.44	2.24375	2.22357	0.000407385	5.03441
1450	7.26	3.3473		1.45	2.26875	2.23625	0.00105656	5.14723
1460	7.28	3.35773		1.46	2.275	2.24889	0.00068158	5.17562
1470	7.32	3.34205		1.47	2.2875	2.26151	0.000675506	5.23266
1480	7.34	3.32794		1.48	2.29375	2.2741	0.000386316	5.26129
1490	7.36	3.32581		1.49	2.3	2.28665	0.00017823	5.29
1500	7.38	3.32356		1.5	2.30625	2.29917	5.00753e-05	5.31879
1510	7.4	3.29677		1.51	2.3125	2.31167	6.94212e-07	5.34766
1520	7.42	3.26963		1.52	2.31875	2.32413	2.89384e-05	5.3766
1530	7.48	3.26128		1.53	2.3375	2.33656	8.80552e-07	5.46391
1540	7.5	3.29524		1.54	2.34375	2.34896	2.71802e-05	5.49316
1550	7.56	3.24837		1.55	2.3625	2.36134	1.35705e-06	5.58141
1560	7.62	3.26221		1.56	2.38125	2.37368	5.73568e-05	5.67035
1570	7.64	3.25831		1.57	2.3875	2.38599	2.28598e-06	5.70016
1580	7.74	3.21178		1.58	2.41875	2.39827	0.000419445	5.85035
1590	7.74	3.21178		1.59	2.41875	2.41052	6.77094e-05	5.85035
1600	7.76	3.19444		1.6	2.425	2.42274	5.09162e-06	5.88062
1610	7.84	3.17414		1.61	2.45	2.43494	0.000226922	6.0025
1620	7.84	3.17414		1.62	2.45	2.4471	8.41499e-06	6.0025
1630	7.94	3.18399		1.63	2.48125	2.45923	0.000484755	6.1566
1640	7.98	3.15902		1.64	2.49375	2.47134	0.000502329	6.21879
1650	8	3.15268		1.65	2.5	2.48341	0.000275142	6.25
1660	8.02	3.1462		1.66	2.50625	2.49546	0.000116449	6.28129
1670	8.08	3.17719		1.67	2.525	2.50748	0.000307085	6.37562
1680	8.1	3.17025		1.68	2.53125	2.51946	0.000138894	6.40723
1690	8.12	3.15037		1.69	2.5375	2.53142	3.69129e-05	6.43891
1700	8.2	3.06825		1.7	2.5625	2.54336	0.000366511	6.56641
1710	8.22	3.06027		1.71	2.56875	2.55526	0.000182031	6.59848
1720	8.28	3.10125		1.72	2.5875	2.56713	0.000414844	6.69516
1730	8.34	3.15339		1.73	2.60625	2.57898	0.000743755	6.79254
1740	8.34	3.15339		1.74	2.60625	2.5908	0.000238833	6.79254
1750	8.36	3.17032		1.75	2.6125	2.60259	9.83018e-05	6.82516
1760	8.42	3.13075		1.76	2.63125	2.61435	0.00028572	6.92348
1770	8.5	3.20826		1.77	2.65625	2.62608	0.000910209	7.05566
1780	8.52	3.17337		1.78	2.6625	2.63779	0.000610778	7.08891
1790	8.56	3.19191		1.79	2.675	2.64946	0.000652082	7.15563
1800	8.64	3.20202		1.8	2.7	2.66111	0.00151208	7.29
1810	8.68	3.181		1.81	2.7125	2.67274	0.00158107	7.35766
1820	8.7	3.22083		1.82	2.71875	2.68433	0.00118454	7.3916
1830	8.72	3.22265		1.83	2.725	2.6959	0.000846755	7.42563
1840	8.74	3.22434		1.84	2.73125	2.70744	0.000566829	7.45973
1850	8.78	3.18957		1.85	2.74375	2.71896	0.000614764	7.52816
1860	8.78	3.18957		1.86	2.74375	2.73044	0.000177096	7.52816
1870	8.8	3.17821		1.87	2.75	2.7419	6.55773e-05	7.5625
1880	8.84	3.16777		1.88	2.7625	2.75333	8.39987e-05	7.63141
1890	8.94	3.18399		1.89	2.79375	2.76474	0.000841519	7.80504
1900	8.98	3.20977		1.9	2.80625	2.77612	0.000907785	7.87504
1910	9	3.24738		1.91	2.8125	2.78747	0.000626329	7.91016
1920	9.06	3.25924		1.92	2.83125	2.7988	0.00105301	8.01598
1930	9.1	3.30748		1.93	2.84375	2.8101	0.00113233	8.08691
1940	9.14	3.34247		1.94	2.85625	2.82137	0.00121636	8.15816
1950	9.14	3.34247		1.95	2.85625	2.83262	0.000558321	8.15816
1960	9.14	3.34247		1.96	2.85625	2.84384	0.000153943	8.15816
1970	9.2	3.3635		1.97	2.875	2.85504	0.000398481	8.26562
1980	9.22	3.36224		1.98	2.88125	2.86621	0.000226277	8.3016
1990	9.28	3.36974		1.99	2.9	2.87735	0.000512971	8.41
2000	9.3	3.39191		2	2.90625	2.88847	0.000316163	8.44629
2010	9.34	3.37615		2.01	2.91875	2.89956	0.000368208	8.5191
2020	9.36	3.37405		2.02	2.925	2.91063	0.000206557	8.55562
2030	9.38	3.41943		2.03	2.93125	2.92167	9.17939e-05	8.59223
2040	9.38	3.41943		2.04	2.93125	2.93268	2.05882e-06	8.59223
2050	9.42	3.46171		2.05	2.94375	2.94368	5.57618e-09	8.66566
2060	9.44	3.4592		2.06	2.95	2.95464	2.15349e-05	8.7025
2070	9.48	3.4421		2.07	2.9625	2.96558	9.49059e-06	8.77641
2080	9.52	3.43623		2.08	2.975	2.9765	2.23724e-06	8.85062
2090	9.54	3.42132		2.09	2.98125	2.98739	3.76485e-05	8.88785
2100	9.56	3.41807		2.1	2.9875	2.99825	0.000115585	8.92516
2110	9.6	3.45826		2.11	3	3.00909	8.26552e-05	9
2120	9.64	3.47435		2.12	3.0125	3.01991	5.48668e-05	9.07516
2130	9.7	3.46264		2.13	3.03125	3.0307	3.04361e-07	9.18848
2140	9.7	3.46264		2.14	3.03125	3.04146	0.000104344	9.18848
2150	9.76	3.41453		2.15	3.05	3.05221	4.87074e-06	9.3025
2160	9.8	3.3934		2.16	3.0625	3.06292	1.80377e-07	9.37891
2170	9.8	3.3934		2.17	3.0625	3.07362	0.000123613	9.37891
2180	9.8	3.3934		2.18	3.0625	3.08429	0.00047469	9.37891
2190	9.84	3.37166		2.19	3.075	3.09493	0.000397305	9.45563
2200	9.86	3.39048		2.2	3.08125	3.10555	0.000590664	9.4941
2210	9.88	3.39721		2.21	3.0875	3.11615	0.000820861	9.53266
2220	9.9	3.39191		2.22	3.09375	3.12672	0.00108728	9.57129
2230	9.92	3.3984		2.23	3.1	3.13727	0.0013893	9.61
2240	9.92	3.3984		2.24	3.1	3.1478	0.00228475	9.61
2250	9.96	3.41097		2.25	3.1125	3.1583	0.00209774	9.68766
2260	10.02	3.46404		2.26	3.13125	3.16878	0.00140847	9.80473
2270	10.1	3.42746		2.27	3.15625	3.17923	0.000528294	9.96191
2280	10.14	3.40238		2.28	3.16875	3.18967	0.00043749	10.041
2290	10.18	3.42416		2.29	3.18125	3.20007	0.000354364	10.1204
2300	10.26	3.40712		2.3	3.20625	3.21046	1.7721e-05	10.28
2310	10.34	3.37615		2.31	3.23125	3.22082	0.000108753	10.441
2320	10.36	3.34398		2.32	3.2375	3.23116	4.01916e-05	10.4814
2330	10.4	3.32727		2.33	3.25	3.24148	7.26569e-05	10.5625
2340	10.4	3.32727		2.34	3.25	3.25177	3.12917e-06	10.5625
2350	10.42	3.28197		2.35	3.25625	3.26204	3.35117e-05	10.6032
2360	10.46	3.26419		2.36	3.26875	3.27229	1.25043e-05	10.6847
2370	10.52	3.28597		2.37	3.2875	3.28251	2.48938e-05	10.8077
2380	10.6	3.25979		2.38	3.3125	3.29271	0.000391545	10.9727
2390	10.64	3.31364		2.39	3.325	3.30289	0.000488772	11.0556
2400	10.66	3.31577		2.4	3.33125	3.31305	0.00033129	11.0972
2410	10.68	3.29334		2.41	3.3375	3.32318	0.000204975	11.1389
2420	10.7	3.29524		2.42	3.34375	3.3333	0.000109305	11.1807
2430	10.7	3.29524		2.43	3.34375	3.34338	1.33273e-07	11.1807
2440	10.74	3.31089		2.44	3.35625	3.35345	7.82564e-06	11.2644
2450	10.76	3.31242		2.45	3.3625	3.3635	9.96167e-07	11.3064
2460	10.76	3.31242		2.46	3.3625	3.37352	0.000121475	11.3064
2470	10.76	3.31242		2.47	3.3625	3.38352	0.000441969	11.3064
2480	10.8	3.32727		2.48	3.375	3.3935	0.000342349	11.3906
2490	10.82	3.30405		2.49	3.38125	3.40346	0.000493304	11.4329
2500	10.86	3.29377		2.5	3.39375	3.4134	0.000385984	11.5175
2510	10.92	3.30803		2.51	3.4125	3.42331	0.000116874	11.6452
2520	10.92	3.30803		2.52	3.4125	3.4332	0.000428638	11.6452
2530	10.94	3.30845		2.53	3.41875	3.44307	0.000591694	11.6879
2540	10.96	3.28424		2.54	3.425	3.45292	0.000779777	11.7306
2550	10.98	3.32113		2.55	3.43125	3.46275	0.000992428	11.7735
2560	11.02	3.28443		2.56	3.44375	3.47256	0.000830005	11.8594
2570	11.12	3.34326		2.57	3.475	3.48235	5.39571e-05	12.0756
2580	11.14	3.31821		2.58	3.48125	3.49211	0.000117941	12.1191
2590	11.16	3.34157		2.59	3.4875	3.50185	0.000206023	12.1627
2600	11.18	3.34054		2.6	3.49375	3.51158	0.000317761	12.2063
2610	11.26	3.33521		2.61	3.51875	3.52128	6.38693e-06	12.3816
2620	11.32	3.37812		2.62	3.5375	3.53096	4.28018e-05	12.5139
2630	11.36	3.35002		2.63	3.55	3.54062	8.80351e-05	12.6025
2640	11.38	3.3357		2.64	3.55625	3.55026	3.59266e-05	12.6469
2650	11.4	3.35749		2.65	3.5625	3.55987	6.89473e-06	12.6914
2660	11.4	3.35749		2.66	3.5625	3.56947	4.86042e-05	12.6914
2670	11.48	3.3829		2.67	3.5875	3.57905	7.14272e-05	12.8702
2680	11.48	3.3829		2.68	3.5875	3.5886	1.22077e-06	12.8702
2690	11.56	3.40623		2.69	3.6125	3.59814	0.000206187	13.0502
2700	11.56	3.40623		2.7	3.6125	3.60766	2.34615e-05	13.0502
2710	11.64	3.35604		2.71	3.6375	3.61715	0.000414062	13.2314
2720	11.66	3.34005		2.72	3.64375	3.62663	0.000293217	13.2769
2730	11.7	3.368		2.73	3.65625	3.63608	0.000406782	13.3682
2740	11.76	3.35484		2.74	3.675	3.64552	0.00086932	13.5056
2750	11.8	3.34543		2.75	3.6875	3.65493	0.00106078	13.5977
2760	11.84	3.33551		2.76	3.7	3.66432	0.00127271	13.69
2770	11.9	3.35598		2.77	3.71875	3.6737	0.00202955	13.8291
2780	11.92	3.3263		2.78	3.725	3.68305	0.00175945	13.8756
2790	11.92	3.3263		2.79	3.725	3.69239	0.00106347	13.8756
2800	12	3.33939		2.8	3.75	3.7017	0.00233247	14.0625
2810	12.02	3.33327		2.81	3.75625	3.711	0.00204757	14.1094
2820	12.04	3.31486		2.82	3.7625	3.72028	0.00178289	14.1564
2830	12.08	3.31413		2.83	3.775	3.72953	0.00206733	14.2506
2840	12.08	3.31413		2.84	3.775	3.73877	0.00131269	14.2506
2850	12.1	3.34392		2.85	3.78125	3.74799	0.00110647	14.2979
2860	12.14	3.37854		2.86	3.79375	3.75718	0.00133705	14.3925
2870	12.16	3.39554		2.87	3.8	3.76636	0.00113144	14.44
2880	12.18	3.41234		2.88	3.80625	3.77552	0.000944178	14.4875
2890	12.2	3.41713		2.89	3.8125	3.78466	0.000774911	14.5352
2900	12.2	3.41713		2.9	3.8125	3.79378	0.000350292	14.5352
2910	12.22	3.4218		2.91	3.81875	3.80289	0.000251667	14.5829
2920	12.24	3.42634		2.92	3.825	3.81197	0.000169806	14.6306
2930	12.26	3.43076		2.93	3.83125	3.82103	0.000104385	14.6785
2940	12.28	3.4468		2.94	3.8375	3.83008	5.50813e-05	14.7264
2950	12.28	3.4468		2.95	3.8375	3.8391	2.57503e-06	14.7264
2960	12.28	3.4468		2.96	3.8375	3.84811	0.000112621	14.7264
2970	12.32	3.46667		2.97	3.85	3.8571	5.04265e-05	14.8225
2980	12.34	3.47057		2.98	3.85625	3.86607	9.64595e-05	14.8707
2990	12.36	3.48596		2.99	3.8625	3.87502	0.000156825	14.9189
3000	12.4	3.50469		3	3.875	3.88396	8.02112e-05	15.0156
3010	12.44	3.52285		3.01	3.8875	3.89287	2.8844e-05	15.1127
3020	12.44	3.52285		3.02	3.8875	3.90177	0.000203542	15.1127
3030	12.44	3.52285		3.03	3.8875	3.91064	0.000535673	15.1127
3040	12.44	3.52285		3.04	3.8875	3.9195	0.00102426	15.1127
3050	12.48	3.51757		3.05	3.9	3.92835	0.000803457	15.21
3060	12.5	3.4859		3.06	3.90625	3.93717	0.000955943	15.2588
3070	12.54	3.45657		3.07	3.91875	3.94597	0.000741103	15.3566
3080	12.54	3.45657		3.08	3.91875	3.95476	0.00129672	15.3566
3090	12.54	3.45657		3.09	3.91875	3.96353	0.00200514	15.3566
3100	12.56	3.42398		3.1	3.925	3.97228	0.00223535	15.4056
3110	12.56	3.42398		3.11	3.925	3.98101	0.00313739	15.4056
3120	12.56	3.42398		3.12	3.925	3.98973	0.00418963	15.4056
3130	12.56	3.42398		3.13	3.925	3.99842	0.00539116	15.4056
3140	12.56	3.42398		3.14	3.925	4.0071	0.00674106	15.4056
3150	12.56	3.42398		3.15	3.925	4.01577	0.0082384	15.4056
3160	12.58	3.43829		3.16	3.93125	4.02441	0.00867873	15.4547
3170	12.6	3.4407		3.17	3.9375	4.03304	0.00912716	15.5039
3180	12.6	3.4407		3.18	3.9375	4.04165	0.0108462	15.5039
3190	12.62	3.4547		3.19	3.94375	4.05024	0.0113394	15.5532
3200	12.62	3.4547		3.2	3.94375	4.05881	0.0132389	15.5532
3210	12.66	3.48219		3.21	3.95625	4.06737	0.012347	15.6519
3220	12.68	3.49568		3.22	3.9625	4.07591	0.012861	15.7014
3230	12.68	3.49568		3.23	3.9625	4.08443	0.0148665	15.7014
3240	12.68	3.49568		3.24	3.9625	4.09293	0.0170128	15.7014
3250	12.78	3.46871		3.25	3.99375	4.10142	0.011593	15.95
3260	12.86	3.44955		3.26	4.01875	4.10989	0.00830674	16.1504
3270	12.88	3.45031		3.27	4.025	4.11834	0.00871324	16.2006
3280	12.92	3.42799		3.28	4.0375	4.12678	0.00797112	16.3014
3290	12.92	3.42799		3.29	4.0375	4.1352	0.0095454	16.3014
3300	12.92	3.42799		3.3	4.0375	4.1436	0.0112579	16.3014
3310	12.92	3.42799		3.31	4.0375	4.15199	0.0131077	16.3014
3320	12.94	3.4284		3.32	4.04375	4.16036	0.0135973	16.3519
3330	12.94	3.4284		3.33	4.04375	4.16871	0.0156149	16.3519
3340	13	3.42893		3.34	4.0625	4.17705	0.0131206	16.5039
3350	13.02	3.41707		3.35	4.06875	4.18536	0.0135988	16.5547
3360	13.06	3.39286		3.36	4.08125	4.19367	0.0126373	16.6566
3370	13.12	3.39125		3.37	4.1	4.20195	0.0103941	16.81
3380	13.14	3.36656		3.38	4.10625	4.21022	0.0108098	16.8613
3390	13.16	3.34157		3.39	4.1125	4.21847	0.0112303	16.9127
3400	13.16	3.34157		3.4	4.1125	4.22671	0.0130437	16.9127
3410	13.2	3.3151		3.41	4.125	4.23493	0.0120844	17.0156
3420	13.22	3.32599		3.42	4.13125	4.24313	0.0125177	17.0672
3430	13.28	3.35773		3.43	4.15	4.25132	0.0102657	17.2225
[truncated: 2,321 more rows]

## Sheet: Row5_5nm_0.01D_2500per_1.0kf
				t	Sim Output	Fit 90%	SQ Dev	Sq Val	Fit 80%	SQ Dev	Sq Val	Fit 50%	SQ Dev	Sq Val				VCell kf = 0.0671															Delta kon for fit	Squared Dev		Delta kon for Data	Squared Dev
[truncated: 503 more rows]

[truncated: 6 more sheets: Row5_fit with fractional SD, Row6_5nm_1.0D_2500per_1.0kf, Row7_5nm_0.01D_25per_1.0kf, Row8_5nm_1.0D_25per_1.0kf, Row9_5nm_0.01D_2500_1.0kf_rev, Row10_5nm_0.01D_25_1.0kf_rev]
