# Supplementary material for: Mesoscale simulations of membrane-tethered reactions to parameterize cell-scale models of signaling
Source: Biophys J. 2026 Apr 25;125(11):2632–47. doi: 10.1016/j.bpj.2026.04.015 (PMC13351843; doi:10.1016/j.bpj.2026.04.015)
Supplement: Data S4. Spreadsheets related to Tables 1 and 2 and Figure 6 — Containing the SpringSaLaD simulation results and the fits to determine kon(mem). [file mmc7.zip › bpj14342_dataS3/table2_fits_80pct.xlsx]

## Sheet: table2_stiff
				t	[AA]	Fit 80%	SQ Dev	Sq Val
0	0	0		0	0	0	0	0											0.8	A0/2	kon	SD COPASI
0.1	3.7	2.61116		0.0001	115.625	46.9358	4718.21	13369.1												1250	0.078027	0.00047
0.2	5.22	2.95276		0.0002	163.125	90.4744	5278.12	26609.8
0.3	6.08	3.27735		0.0003	190	130.972	3484.34	36100													Rel RMSD
0.4	7.3	3.41565		0.0004	228.125	168.736	3527.09	52041													0.0286602
0.5	8.28	3.36374		0.0005	258.75	204.034	2993.83	66951.6
0.6	9.38	3.47801		0.0006	293.125	237.101	3138.73	85922.3
0.7	10.34	3.55113		0.0007	323.125	268.141	3023.29	104410
0.8	11.06	3.54429		0.0008	345.625	297.335	2331.96	119457
0.9	11.92	3.265		0.0009	372.5	324.843	2271.21	138756
1	12.52	3.2239		0.001	391.25	350.807	1635.65	153077
1.1	13.14	3.20675		0.0011	410.625	375.353	1244.08	168613
1.2	13.82	3.31626		0.0012	431.875	398.595	1107.53	186516
1.3	14.38	3.39572		0.0013	449.375	420.634	826.033	201938
1.4	15.18	3.51729		0.0014	474.375	441.561	1076.77	225032
1.5	15.74	3.54657		0.0015	491.875	461.457	925.233	241941
1.6	16.14	3.53059		0.0016	504.375	480.398	574.893	254394
1.7	16.72	3.22265		0.0017	522.5	498.45	578.391	273006
1.8	17.26	3.1354		0.0018	539.375	515.675	561.694	290925
1.9	17.82	3.1921		0.0019	556.875	532.128	612.427	310110
2	18.28	3.27858		0.002	571.25	547.859	547.117	326327
2.1	18.74	3.35935		0.0021	585.625	562.916	515.677	342957
2.2	19.18	3.26716		0.0022	599.375	577.341	485.485	359250
2.3	19.44	3.26698		0.0023	607.5	591.173	266.576	369056
2.4	19.94	3.27161		0.0024	623.125	604.447	348.866	388285
2.5	20.3	3.29524		0.0025	634.375	617.197	295.087	402432
2.6	20.68	3.20631		0.0026	646.25	629.453	282.143	417639
2.7	21.02	3.20977		0.0027	656.875	641.243	244.354	431485
2.8	21.36	3.15114		0.0028	667.5	652.594	222.196	445556
2.9	21.6	3.22866		0.0029	675	663.529	131.588	455625
3	21.86	3.28148		0.003	683.125	674.071	81.9789	466660
3.1	22.2	3.28449		0.0031	693.75	684.24	90.4319	481289
3.2	22.38	3.29916		0.0032	699.375	694.057	28.2793	489125
3.3	22.58	3.34296		0.0033	705.625	703.539	4.3512	497907
3.4	22.94	3.27161		0.0034	716.875	712.703	17.4063	513910
3.5	23.08	3.19621		0.0035	721.25	721.565	0.0989119	520202
3.6	23.42	3.21982		0.0036	731.875	730.139	3.01534	535641
3.7	23.64	3.1957		0.0037	738.75	738.439	0.096869	545752
3.8	23.84	3.13572		0.0038	745	746.478	2.18482	555025
3.9	24.06	3.20927		0.0039	751.875	754.269	5.72978	565316
4	24.22	3.13849		0.004	756.875	761.822	24.4716	572860
4.1	24.6	3.09447		0.0041	768.75	769.148	0.158676	590977
4.2	24.84	3.12927		0.0042	776.25	776.258	6.64361e-05	602564
4.3	25.16	3.16777		0.0043	786.25	783.161	9.54331	618189
4.4	25.36	3.04684		0.0044	792.5	789.865	6.94249	628056
4.5	25.46	3.03322		0.0045	795.625	796.38	0.569518	633019
4.6	25.58	3.03907		0.0046	799.375	802.712	11.1376	639000
4.7	25.82	3.06291		0.0047	806.875	808.871	3.98227	651047
4.8	25.96	3.00814		0.0048	811.25	814.862	13.0433	658127
4.9	26.16	2.94982		0.0049	817.5	820.692	10.1888	668306
5	26.32	2.95036		0.005	822.5	826.368	14.9634	676506
5.1	26.44	2.92091		0.0051	826.25	831.896	31.8816	682689
5.2	26.6	2.97464		0.0052	831.25	837.282	36.386	690977
5.3	26.76	2.82528		0.0053	836.25	842.531	39.4485	699314
5.4	26.92	2.79133		0.0054	841.25	847.648	40.9305	707702
5.5	27.06	2.80627		0.0055	845.625	852.638	49.1775	715082
5.6	27.2	2.79971		0.0056	850	857.505	56.3309	722500
5.7	27.34	2.7715		0.0057	854.375	862.255	62.099	729957
5.8	27.42	2.78952		0.0058	856.875	866.892	100.332	734235
5.9	27.54	2.81202		0.0059	860.625	871.418	116.496	740675
6	27.7	2.848		0.006	865.625	875.839	104.333	749307
6.1	27.78	2.88353		0.0061	868.125	880.158	144.801	753641
6.2	27.86	2.87455		0.0062	870.625	884.379	189.165	757988
6.3	27.94	2.83492		0.0063	873.125	888.504	236.51	762347
6.4	28.12	2.86843		0.0064	878.75	892.537	190.081	772202
6.5	28.18	2.84403		0.0065	880.625	896.481	251.416	775500
6.6	28.3	2.90419		0.0066	884.375	900.339	254.853	782119
6.7	28.5	2.9865		0.0067	890.625	904.114	181.949	793213
6.8	28.6	2.9198		0.0068	893.75	907.808	197.626	798789
6.9	28.76	2.8959		0.0069	898.75	911.424	160.629	807752
7	28.86	2.93023		0.007	901.875	914.964	171.331	813379
7.1	28.9	2.94564		0.0071	903.125	918.431	234.289	815635
7.2	28.98	2.90586		0.0072	905.625	921.828	262.524	820157
7.3	29.02	2.89193		0.0073	906.875	925.155	334.152	822422
7.4	29.1	2.90419		0.0074	909.375	928.415	362.532	826963
7.5	29.18	2.99623		0.0075	911.875	931.611	389.506	831516
7.6	29.34	3.04916		0.0076	916.875	934.744	319.29	840660
7.7	29.4	3.02848		0.0077	918.75	937.815	363.489	844102
7.8	29.5	3.0534		0.0078	921.875	940.828	359.209	849854
7.9	29.66	2.96859		0.0079	926.875	943.783	285.869	859097
8	29.76	2.84665		0.008	930	946.682	278.275	864900
8.1	29.8	2.83556		0.0081	931.25	949.526	334.016	867227
8.2	29.86	2.8463		0.0082	933.125	952.318	368.363	870722
8.3	29.94	2.84914		0.0083	935.625	955.058	377.643	875394
8.4	30.02	2.8212		0.0084	938.125	957.748	385.075	880079
8.5	30.16	2.85232		0.0085	942.5	960.39	320.052	888306
8.6	30.2	2.84977		0.0086	943.75	962.984	369.959	890664
8.7	30.34	2.87174		0.0087	948.125	965.533	303.024	898941
8.8	30.4	2.81411		0.0088	950	968.036	325.297	902500
8.9	30.5	2.7469		0.0089	953.125	970.496	301.742	908447
9	30.56	2.71293		0.009	955	972.913	320.872	912025
9.1	30.64	2.72482		0.0091	957.5	975.289	316.435	916806
9.2	30.74	2.67657		0.0092	960.625	977.624	288.965	922800
9.3	30.76	2.67846		0.0093	961.25	979.92	348.567	924002
9.4	30.84	2.62359		0.0094	963.75	982.178	339.574	928814
9.5	30.88	2.59479		0.0095	965	984.398	376.27	931225
9.6	31	2.56629		0.0096	968.75	986.581	317.957	938477
9.7	31.08	2.53333		0.0097	971.25	988.729	305.529	943327
9.8	31.16	2.57698		0.0098	973.75	990.843	292.159	948189
9.9	31.22	2.58816		0.0099	975.625	992.922	299.188	951844
10	31.3	2.53262		0.01	978.125	994.968	283.698	956729
10.1	31.38	2.48949		0.0101	980.625	996.982	267.561	961625
10.2	31.44	2.47949		0.0102	982.5	998.965	271.086	965306
10.3	31.54	2.52431		0.0103	985.625	1000.92	233.822	971457
10.4	31.56	2.48763		0.0104	986.25	1002.84	275.153	972689
10.5	31.58	2.48299		0.0105	986.875	1004.73	318.793	973922
10.6	31.6	2.44536		0.0106	987.5	1006.59	364.545	975156
10.7	31.68	2.4074		0.0107	990	1008.43	339.601	980100
10.8	31.7	2.4016		0.0108	990.625	1010.24	384.592	981338
10.9	31.78	2.41033		0.0109	993.125	1012.02	356.904	986297
11	31.84	2.38988		0.011	995	1013.77	352.37	990025
11.1	31.86	2.39958		0.0111	995.625	1015.5	395.034	991269
11.2	31.92	2.41075		0.0112	997.5	1017.2	388.258	995006
11.3	32	2.32683		0.0113	1000	1018.88	356.587	1000000
										Rel Sq Dev
							60260.7	7.33626e+07		0.000821409

## Sheet: table2_steric
				t	[AA]	Fit 80%	SQ Dev	Sq Val
0	0	0		0	0	0	0	0											0.8	A0/2	kon
20	1.54	1.527		2e-05	48.125	7.55966	1645.55	2316.02												1250	0.0608453
40	2.54	1.86092		4e-05	79.375	15.0284	4140.48	6300.39
60	3.14	2.0549		6e-05	98.125	22.4079	5733.07	9628.52													Rel RMSD
80.01	3.54	2.25371		8.001e-05	110.625	29.7034	6548.3	12237.9													0.0457391
100.01	4.04	2.39494		0.00010001	126.25	36.9091	7981.8	15939.1
120.01	4.42	2.70122		0.00012001	138.125	44.0302	8853.83	19078.5
140.01	4.82	2.72801		0.00014001	150.625	51.0682	9911.56	22687.9
160.01	5.22	2.76917		0.00016001	163.125	58.0245	11046.1	26609.8
180.01	5.5	2.83378		0.00018001	171.875	64.9005	11443.5	29541
200.01	5.8	2.9198		0.00020001	181.25	71.6977	12001.7	32851.6
220.01	6.04	2.94021		0.00022001	188.75	78.4173	12173.3	35626.6
240.01	6.36	3.13185		0.00024001	198.75	85.0608	12925.2	39501.6
260.01	6.62	3.08394		0.00026001	206.875	91.6293	13281.6	42797.3
280.01	6.8	3.04843		0.00028001	212.5	98.1242	13081.8	45156.2
300.01	6.98	3.08132		0.00030001	218.125	104.547	12900.1	47578.5
320.01	7.16	3.05082		0.00032001	223.75	110.898	12735.6	50064.1
340.01	7.36	3.00679		0.00034001	230	117.179	12728.6	52900
360.01	7.52	3.11555		0.00036001	235	123.391	12456.5	55225
380.01	7.64	3.11892		0.00038001	238.75	129.536	11927.7	57001.6
400.01	7.84	3.29897		0.00040001	245	135.614	11965.4	60025
420.01	7.94	3.33279		0.00042001	248.125	141.626	11342.1	61566
440.01	8.12	3.22641		0.00044001	253.75	147.574	11273.4	64389.1
460.01	8.3	3.22083		0.00046001	259.375	153.458	11218.4	67275.4
480.01	8.36	3.23341		0.00048001	261.25	159.28	10397.9	68251.6
500.01	8.54	3.34972		0.00050001	266.875	165.04	10370.4	71222.3
520.01	8.64	3.32581		0.00052001	270	170.74	9852.6	72900
540	8.74	3.33521		0.00054	273.125	176.377	9360.15	74597.3
560	8.92	3.39245		0.00056	278.75	181.959	9368.56	77701.6
580	9.12	3.39125		0.00058	285	187.483	9509.66	81225
600	9.32	3.41382		0.0006	291.25	192.95	9662.98	84826.6
620	9.44	3.36446		0.00062	295	198.361	9339.18	87025
640	9.56	3.40623		0.00064	298.75	203.716	9031.38	89251.6
660	9.62	3.44298		0.00066	300.625	209.018	8391.83	90375.4
680	9.68	3.4783		0.00068	302.5	214.266	7785.19	91506.2
700	9.88	3.49106		0.0007	308.75	219.462	7972.39	95326.6
720	9.98	3.45236		0.00072	311.875	224.605	7615.98	97266
740	10.08	3.469		0.00074	315	229.698	7276.43	99225
760	10.14	3.40238		0.00076	316.875	234.74	6746.12	100410
780	10.26	3.40712		0.00078	320.625	239.733	6543.54	102800
800	10.38	3.44298		0.0008	324.375	244.677	6351.83	105219
820	10.56	3.55141		0.00082	330	249.572	6468.62	108900
840	10.64	3.57183		0.00084	332.5	254.42	6096.42	110556
860	10.92	3.60045		0.00086	341.25	259.222	6728.62	116452
880	11.12	3.59933		0.00088	347.5	263.977	6976.06	120756
900	11.26	3.59185		0.0009	351.875	268.687	6920.23	123816
920	11.3	3.62232		0.00092	353.125	273.352	6363.7	124697
940	11.48	3.62505		0.00094	358.75	277.973	6524.9	128702
960	11.62	3.53562		0.00096	363.125	282.551	6492.24	131860
980	11.82	3.65253		0.00098	369.375	287.085	6771.62	136438
1000	11.98	3.64589		0.001	374.375	291.577	6855.45	140157
1020	12.1	3.64456		0.00102	378.125	296.028	6739.94	142979
1040	12.22	3.71614		0.00104	381.875	300.437	6632.11	145829
1060	12.28	3.6957		0.00106	383.75	304.806	6232.15	147264
1080	12.4	3.61814		0.00108	387.5	309.135	6141.11	150156
1100	12.52	3.60269		0.0011	391.25	313.424	6056.87	153077
1120	12.62	3.65917		0.00112	394.375	317.674	5882.97	155532
1140	12.8	3.71728		0.00114	400	321.886	6101.73	160000
1160	12.88	3.74241		0.00116	402.5	326.061	5842.99	162006
1180	13.12	3.70988		0.00118	410	330.197	6368.48	168100
1200	13.28	3.78749		0.0012	415	334.297	6512.96	172225
1220	13.3	3.76453		0.00122	415.625	338.361	5969.8	172744
1240	13.38	3.76797		0.00124	418.125	342.388	5736.08	174829
1260	13.5	3.71048		0.00126	421.875	346.38	5699.47	177979
1280	13.74	3.73523		0.00128	429.375	350.337	6246.96	184363
1300	13.86	3.7309		0.0013	433.125	354.26	6219.69	187597
1320	13.98	3.70089		0.00132	436.875	358.149	6197.86	190860
1340	14.04	3.65126		0.00134	438.75	362.004	5890.02	192502
1360.01	14.12	3.64949		0.00136001	441.25	365.827	5688.6	194702
1380.01	14.2	3.56753		0.00138001	443.75	369.616	5495.82	196914
1400.01	14.4	3.52767		0.00140001	450	373.373	5871.72	202500
1420.01	14.52	3.56889		0.00142001	453.75	377.098	5875.59	205889
1440.01	14.54	3.60533		0.00144001	454.375	380.791	5414.63	206457
1460.01	14.64	3.62795		0.00146001	457.5	384.453	5335.87	209306
1480.01	14.72	3.60157		0.00148001	460	388.084	5171.86	211600
1500.01	14.76	3.62684		0.00150001	461.25	391.685	4839.23	212752
1520.01	14.86	3.66534		0.00152001	464.375	395.256	4777.37	215644
1540.01	14.9	3.67767		0.00154001	465.625	398.798	4465.85	216807
1560.01	14.98	3.64589		0.00156001	468.125	402.31	4331.59	219141
1580.01	15.06	3.61204		0.00158001	470.625	405.794	4203.11	221488
1600.01	15.14	3.62098		0.00160001	473.125	409.248	4080.21	223847
1620.01	15.26	3.62544		0.00162001	476.875	412.675	4121.61	227410
1640.01	15.32	3.64284		0.00164001	478.75	416.074	3928.27	229202
1660.01	15.42	3.64367		0.00166001	481.875	419.446	3897.44	232204
1680.01	15.54	3.63879		0.00168001	485.625	422.79	3948.26	235832
1700.01	15.62	3.5923		0.00170001	488.125	426.107	3846.2	238266
1720.01	15.7	3.57743		0.00172001	490.625	429.398	3748.73	240713
1740.01	15.72	3.56209		0.00174001	491.25	432.663	3432.45	241327
1760.01	15.84	3.61456		0.00176001	495	435.902	3492.6	245025
1780.01	15.92	3.66165		0.00178001	497.5	439.115	3408.8	247506
1800.01	16.02	3.64589		0.00180001	500.625	442.303	3401.44	250625
1820.01	16.1	3.62232		0.00182001	503.125	445.466	3324.53	253135
1840.01	16.14	3.66534		0.00184001	504.375	448.605	3110.34	254394
1860.01	16.2	3.64595		0.00186001	506.25	451.719	2973.67	256289
1880.01	16.3	3.59994		0.00188001	509.375	454.809	2977.5	259463
1900.01	16.32	3.58132		0.00190001	510	457.875	2717.06	260100
1920.01	16.38	3.56974		0.00192001	511.875	460.917	2596.71	262016
1940.01	16.52	3.56889		0.00194001	516.25	463.936	2736.72	266514
1960.01	16.58	3.59905		0.00196001	518.125	466.933	2620.66	268454
1980.01	16.68	3.58696		0.00198001	521.25	469.906	2636.2	271702
2000.01	16.76	3.53659		0.00200001	523.75	472.857	2590.1	274314
2020.01	16.8	3.56186		0.00202001	525	475.786	2422.04	275625
2040.01	16.82	3.56294		0.00204001	525.625	478.692	2202.66	276282
2060.01	16.92	3.5439		0.00206001	528.75	481.577	2225.25	279577
2080.01	16.98	3.54475		0.00208001	530.625	484.441	2132.97	281563
2100.01	17.06	3.55568		0.00210001	533.125	487.283	2101.47	284222
2120.01	17.08	3.56662		0.00212001	533.75	490.104	1904.94	284889
2140.01	17.16	3.55255		0.00214001	536.25	492.905	1878.81	287564
2160.01	17.22	3.54931		0.00216001	538.125	495.685	1801.19	289579
2180.01	17.28	3.49915		0.00218001	540	498.444	1726.89	291600
2200.01	17.34	3.42368		0.00220001	541.875	501.184	1655.8	293629
2220.01	17.4	3.40528		0.00222001	543.75	503.903	1587.78	295664
2240.01	17.52	3.38887		0.00224001	547.5	506.603	1672.58	299756
2260.01	17.54	3.42132		0.00226001	548.125	509.283	1508.69	300441
2280.01	17.56	3.42987		0.00228001	548.75	511.944	1354.66	301127
2300.01	17.64	3.4627		0.00230001	551.25	514.586	1344.23	303877
2320.01	17.68	3.45499		0.00232001	552.5	517.209	1245.42	305256
2340.01	17.74	3.47755		0.00234001	554.375	519.814	1194.46	307332
2360.01	17.82	3.47103		0.00236001	556.875	522.4	1188.52	310110
2380.01	17.84	3.47784		0.00238001	557.5	524.968	1058.34	310806
2400.01	17.88	3.46783		0.00240001	558.75	527.518	975.459	312202
2420.01	17.96	3.45803		0.00242001	561.25	530.05	973.467	315002
2440.01	17.96	3.45803		0.00244001	561.25	532.564	822.899	315002
2460.01	18.02	3.46404		0.00246001	563.125	535.061	787.616	317110
2480.01	18.08	3.43388		0.00248001	565	537.54	754.057	319225
2500.01	18.12	3.39721		0.00250001	566.25	540.002	688.949	320639
2520.01	18.3	3.46264		0.00252001	571.875	542.447	865.98	327041
2540.01	18.32	3.46667		0.00254001	572.5	544.876	763.087	327756
2560.01	18.34	3.47057		0.00256001	573.125	547.288	667.557	328472
2580.01	18.4	3.43482		0.00258001	575	549.683	640.933	330625
2600.01	18.48	3.41263		0.00260001	577.5	552.063	647.065	333506
2620.01	18.5	3.45096		0.00262001	578.125	554.426	561.662	334229
2640.01	18.54	3.45657		0.00264001	579.375	556.773	510.863	335675
2660.01	18.6	3.48735		0.00266001	581.25	559.104	490.443	337852
2680.01	18.68	3.49568		0.00268001	583.75	561.42	498.64	340764
2700.01	18.78	3.50348		0.00270001	586.875	563.72	536.154	344422
2720.01	18.9	3.49747		0.00272001	590.625	566.005	606.148	348838
2740.01	19.02	3.47569		0.00274001	594.375	568.275	681.227	353282
2760.01	19.12	3.54275		0.00276001	597.5	570.529	727.412	357006
2780.01	19.24	3.43223		0.00278001	601.25	572.769	811.151	361502
2800.01	19.26	3.47755		0.00280001	601.875	574.994	722.564	362254
2820.01	19.36	3.43341		0.00282001	605	577.205	772.56	366025
2840.01	19.36	3.43341		0.00284001	605	579.401	655.299	366025
2860.01	19.44	3.47086		0.00286001	607.5	581.583	671.689	369056
2880.01	19.52	3.47133		0.00288001	610	583.751	689.023	372100
2900.01	19.6	3.44656		0.00290001	612.5	585.904	707.323	375156
2920.01	19.64	3.4627		0.00292001	613.75	588.044	660.785	376689
2940.01	19.64	3.4627		0.00294001	613.75	590.17	556.001	376689
2960.01	19.7	3.46264		0.00296001	615.625	592.283	544.859	378994
2980.01	19.76	3.36686		0.00298001	617.5	594.382	534.453	381306
3000.01	19.78	3.36224		0.00300001	618.125	596.467	469.052	382079
3020.01	19.9	3.39191		0.00302001	621.875	598.54	544.533	386729
3040.01	20.02	3.42887		0.00304001	625.625	600.599	626.298	391407
3060.01	20.1	3.4038		0.00306001	628.125	602.645	649.211	394541
3080.01	20.1	3.4038		0.00308001	628.125	604.679	549.723	394541
3100.01	20.12	3.38529		0.00310001	628.75	606.7	486.222	395327
3120.01	20.12	3.38529		0.00312001	628.75	608.708	401.695	395327
3140.01	20.24	3.31851		0.00314001	632.5	610.703	475.098	400056
3160.01	20.34	3.27901		0.00316001	635.625	612.686	526.175	404019
3180.01	20.4	3.24115		0.00318001	637.5	614.657	521.782	406406
3200.01	20.5	3.24582		0.00320001	640.625	616.616	576.42	410400
3220.01	20.56	3.27932		0.00322001	642.5	618.563	572.979	412806
3240.01	20.62	3.2498		0.00324001	644.375	620.498	570.118	415219
3260.01	20.66	3.15339		0.00326001	645.625	622.421	538.431	416832
3280.01	20.72	3.08165		0.00328001	647.5	624.332	536.748	419256
3300.01	20.84	3.07719		0.00330001	651.25	626.232	625.907	424127
3320.01	20.98	3.06818		0.00332001	655.625	628.12	756.522	429844
3340.01	21.02	3.01505		0.00334001	656.875	629.997	722.435	431485
3360.01	21.04	3.01485		0.00336001	657.5	631.862	657.289	432306
3380.01	21.06	2.96041		0.00338001	658.125	633.717	595.767	433129
3400.01	21.1	3		0.00340001	659.375	635.56	567.16	434775
3420.01	21.16	2.95666		0.00342001	661.25	637.392	569.199	437252
3440.01	21.22	2.95276		0.00344001	663.125	639.213	571.763	439735
3460.01	21.24	2.95119		0.00346001	663.75	641.024	516.472	440564
3480.01	21.28	3.00195		0.00348001	665	642.824	491.784	442225
3500.01	21.28	3.00195		0.00350001	665	644.613	415.629	442225
3520.01	21.34	2.95495		0.00352001	666.875	646.392	419.564	444722
3540.01	21.36	2.99333		0.00354001	667.5	648.16	374.035	445556
3560.01	21.4	2.98819		0.00356001	668.75	649.918	354.645	447227
3580.01	21.46	3.04651		0.00358001	670.625	651.666	359.455	449738
3600.01	21.54	3.05974		0.00360001	673.125	653.403	388.947	453097
3620.01	21.62	3.123		0.00362001	675.625	655.131	420.013	456469
3640.01	21.66	3.17891		0.00364001	676.875	656.848	401.069	458160
3660.01	21.72	3.19115		0.00366001	678.75	658.556	407.8	460702
3680.01	21.76	3.15627		0.00368001	680	660.254	389.913	462400
3700.01	21.82	3.14106		0.00370001	681.875	661.942	397.329	464954
3720.01	21.86	3.16872		0.00372001	683.125	663.62	380.431	466660
3740.01	21.98	3.17178		0.00374001	686.875	665.289	465.943	471797
3760.01	22.04	3.13958		0.00376001	688.75	666.949	475.295	474377
3780.01	22.04	3.13958		0.00378001	688.75	668.599	406.071	474377
3800.01	22.08	3.08689		0.00380001	690	670.24	390.475	476100
3820.01	22.12	3.08558		0.00382001	691.25	671.871	375.543	477827
3840.01	22.14	3.06502		0.00384001	691.875	673.493	337.883	478691
3860.01	22.18	3.08918		0.00386001	693.125	675.107	324.66	480422
3880.01	22.22	3.15133		0.00388001	694.375	676.711	312.018	482157
3900.01	22.28	3.11426		0.00390001	696.25	678.306	321.976	484764
3920.01	22.3	3.10588		0.00392001	696.875	679.893	288.395	485635
3940.01	22.3	3.10588		0.00394001	696.875	681.47	237.299	485635
3960.01	22.34	3.10171		0.00396001	698.125	683.039	227.572	487379
3980.01	22.36	3.14472		0.00398001	698.75	684.6	200.227	488252
4000.01	22.42	3.11782		0.00400001	700.625	686.152	209.478	490875
4020.01	22.48	3.15422		0.00402001	702.5	687.695	219.189	493506
4040.01	22.56	3.12798		0.00404001	705	689.23	248.698	497025
4060.01	22.6	3.06825		0.00406001	706.25	690.756	240.053	498789
4080.01	22.74	3.0965		0.00408001	710.625	692.275	336.738	504988
4100.01	22.76	3.07193		0.00410001	711.25	693.785	305.04	505877
4120.01	22.82	3.08918		0.00412001	713.125	695.286	318.214	508547
4140.01	22.84	3.09029		0.00414001	713.75	696.78	287.973	509439
4160.01	22.86	3.07817		0.00416001	714.375	698.266	259.501	510332
4180.01	22.88	3.05267		0.00418001	715	699.744	232.753	511225
4200.01	22.88	3.05267		0.00420001	715	701.214	190.064	511225
4220.01	22.9	3.07975		0.00422001	715.625	702.676	167.684	512119
4240.01	22.92	3.06719		0.00424001	716.25	704.13	146.895	513014
4260.01	22.98	3.10744		0.00426001	718.125	705.577	157.463	515704
4280.01	22.98	3.10744		0.00428001	718.125	707.016	123.421	515704
4300.01	23	3.12048		0.00430001	718.75	708.447	106.155	516602
4320.01	23.08	3.14524		0.00432001	721.25	709.871	129.489	520202
4340.01	23.1	3.17025		0.00434001	721.875	711.287	112.105	521104
4360.01	23.14	3.21932		0.00436001	723.125	712.696	108.765	522910
4380.01	23.16	3.23091		0.00438001	723.75	714.098	93.1694	523814
4400.01	23.22	3.22735		0.00440001	725.625	715.492	102.68	526532
4420.01	23.22	3.22735		0.00442001	725.625	716.879	76.4936	526532
4440.01	23.24	3.18811		0.00444001	726.25	718.259	63.8589	527439
4460.01	23.3	3.18297		0.00446001	728.125	719.632	72.1382	530166
4480.01	23.32	3.21888		0.00448001	728.75	720.997	60.1048	531077
4500.01	23.38	3.22484		0.00450001	730.625	722.356	68.3772	533813
4520.01	23.4	3.23491		0.00452001	731.25	723.708	56.8869	534727
4540.01	23.48	3.29824		0.00454001	733.75	725.052	75.6471	538389
4560.01	23.5	3.30748		0.00456001	734.375	726.39	63.7535	539307
4580.01	23.58	3.26963		0.00458001	736.875	727.722	83.7853	542985
4600.01	23.64	3.30754		0.00460001	738.75	729.046	94.1683	545752
4620.01	23.74	3.2864		0.00462001	741.875	730.364	132.511	550379
4640.01	23.78	3.33812		0.00464001	743.125	731.675	131.109	552235
4660.01	23.8	3.3695		0.00466001	743.75	732.979	116.011	553164
4680.01	23.8	3.3695		0.00468001	743.75	734.277	89.7366	553164
4700.01	23.84	3.37166		0.00470001	745	735.568	88.954	555025
4720.01	23.88	3.36134		0.00472001	746.25	736.853	88.296	556889
4740.01	23.9	3.34392		0.00474001	746.875	738.132	76.4409	557822
4760.01	23.94	3.33279		0.00476001	748.125	739.404	76.0534	559691
4780.01	24	3.37549		0.00478001	750	740.67	87.0485	562500
4800.01	24.06	3.36896		0.00480001	751.875	741.93	98.9101	565316
4820.01	24.08	3.3505		0.00482001	752.5	743.183	86.8055	566256
4840.01	24.08	3.3505		0.00484001	752.5	744.43	65.1203	566256
4860.01	24.1	3.368		0.00486001	753.125	745.671	55.5561	567197
4880.01	24.2	3.34543		0.00488001	756.25	746.906	87.3022	571914
4900.01	24.26	3.39524		0.00490001	758.125	748.135	99.7914	574754
4920.01	24.26	3.39524		0.00492001	758.125	749.358	76.8525	574754
4940.01	24.26	3.39524		0.00494001	758.125	750.576	56.9948	574754
4960.01	24.28	3.41145		0.00496001	758.75	751.787	48.488	575702
4980.01	24.28	3.41145		0.00498001	758.75	752.992	33.1549	575702
5000.01	24.32	3.43152		0.00500001	760	754.191	33.7392	577600
5020.01	24.32	3.43152		0.00502001	760	755.385	21.2967	577600
5040.01	24.34	3.42368		0.00504001	760.625	756.573	16.4176	578550
5060.01	24.36	3.40386		0.00506001	761.25	757.755	12.2121	579502
5080.01	24.4	3.42304		0.00508001	762.5	758.932	12.7303	581406
5100.01	24.44	3.39435		0.00510001	763.75	760.103	13.3002	583314
5120.01	24.48	3.40077		0.00512001	765	761.269	13.9241	585225
5140.01	24.5	3.4038		0.00514001	765.625	762.428	10.2181	586182
5160.01	24.5	3.4038		0.00516001	765.625	763.583	4.17042	586182
5180.01	24.5	3.4038		0.00518001	765.625	764.732	0.797798	586182
5200.01	24.6	3.3934		0.00520001	768.75	765.875	8.26358	590977
5220.01	24.72	3.45265		0.00522001	772.5	767.014	30.1013	596756
5240.01	24.74	3.46591		0.00524001	773.125	768.146	24.7868	597722
5260.01	24.74	3.46591		0.00526001	773.125	769.274	14.831	597722
5280.01	24.74	3.46591		0.00528001	773.125	770.396	7.44652	597722
5300.01	24.78	3.48033		0.00530001	774.375	771.513	8.18984	599657
5320.01	24.8	3.48155		0.00532001	775	772.625	5.64034	600625
5340.01	24.84	3.46037		0.00534001	776.25	773.732	6.34155	602564
5360.01	24.84	3.46037		0.00536001	776.25	774.833	2.00695	602564
5380.01	24.84	3.46037		0.00538001	776.25	775.93	0.102513	602564
5400.01	24.84	3.46037		0.00540001	776.25	777.021	0.594851	602564
5420.01	24.9	3.39191		0.00542001	778.125	778.108	0.000299477	605479
5440.01	24.96	3.35725		0.00544001	780	779.189	0.657488	608400
5460.01	24.98	3.35743		0.00546001	780.625	780.266	0.129134	609375
5480.01	25	3.3695		0.00548001	781.25	781.337	0.0076107	610352
5500.01	25.08	3.43976		0.00550001	783.75	782.404	1.81184	614264
5520.01	25.2	3.37549		0.00552001	787.5	783.466	16.2746	620156
5540.01	25.22	3.36224		0.00554001	788.125	784.523	12.9753	621141
5560.01	25.22	3.36224		0.00556001	788.125	785.575	6.5017	621141
5580.01	25.26	3.37136		0.00558001	789.375	786.623	7.57522	623113
5600.01	25.26	3.37136		0.00560001	789.375	787.666	2.92237	623113
5620.01	25.28	3.36974		0.00562001	790	788.704	1.68055	624100
5640.01	25.3	3.368		0.00564001	790.625	789.737	0.788332	625088
5660.01	25.38	3.3357		0.00566001	793.125	790.766	5.56497	629047
5680.01	25.44	3.34036		0.00568001	795	791.79	10.3025	632025
5700.01	25.48	3.37094		0.00570001	796.25	792.81	11.8338	634014
5720.01	25.48	3.37094		0.00572001	796.25	793.825	5.8799	634014
5740.01	25.5	3.368		0.00574001	796.875	794.836	4.1582	635010
5760.01	25.5	3.368		0.00576001	796.875	795.842	1.06698	635010
5780.01	25.5	3.368		0.00578001	796.875	796.844	0.000971592	635010
5800.01	25.58	3.33085		0.00580001	799.375	797.841	2.35255	639000
5820.01	25.58	3.33085		0.00582001	799.375	798.834	0.29248	639000
5840.01	25.62	3.27457		0.00584001	800.625	799.823	0.64349	641000
5860.01	25.64	3.28301		0.00586001	801.25	800.807	0.19613	642002
5880.01	25.64	3.28301		0.00588001	801.25	801.787	0.288532	642002
5900.01	25.68	3.27488		0.00590001	802.5	802.763	0.0691177	644006
5920.01	25.7	3.25825		0.00592001	803.125	803.734	0.371385	645010
5940.01	25.72	3.26623		0.00594001	803.75	804.702	0.905759	646014
5960.01	25.74	3.27408		0.00596001	804.375	805.665	1.66366	647019
5980.01	25.76	3.26945		0.00598001	805	806.624	2.63669	648025
6000.01	25.78	3.26469		0.00600001	805.625	807.579	3.81662	649032
6020.01	25.82	3.22985		0.00602001	806.875	808.529	2.73684	651047
6040.01	25.86	3.25676		0.00604001	808.125	809.476	1.82517	653066
6060.01	25.88	3.2389		0.00606001	808.75	810.419	2.78417	654077
6080.01	25.92	3.28965		0.00608001	810	811.357	1.84187	656100
6100.01	25.92	3.28965		0.00610001	810	812.292	5.25201	656100
6120.01	25.94	3.28394		0.00612001	810.625	813.222	6.74609	657113
6140.01	25.96	3.26574		0.00614001	811.25	814.149	8.40404	658127
6160.01	25.98	3.28443		0.00616001	811.875	815.072	10.2189	659141
6180.01	26.02	3.2721		0.00618001	813.125	815.991	8.21123	661172
6200.01	26.04	3.27809		0.00620001	813.75	816.905	9.95704	662189
6220.01	26.06	3.25924		0.00622001	814.375	817.817	11.8445	663207
6240.01	26.1	3.19564		0.00624001	815.625	818.724	9.60292	665244
6260.01	26.16	3.19949		0.00626001	817.5	819.627	4.52555	668306
6280.01	26.18	3.21731		0.00628001	818.125	820.527	5.76976	669329
6300.01	26.2	3.23491		0.00630001	818.75	821.423	7.14481	670352
6320.01	26.24	3.21964		0.00632001	820	822.315	5.36012	672400
6340.01	26.24	3.21964		0.00634001	820	823.204	10.2637	672400
6360.01	26.24	3.21964		0.00636001	820	824.089	16.716	672400
6380.01	26.28	3.21637		0.00638001	821.25	824.97	13.8361	674452
6400.01	26.32	3.22515		0.00640001	822.5	825.847	11.2038	676506
6420.01	26.34	3.20423		0.00642001	823.125	826.721	12.9321	677535
6440.01	26.36	3.18304		0.00644001	823.75	827.591	14.7566	678564
6460.01	26.38	3.17433		0.00646001	824.375	828.458	16.6723	679594
6480.01	26.38	3.17433		0.00648001	824.375	829.321	24.4666	679594
6500.01	26.38	3.17433		0.00650001	824.375	830.181	33.71	679594
6520.01	26.4	3.12694		0.00652001	825	831.037	36.4477	680625
6540.01	26.42	3.13075		0.00654001	825.625	831.89	39.2485	681657
6560.01	26.42	3.13075		0.00656001	825.625	832.739	50.6101	681657
6580.01	26.42	3.13075		0.00658001	825.625	833.585	63.3591	681657
6600.01	26.42	3.13075		0.00660001	825.625	834.427	77.4785	681657
6620.01	26.44	3.14729		0.00662001	826.25	835.266	81.2907	682689
6640.01	26.46	3.16362		0.00664001	826.875	836.102	85.1319	683722
6660.01	26.5	3.19564		0.00666001	828.125	836.934	77.5967	685791
6680.01	26.52	3.21134		0.00668001	828.75	837.763	81.23	686827
6700.01	26.52	3.21134		0.00670001	828.75	838.588	96.7924	686827
6720.01	26.52	3.21134		0.00672001	828.75	839.411	113.647	686827
6740.01	26.58	3.23235		0.00674001	830.625	840.23	92.2468	689938
6760.01	26.6	3.20983		0.00676001	831.25	841.045	95.9464	690977
6780.01	26.64	3.18938		0.00678001	832.5	841.858	87.5663	693056
6800.01	26.68	3.16828		0.00680001	833.75	842.667	79.5116	695139
6820.01	26.72	3.14652		0.00682001	835	843.473	71.7912	697225
6840.01	26.8	3.10099		0.00684001	837.5	844.276	45.9118	701406
6860.01	26.8	3.10099		0.00686001	837.5	845.076	57.3884	701406
6880.01	26.8	3.10099		0.00688001	837.5	845.872	70.0913	701406
6900.01	26.8	3.10099		0.00690001	837.5	846.665	84.0059	701406
6920.01	26.86	3.03854		0.00692001	839.375	847.456	65.299	704550
6940.01	26.9	3.0534		0.00694001	840.625	848.243	58.0338	706650
6960.01	26.9	3.0534		0.00696001	840.625	849.027	70.5959	706650
6980.01	26.92	3.05399		0.00698001	841.25	849.808	73.2432	707702
7000.01	26.96	3.01485		0.00700001	842.5	850.586	65.3878	709806
7020.01	26.98	3.02842		0.00702001	843.125	851.361	67.8367	710860
7040.01	27	3.01511		0.00704001	843.75	852.133	70.2803	711914
7060.01	27.04	2.93333		0.00706001	845	852.902	62.4476	714025
7080.01	27.04	2.93333		0.00708001	845	853.668	75.1422	714025
7100.01	27.04	2.93333		0.00710001	845	854.432	88.9548	714025
7120.01	27.04	2.93333		0.00712001	845	855.192	103.872	714025
7140.01	27.06	2.91918		0.00714001	845.625	855.949	106.586	715082
7160.01	27.06	2.91918		0.00716001	845.625	856.703	122.732	715082
7180.01	27.06	2.91918		0.00718001	845.625	857.455	139.947	715082
7200.01	27.08	2.90482		0.00720001	846.25	858.204	142.888	716139
7220.01	27.14	2.98488		0.00722001	848.125	858.949	117.166	719316
7240.01	27.14	2.98488		0.00724001	848.125	859.692	133.802	719316
7260.01	27.16	2.97029		0.00726001	848.75	860.432	136.479	720377
7280.01	27.18	2.96913		0.00728001	849.375	861.17	139.116	721438
7300.01	27.18	2.96913		0.00730001	849.375	861.904	156.983	721438
7320.01	27.18	2.96913		0.00732001	849.375	862.636	175.855	721438
7340.01	27.22	2.95276		0.00734001	850.625	863.365	162.309	723563
7360.01	27.24	2.95119		0.00736001	851.25	864.091	164.9	724627
7380.01	27.24	2.95119		0.00738001	851.25	864.815	184.006	724627
7400.01	27.24	2.95119		0.00740001	851.25	865.536	204.082	724627
7420.01	27.24	2.95119		0.00742001	851.25	866.254	225.117	724627
7440.01	27.24	2.95119		0.00744001	851.25	866.969	247.099	724627
7460.01	27.26	2.96314		0.00746001	851.875	867.682	249.867	725691
7480.01	27.26	2.96314		0.00748001	851.875	868.392	272.823	725691
7500.01	27.36	2.9798		0.00750001	855	869.1	198.806	731025
7520.01	27.36	2.9798		0.00752001	855	869.805	219.182	731025
7540.01	27.38	2.97729		0.00754001	855.625	870.507	221.477	732094
7560.01	27.38	2.97729		0.00756001	855.625	871.207	242.793	732094
7580.01	27.38	2.97729		0.00758001	855.625	871.904	265.004	732094
7600.01	27.4	2.96103		0.00760001	856.25	872.599	267.274	733164
7620.01	27.42	2.98542		0.00762001	856.875	873.291	269.471	734235
7640.01	27.42	2.98542		0.00764001	856.875	873.98	292.583	734235
7660.01	27.44	2.99602		0.00766001	857.5	874.667	294.707	735306
7680.01	27.48	3.04339		0.00768001	858.75	875.352	275.61	737452
7700.01	27.48	3.04339		0.00770001	858.75	876.034	298.719	737452
7720.01	27.5	3.02682		0.00772001	859.375	876.713	300.606	738525
7740.01	27.5	3.02682		0.00774001	859.375	877.39	324.542	738525
7760.01	27.5	3.02682		0.00776001	859.375	878.065	349.302	738525
7780.01	27.54	2.97946		0.00778001	860.625	878.737	328.037	740675
7800.01	27.54	2.97946		0.00780001	860.625	879.407	352.745	740675
7820.01	27.56	2.98927		0.00782001	861.25	880.074	354.336	741752
7840.01	27.58	2.97185		0.00784001	861.875	880.739	355.84	742829
7860.01	27.6	2.94049		0.00786001	862.5	881.401	357.258	743906
7880.01	27.62	2.95002		0.00788001	863.125	882.061	358.588	744985
7900.01	27.7	2.93189		0.00790001	865.625	882.719	292.212	749307
7920.01	27.72	2.94076		0.00792001	866.25	883.375	293.254	750389
7940.01	27.74	2.93574		0.00794001	866.875	884.028	294.218	751472
7960.01	27.74	2.93574		0.00796001	866.875	884.679	316.967	751472
7980.01	27.74	2.93574		0.00798001	866.875	885.327	340.478	751472
8000.01	27.78	2.99353		0.00800001	868.125	885.973	318.559	753641
8020.01	27.78	2.99353		0.00802001	868.125	886.617	341.958	753641
8040.01	27.78	2.99353		0.00804001	868.125	887.259	366.1	753641
8060.01	27.8	3.01511		0.00806001	868.75	887.898	366.649	754727
8080.01	27.8	3.01511		0.00808001	868.75	888.535	391.454	754727
8100.01	27.82	3.00968		0.00810001	869.375	889.17	391.845	755813
8120.01	27.82	3.00968		0.00812001	869.375	889.803	417.292	755813
8140.01	27.84	3.0041		0.00814001	870	890.433	417.513	756900
8160.01	27.88	3.03275		0.00816001	871.25	891.061	392.49	759077
8180.01	27.92	3.00733		0.00818001	872.5	891.687	368.157	761256
8200.01	27.96	2.98115		0.00820001	873.75	892.311	344.52	763439
8220.01	27.96	2.98115		0.00822001	873.75	892.933	367.986	763439
8240.01	27.96	2.98115		0.00824001	873.75	893.552	392.138	763439
8260.01	28	3.00841		0.00826001	875	894.17	367.484	765625
8280.01	28	3.00841		0.00828001	875	894.785	391.451	765625
8300.01	28.02	3.00162		0.00830001	875.625	895.398	390.981	766719
8320.01	28.02	3.00162		0.00832001	875.625	896.009	415.518	766719
8340.01	28.06	2.97403		0.00834001	876.875	896.618	389.792	768910
8360.01	28.08	2.98034		0.00836001	877.5	897.225	389.075	770006
8380.01	28.1	2.97294		0.00838001	878.125	897.83	388.276	771104
8400.01	28.1	2.97294		0.00840001	878.125	898.432	412.39	771104
8420.01	28.12	2.96539		0.00842001	878.75	899.033	411.4	772202
8440.01	28.14	2.94399		0.00844001	879.375	899.632	410.328	773300
8460.01	28.16	2.96348		0.00846001	880	900.228	409.175	774400
8480.01	28.16	2.96348		0.00848001	880	900.823	433.579	774400
8500.01	28.16	2.96348		0.00850001	880	901.415	458.604	774400
8520.01	28.16	2.96348		0.00852001	880	902.006	484.243	774400
8540.01	28.16	2.96348		0.00854001	880	902.594	510.488	774400
8560.01	28.18	2.98271		0.00856001	880.625	903.18	508.749	775500
8580.01	28.2	3.01511		0.00858001	881.25	903.765	506.924	776602
8600.01	28.2	3.01511		0.00860001	881.25	904.348	533.496	776602
8620.01	28.2	3.01511		0.00862001	881.25	904.928	560.653	776602
8640.01	28.22	2.98		0.00864001	881.875	905.507	558.46	777704
8660.01	28.22	2.98		0.00866001	881.875	906.083	586.049	777704
8680.01	28.26	2.94947		0.00868001	883.125	906.658	553.813	779910
8700.01	28.28	2.98169		0.00870001	883.75	907.231	551.361	781014
8720.01	28.28	2.98169		0.00872001	883.75	907.802	578.5	781014
8740.01	28.28	2.98169		0.00874001	883.75	908.371	606.197	781014
8760.01	28.28	2.98169		0.00876001	883.75	908.938	634.447	781014
8780.01	28.3	3		0.00878001	884.375	909.504	631.442	782119
8800.01	28.32	2.97763		0.00880001	885	910.067	628.35	783225
8820.01	28.36	2.97301		0.00882001	886.25	910.628	594.309	785439
8840.01	28.36	2.97301		0.00884001	886.25	911.188	621.912	785439
8860.01	28.36	2.97301		0.00886001	886.25	911.746	650.046	785439
8880.01	28.36	2.97301		0.00888001	886.25	912.302	678.708	785439
8900.01	28.4	2.9542		0.00890001	887.5	912.856	642.938	787656
8920.01	28.42	2.94454		0.00892001	888.125	913.409	639.26	788766
8940.01	28.42	2.94454		0.00894001	888.125	913.959	667.404	788766
8960.01	28.46	2.99299		0.00896001	889.375	914.508	631.664	790988
8980.01	28.48	2.98305		0.00898001	890	915.055	627.749	792100
9000.01	28.48	2.98305		0.00900001	890	915.6	655.366	792100
9020.01	28.48	2.98305		0.00902001	890	916.144	683.485	792100
9040.01	28.5	2.97294		0.00904001	890.625	916.685	679.134	793213
9060.01	28.5	2.97294		0.00906001	890.625	917.225	707.566	793213
9080.01	28.54	2.91086		0.00908001	891.875	917.763	670.203	795441
9100.01	28.58	2.91697		0.00910001	893.125	918.3	633.766	797672
9120.01	28.58	2.91697		0.00912001	893.125	918.834	660.974	797672
9140.01	28.62	2.96369		0.00914001	894.375	919.367	624.619	799907
9160.01	28.62	2.96369		0.00916001	894.375	919.899	651.457	799907
9180.01	28.62	2.96369		0.00918001	894.375	920.428	678.769	799907
9200.01	28.64	2.93884		0.00920001	895	920.956	673.717	801025
9220.01	28.64	2.93884		0.00922001	895	921.482	701.309	801025
9240.01	28.64	2.93884		0.00924001	895	922.007	729.364	801025
9260.01	28.68	2.92975		0.00926001	896.25	922.53	690.615	803264
9280.01	28.7	2.91807		0.00928001	896.875	923.051	685.168	804385
9300.01	28.72	2.90621		0.00930001	897.5	923.57	679.656	805506
9320.01	28.74	2.92195		0.00932001	898.125	924.088	674.081	806629
9340.01	28.76	2.92368		0.00934001	898.75	924.604	668.444	807752
9360.01	28.76	2.92368		0.00936001	898.75	925.119	695.317	807752
9380.01	28.78	2.92526		0.00938001	899.375	925.632	689.42	808875
9400.01	28.8	2.94049		0.00940001	900	926.143	683.465	810000
9420.01	28.82	2.92803		0.00942001	900.625	926.653	677.451	811125
9440.01	28.82	2.92803		0.00944001	900.625	927.161	704.16	811125
9460.01	28.82	2.92803		0.00946001	900.625	927.668	731.299	811125
9480.01	28.82	2.92803		0.00948001	900.625	928.172	758.864	811125
9500.01	28.86	2.87455		0.00950001	901.875	928.676	718.286	813379
9520.01	28.88	2.86138		0.00952001	902.5	929.178	711.697	814506
9540.01	28.88	2.86138		0.00954001	902.5	929.678	738.637	814506
9560.01	28.88	2.86138		0.00956001	902.5	930.177	765.991	814506
9580.01	28.92	2.84864		0.00958001	903.75	930.674	724.884	816764
9600.01	28.92	2.84864		0.00960001	903.75	931.169	751.815	816764
9620.01	28.94	2.82063		0.00962001	904.375	931.663	744.65	817894
9640.01	28.94	2.82063		0.00964001	904.375	932.156	771.773	817894
9660.01	28.96	2.80663		0.00966001	905	932.647	764.345	819025
9680.01	28.98	2.83549		0.00968001	905.625	933.136	756.87	820157
9700.01	28.98	2.83549		0.00970001	905.625	933.624	783.957	820157
9720.01	29.04	2.80663		0.00972001	907.5	934.111	708.13	823556
9740.01	29.06	2.80627		0.00974001	908.125	934.596	700.697	824691
9760.01	29.06	2.80627		0.00976001	908.125	935.079	726.527	824691
9780.01	29.08	2.79133		0.00978001	908.75	935.561	718.839	825827
9800.01	29.08	2.79133		0.00980001	908.75	936.042	744.837	825827
9820.01	29.08	2.79133		0.00982001	908.75	936.521	771.216	825827
9840.01	29.08	2.79133		0.00984001	908.75	936.998	797.971	825827
9860.01	29.08	2.79133		0.00986001	908.75	937.475	825.099	825827
9880.01	29.12	2.77536		0.00988001	910	937.949	781.161	828100
9900.01	29.12	2.77536		0.00990001	910	938.423	807.84	828100
9920.01	29.18	2.75747		0.00992001	911.875	938.894	730.046	831516
9940.01	29.2	2.75608		0.00994001	912.5	939.365	721.716	832656
9960.01	29.22	2.73983		0.00996001	913.125	939.834	713.357	833797
9980.01	29.22	2.73983		0.00998001	913.125	940.301	738.553	833797
10000	29.22	2.73983		0.01	913.125	940.767	764.107	833797
10020	29.24	2.75285		0.01002	913.75	941.232	755.275	834939
10040	29.26	2.76566		0.01004	914.375	941.696	746.417	836082
10060	29.28	2.73429		0.01006	915	942.158	737.536	837225
10080	29.28	2.73429		0.01008	915	942.618	762.765	837225
10100	29.3	2.76157		0.0101	915.625	943.077	753.636	838369
10120	29.32	2.78843		0.01012	916.25	943.535	744.487	839514
10140	29.32	2.78843		0.01014	916.25	943.992	769.606	839514
10160	29.34	2.7715		0.01016	916.875	944.447	760.21	840660
10180	29.34	2.7715		0.01018	916.875	944.901	785.439	840660
10200	29.34	2.7715		0.0102	916.875	945.353	811.003	840660
10220	29.34	2.7715		0.01022	916.875	945.804	836.899	840660
10240	29.36	2.75432		0.01024	917.5	946.254	826.791	841806
10260	29.36	2.75432		0.01026	917.5	946.702	852.78	841806
10280	29.4	2.7634		0.01028	918.75	947.15	806.532	844102
10300	29.4	2.7634		0.0103	918.75	947.595	832.052	844102
10320	29.4	2.7634		0.01032	918.75	948.04	857.892	844102
10340	29.44	2.75725		0.01034	920	948.483	811.279	846400
10360	29.44	2.75725		0.01036	920	948.925	836.647	846400
10380	29.44	2.75725		0.01038	920	949.365	862.329	846400
10400	29.46	2.73924		0.0104	920.625	949.805	851.457	847550
10420	29.46	2.73924		0.01042	920.625	950.243	877.211	847550
10440	29.5	2.73215		0.01044	921.875	950.679	829.698	849854
10460	29.56	2.67544		0.01046	923.75	951.115	748.841	853314
10480	29.56	2.67544		0.01048	923.75	951.549	772.793	853314
10500	29.56	2.67544		0.0105	923.75	951.982	797.052	853314
10520	29.62	2.64682		0.01052	925.625	952.414	717.639	856782
10540	29.62	2.64682		0.01054	925.625	952.844	740.887	856782
10560	29.66	2.6675		0.01056	926.875	953.273	696.877	859097
10580	29.66	2.6675		0.01058	926.875	953.701	719.655	859097
10600	29.66	2.6675		0.0106	926.875	954.128	742.732	859097
10620	29.68	2.67755		0.01062	927.5	954.554	731.898	860256
10640	29.68	2.67755		0.01064	927.5	954.978	755.035	860256
10660	29.7	2.67234		0.01066	928.125	955.401	743.978	861416
10680	29.76	2.73075		0.01068	930	955.823	666.817	864900
10700	29.78	2.73983		0.0107	930.625	956.243	656.305	866063
10720	29.82	2.71316		0.01072	931.875	956.663	614.439	868391
10740	29.84	2.692		0.01074	932.5	957.081	604.232	869556
10760	29.84	2.692		0.01076	932.5	957.498	624.909	869556
10780	29.84	2.692		0.01078	932.5	957.914	645.874	869556
10800	29.84	2.692		0.0108	932.5	958.329	667.124	869556
10820	29.86	2.65535		0.01082	933.125	958.742	656.244	870722
10840	29.86	2.65535		0.01084	933.125	959.155	677.54	870722
10860	29.88	2.67906		0.01086	933.75	959.566	666.454	871889
10880	29.88	2.67906		0.01088	933.75	959.976	687.792	871889
10900	29.88	2.67906		0.0109	933.75	960.385	709.404	871889
10920	29.88	2.67906		0.01092	933.75	960.792	731.289	871889
10940	29.88	2.67906		0.01094	933.75	961.199	753.443	871889
10960	29.92	2.63496		0.01096	935	961.604	707.79	874225
10980	29.94	2.62782		0.01098	935.625	962.009	696.095	875394
11000	29.96	2.60505		0.011	936.25	962.412	684.438	876564
11020	29.96	2.60505		0.01102	936.25	962.814	705.635	876564
11040	29.98	2.61302		0.01104	936.875	963.215	693.779	877735
11060	30	2.60536		0.01106	937.5	963.614	681.966	878906
11080	30	2.60536		0.01108	937.5	964.013	702.947	878906
11100	30.04	2.52631		0.0111	938.75	964.411	658.472	881252
11120	30.04	2.52631		0.01112	938.75	964.807	678.976	881252
11140	30.04	2.52631		0.01114	938.75	965.203	699.736	881252
11160	30.06	2.5179		0.01116	939.375	965.597	687.582	882425
11180	30.06	2.5179		0.01118	939.375	965.99	708.356	882425
11200	30.06	2.5179		0.0112	939.375	966.382	729.381	882425
11220	30.06	2.5179		0.01122	939.375	966.773	750.653	882425
11240	30.06	2.5179		0.01124	939.375	967.163	772.172	882425
11260	30.08	2.52535		0.01126	940	967.552	759.104	883600
11280	30.08	2.52535		0.01128	940	967.94	780.623	883600
11300	30.08	2.52535		0.0113	940	968.326	802.383	883600
11320	30.08	2.52535		0.01132	940	968.712	824.381	883600
11340	30.08	2.52535		0.01134	940	969.097	846.615	883600
11360	30.1	2.53262		0.01136	940.625	969.48	832.623	884775
11380	30.12	2.52375		0.01138	941.25	969.863	818.688	885952
11400	30.14	2.48234		0.0114	941.875	970.244	804.812	887129
11420	30.14	2.48234		0.01142	941.875	970.625	826.542	887129
11440	30.16	2.48925		0.01144	942.5	971.004	812.481	888306
11460	30.16	2.48925		0.01146	942.5	971.382	834.194	888306
11480	30.16	2.48925		0.01148	942.5	971.76	856.134	888306
11500	30.16	2.48925		0.0115	942.5	972.136	878.298	888306
11520	30.16	2.48925		0.01152	942.5	972.511	900.685	888306
11540	30.16	2.48925		0.01154	942.5	972.886	923.292	888306
11560	30.18	2.46339		0.01156	943.125	973.259	908.058	889485
11580	30.18	2.46339		0.01158	943.125	973.631	930.634	889485
11600	30.18	2.46339		0.0116	943.125	974.003	953.425	889485
11620	30.18	2.46339		0.01162	943.125	974.373	976.43	889485
11640	30.18	2.46339		0.01164	943.125	974.742	999.646	889485
11660	30.2	2.48633		0.01166	943.75	975.11	983.48	890664
11680	30.24	2.46642		0.01168	945	975.478	928.897	893025
11700	30.24	2.46642		0.0117	945	975.844	951.362	893025
11720	30.24	2.46642		0.01172	945	976.21	974.035	893025
11740	30.24	2.46642		0.01174	945	976.574	996.913	893025
11760	30.24	2.46642		0.01176	945	976.937	1019.99	893025
11780	30.24	2.46642		0.01178	945	977.3	1043.28	893025
11800	30.26	2.45616		0.0118	945.625	977.661	1026.33	894207
11820	30.26	2.45616		0.01182	945.625	978.022	1049.56	894207
11840	30.3	2.46798		0.01184	946.875	978.381	992.657	896572
11860	30.3	2.46798		0.01186	946.875	978.74	1015.38	896572
11880	30.3	2.46798		0.01188	946.875	979.098	1038.31	896572
11900	30.32	2.45723		0.0119	947.5	979.455	1021.09	897756
11920	30.36	2.41845		0.01192	948.75	979.81	964.746	900127
11940	30.38	2.4237		0.01194	949.375	980.165	948.039	901313
11960	30.38	2.4237		0.01196	949.375	980.519	969.961	901313
11980	30.4	2.41209		0.01198	950	980.872	953.094	902500
12000	30.42	2.40025		0.012	950.625	981.224	936.318	903688
12020	30.46	2.39283		0.01202	951.875	981.575	882.12	906066
12040	30.5	2.36771		0.01204	953.125	981.926	829.484	908447
12060	30.5	2.36771		0.01206	953.125	982.275	849.729	908447
12080	30.52	2.38886		0.01208	953.75	982.624	833.682	909639
12100	30.52	2.38886		0.0121	953.75	982.971	853.872	909639
12120	30.56	2.37971		0.01212	955	983.318	801.893	912025
12140	30.56	2.37971		0.01214	955	983.663	821.594	912025
12160	30.58	2.36635		0.01216	955.625	984.008	805.611	913219
12180	30.6	2.36984		0.01218	956.25	984.352	789.736	914414
12200	30.6	2.36984		0.0122	956.25	984.695	809.135	914414
12220	30.6	2.36984		0.01222	956.25	985.037	828.718	914414
12240	30.6	2.36984		0.01224	956.25	985.379	848.485	914414
12260	30.6	2.36984		0.01226	956.25	985.719	868.432	914414
12280	30.62	2.35608		0.01228	956.875	986.059	851.689	915610
12300	30.64	2.35925		0.0123	957.5	986.397	835.059	916806
12320	30.66	2.36225		0.01232	958.125	986.735	818.542	918004
12340	30.7	2.36771		0.01234	959.375	987.072	767.13	920400
12360	30.7	2.36771		0.01236	959.375	987.408	785.86	920400
12380	30.7	2.36771		0.01238	959.375	987.743	804.766	920400
12400	30.72	2.38717		0.0124	960	988.078	788.361	921600
12420	30.72	2.38717		0.01242	960	988.411	807.201	921600
12440	30.72	2.38717		0.01244	960	988.744	826.214	921600
12460	30.74	2.38945		0.01246	960.625	989.076	809.445	922800
12480	30.76	2.37461		0.01248	961.25	989.407	792.801	924002
12500	30.76	2.37461		0.0125	961.25	989.737	811.501	924002
12520	30.76	2.37461		0.01252	961.25	990.066	830.371	924002
12540	30.78	2.39351		0.01254	961.875	990.395	813.369	925204
12560	30.78	2.39351		0.01256	961.875	990.722	832.165	925204
12580	30.8	2.37835		0.01258	962.5	991.049	815.05	926406
12600	30.8	2.37835		0.0126	962.5	991.375	833.77	926406
12620	30.82	2.39688		0.01262	963.125	991.7	816.545	927610
12640	30.82	2.39688		0.01264	963.125	992.025	835.187	927610
12660	30.82	2.39688		0.01266	963.125	992.348	853.992	927610
12680	30.82	2.39688		0.01268	963.125	992.671	872.958	927610
12700	30.86	2.38268		0.0127	964.375	992.993	818.978	930019
12720	30.86	2.38268		0.01272	964.375	993.314	837.46	930019
12740	30.86	2.38268		0.01274	964.375	993.634	856.102	930019
12760	30.88	2.36677		0.01276	965	993.954	838.319	931225
12780	30.88	2.36677		0.01278	965	994.272	856.877	931225
12800	30.88	2.36677		0.0128	965	994.59	875.591	931225
12820	30.88	2.36677		0.01282	965	994.908	894.461	931225
12840	30.88	2.36677		0.01284	965	995.224	913.483	931225
12860	30.9	2.35059		0.01286	965.625	995.539	894.875	932432
12880	30.94	2.33472		0.01288	966.875	995.854	839.797	934847
12900	30.94	2.33472		0.0129	966.875	996.168	858.095	934847
12920	30.94	2.33472		0.01292	966.875	996.481	876.545	934847
12940	30.94	2.33472		0.01294	966.875	996.794	895.144	934847
12960	30.96	2.33515		0.01296	967.5	997.106	876.495	936056
12980	30.98	2.35265		0.01298	968.125	997.417	857.997	937266
13000	30.98	2.35265		0.013	968.125	997.727	876.264	937266
13020	30.98	2.35265		0.01302	968.125	998.036	894.677	937266
13040	31	2.3355		0.01304	968.75	998.345	875.852	938477
13060	31	2.3355		0.01306	968.75	998.653	894.171	938477
13080	31.02	2.33541		0.01308	969.375	998.96	875.262	939688
13100	31.08	2.35136		0.0131	971.25	999.266	784.908	943327
13120	31.08	2.35136		0.01312	971.25	999.572	802.128	943327
13140	31.1	2.36771		0.01314	971.875	999.877	784.098	944541
13160	31.14	2.38268		0.01316	973.125	1000.18	732.022	946972
13180	31.14	2.38268		0.01318	973.125	1000.48	748.533	946972
13200	31.16	2.4151		0.0132	973.75	1000.79	731	948189
13220	31.16	2.4151		0.01322	973.75	1001.09	747.419	948189
13240	31.18	2.41368		0.01324	974.375	1001.39	729.82	949407
13260	31.18	2.41368		0.01326	974.375	1001.69	746.146	949407
13280	31.2	2.44536		0.01328	975	1001.99	728.483	950625
13300	31.22	2.42704		0.0133	975.625	1002.29	710.994	951844
13320	31.24	2.42512		0.01332	976.25	1002.59	693.679	953064
13340	31.24	2.42512		0.01334	976.25	1002.89	709.444	953064
13360	31.24	2.42512		0.01336	976.25	1003.18	725.348	953064
13380	31.24	2.42512		0.01338	976.25	1003.48	741.389	953064
13400	31.26	2.4063		0.0134	976.875	1003.77	723.552	954285
13420	31.26	2.4063		0.01342	976.875	1004.07	739.496	954285
13440	31.26	2.4063		0.01344	976.875	1004.36	755.575	954285
13460	31.28	2.38717		0.01346	977.5	1004.66	737.452	955506
13480	31.28	2.38717		0.01348	977.5	1004.95	753.433	955506
13500	31.28	2.38717		0.0135	977.5	1005.24	769.545	955506
13520	31.28	2.38717		0.01352	977.5	1005.53	785.79	955506
13540	31.28	2.38717		0.01354	977.5	1005.82	802.164	955506
13560	31.28	2.38717		0.01356	977.5	1006.11	818.668	955506
13580	31.28	2.38717		0.01358	977.5	1006.4	835.301	955506
13600	31.28	2.38717		0.0136	977.5	1006.69	852.06	955506
13620	31.32	2.39899		0.01362	978.75	1006.98	796.814	957952
13640	31.36	2.34206		0.01364	980	1007.27	743.382	960400
13660	31.36	2.34206		0.01366	980	1007.55	759.085	960400
13680	31.36	2.34206		0.01368	980	1007.84	774.914	960400
13700	31.4	2.35273		0.0137	981.25	1008.12	722.126	962852
13720	31.4	2.35273		0.01372	981.25	1008.41	737.494	962852
13740	31.42	2.34921		0.01374	981.875	1008.69	719.077	964079
13760	31.42	2.34921		0.01376	981.875	1008.97	734.341	964079
13780	31.44	2.37971		0.01378	982.5	1009.26	715.893	965306
13800	31.44	2.37971		0.0138	982.5	1009.54	731.051	965306
13820	31.44	2.37971		0.01382	982.5	1009.82	746.333	965306
13840	31.46	2.37589		0.01384	983.125	1010.1	727.627	966535
13860	31.46	2.37589		0.01386	983.125	1010.38	742.801	966535
13880	31.48	2.38886		0.01388	983.75	1010.66	724.069	967764
13900	31.48	2.38886		0.0139	983.75	1010.94	739.136	967764
13920	31.48	2.38886		0.01392	983.75	1011.21	754.322	967764
13940	31.48	2.38886		0.01394	983.75	1011.49	769.626	967764
13960	31.48	2.38886		0.01396	983.75	1011.77	785.048	967764
13980	31.5	2.36771		0.01398	984.375	1012.04	765.61	968994
14000	31.5	2.36771		0.014	984.375	1012.32	780.92	968994
14020	31.5	2.36771		0.01402	984.375	1012.59	796.347	968994
14040	31.52	2.36336		0.01404	985	1012.87	776.661	970225
14060	31.54	2.37589		0.01406	985.625	1013.14	757.188	971457
14080	31.54	2.37589		0.01408	985.625	1013.41	772.273	971457
14100	31.54	2.37589		0.0141	985.625	1013.69	787.473	971457
14120	31.54	2.37589		0.01412	985.625	1013.96	802.785	971457
14140	31.54	2.37589		0.01414	985.625	1014.23	818.209	971457
14160	31.56	2.38819		0.01416	986.25	1014.5	798.041	972689
14180	31.56	2.38819		0.01418	986.25	1014.77	813.349	972689
14200	31.56	2.38819		0.0142	986.25	1015.04	828.767	972689
14220	31.56	2.38819		0.01422	986.25	1015.31	844.294	972689
14240	31.56	2.38819		0.01424	986.25	1015.57	859.928	972689
14260	31.56	2.38819		0.01426	986.25	1015.84	875.671	972689
14280	31.56	2.38819		0.01428	986.25	1016.11	891.519	972689
14300	31.56	2.38819		0.0143	986.25	1016.37	907.474	972689
14320	31.56	2.38819		0.01432	986.25	1016.64	923.533	972689
14340	31.56	2.38819		0.01434	986.25	1016.9	939.696	972689
14360	31.58	2.38336		0.01436	986.875	1017.17	917.704	973922
14380	31.58	2.38336		0.01438	986.875	1017.43	933.743	973922
14400	31.58	2.38336		0.0144	986.875	1017.7	949.884	973922
14420	31.58	2.38336		0.01442	986.875	1017.96	966.127	973922
14440	31.58	2.38336		0.01444	986.875	1018.22	982.47	973922
14460	31.58	2.38336		0.01446	986.875	1018.48	998.912	973922
14480	31.58	2.38336		0.01448	986.875	1018.74	1015.45	973922
14500	31.58	2.38336		0.0145	986.875	1019	1032.09	973922
14520	31.58	2.38336		0.01452	986.875	1019.26	1048.83	973922
14540	31.6	2.3613		0.01454	987.5	1019.52	1025.25	975156
14560	31.62	2.33887		0.01456	988.125	1019.78	1001.9	976391
14580	31.62	2.33887		0.01458	988.125	1020.04	1018.28	976391
14600	31.62	2.33887		0.0146	988.125	1020.29	1034.76	976391
14620	31.62	2.33887		0.01462	988.125	1020.55	1051.33	976391
14640	31.62	2.33887		0.01464	988.125	1020.81	1068	976391
14660	31.62	2.33887		0.01466	988.125	1021.06	1084.75	976391
14680	31.62	2.33887		0.01468	988.125	1021.32	1101.61	976391
14700	31.62	2.33887		0.0147	988.125	1021.57	1118.55	976391
14720	31.62	2.33887		0.01472	988.125	1021.82	1135.58	976391
14740	31.62	2.33887		0.01474	988.125	1022.08	1152.71	976391
14760	31.62	2.33887		0.01476	988.125	1022.33	1169.93	976391
14780	31.66	2.36225		0.01478	989.375	1022.58	1102.65	978863
14800	31.66	2.36225		0.0148	989.375	1022.83	1119.42	978863
14820	31.66	2.36225		0.01482	989.375	1023.08	1136.27	978863
14840	31.66	2.36225		0.01484	989.375	1023.33	1153.21	978863
14860	31.68	2.37359		0.01486	990	1023.58	1127.87	980100
14880	31.68	2.37359		0.01488	990	1023.83	1144.67	980100
14900	31.68	2.37359		0.0149	990	1024.08	1161.56	980100
14920	31.72	2.41243		0.01492	991.25	1024.33	1094.28	982577
14940	31.72	2.41243		0.01494	991.25	1024.58	1110.72	982577
14960	31.72	2.41243		0.01496	991.25	1024.82	1127.25	982577
14980	31.72	2.41243		0.01498	991.25	1025.07	1143.87	982577
15000	31.74	2.42304		0.015	991.875	1025.32	1118.38	983816
15020	31.76	2.41678		0.01502	992.5	1025.56	1093.14	985056
15040	31.8	2.43709		0.01504	993.75	1025.81	1027.68	987539
15060	31.8	2.43709		0.01506	993.75	1026.05	1043.41	987539
15080	31.8	2.43709		0.01508	993.75	1026.3	1059.23	987539
15100	31.82	2.39688		0.0151	994.375	1026.54	1034.53	988782
15120	31.82	2.39688		0.01512	994.375	1026.78	1050.21	988782
15140	31.84	2.40672		0.01514	995	1027.02	1025.55	990025
15160	31.86	2.41636		0.01516	995.625	1027.27	1001.15	991269
15180	31.88	2.42579		0.01518	996.25	1027.51	977.009	992514
15200	31.88	2.42579		0.0152	996.25	1027.75	992.114	992514
15220	31.9	2.43501		0.01522	996.875	1027.99	968.021	993760
15240	31.9	2.43501		0.01524	996.875	1028.23	982.991	993760
15260	31.92	2.42745		0.01526	997.5	1028.47	958.945	995006
15280	31.92	2.42745		0.01528	997.5	1028.71	973.781	995006
15300	31.92	2.42745		0.0153	997.5	1028.94	988.699	995006
15320	31.92	2.42745		0.01532	997.5	1029.18	1003.7	995006
15340	31.92	2.42745		0.01534	997.5	1029.42	1018.78	995006
15360	31.92	2.42745		0.01536	997.5	1029.65	1033.94	995006
15380	31.92	2.42745		0.01538	997.5	1029.89	1049.17	995006
15400	31.94	2.40294		0.0154	998.125	1030.13	1024.1	996254
15420	31.94	2.40294		0.01542	998.125	1030.36	1039.2	996254
15440	31.94	2.40294		0.01544	998.125	1030.6	1054.38	996254
15460	31.94	2.40294		0.01546	998.125	1030.83	1069.63	996254
15480	31.94	2.40294		0.01548	998.125	1031.06	1084.96	996254
15500	31.94	2.40294		0.0155	998.125	1031.3	1100.37	996254
15520	31.98	2.36976		0.01552	999.375	1031.53	1033.91	998750
15540	32	2.34413		0.01554	1000	1031.76	1008.79	1000000
										Rel Sq Dev
							1.0815e+06	5.16954e+08		0.00209206

## Sheet: table2_flexible
				t	[AA]	Fit 80%	SQ Dev	Sq Val
0	0	0		0	0	0	0	0											0.8	A0/2	kon
20	0.86	1.24738		2e-05	26.875	7.96769	357.486	722.266												1250	0.0641505
40	1.28	1.37862		4e-05	40	15.8345	583.973	1600
60	1.64	1.54082		6e-05	51.25	23.6022	764.401	2626.56													Rel RMSD
80.01	2.02	1.83116		8.001e-05	63.125	31.2766	1014.32	3984.77													0.0575939
100.01	2.36	2.05736		0.00010001	73.75	38.8517	1217.89	5439.06
120.01	2.8	2.16492		0.00012001	87.5	46.3333	1694.7	7656.25
140.01	3.12	2.33238		0.00014001	97.5	53.723	1916.42	9506.25
160.01	3.56	2.59883		0.00016001	111.25	61.0226	2522.79	12376.6
180.01	4.04	2.65117		0.00018001	126.25	68.2336	3365.91	15939.1
200.01	4.28	2.71204		0.00020001	133.75	75.3576	3409.67	17889.1
220.01	4.64	2.79798		0.00022001	145	82.3963	3919.22	21025
240.01	4.96	2.7631		0.00024001	155	89.3511	4309.78	24025
260.01	5.26	2.78023		0.00026001	164.375	96.2236	4644.62	27019.1
280.01	5.58	2.81834		0.00028001	174.375	103.015	5092.23	30406.6
300.01	6	2.87096		0.00030001	187.5	109.727	6048.61	35156.2
320.01	6.3	2.86215		0.00032001	196.875	116.361	6482.48	38759.8
340.01	6.54	2.91086		0.00034001	204.375	122.918	6635.18	41769.1
360.01	6.76	2.95119		0.00036001	211.25	129.4	6699.39	44626.6
380.01	6.98	2.94728		0.00038001	218.125	135.808	6776.11	47578.5
400.01	7.24	3.03222		0.00040001	226.25	142.143	7074.04	51189.1
420.01	7.5	3.02682		0.00042001	234.375	148.406	7390.69	54931.6
440.01	7.74	3.08342		0.00044001	241.875	154.599	7617.17	58503.5
460.01	7.92	3.12591		0.00046001	247.5	160.722	7530.4	61256.2
480.01	8.26	3.18652		0.00048001	258.125	166.778	8344.35	66628.5
500.01	8.58	3.13075		0.00050001	268.125	172.766	9093.32	71891
520.01	8.86	3.01183		0.00052001	276.875	178.689	9640.54	76659.8
540	9.04	3.10724		0.00054	282.5	184.544	9595.44	79806.2
560	9.3	3.22083		0.00056	290.625	190.338	10057.5	84462.9
580	9.5	3.17025		0.00058	296.875	196.069	10161.8	88134.8
600	9.74	3.17382		0.0006	304.375	201.739	10534.1	92644.1
620	9.96	3.21587		0.00062	311.25	207.348	10795.5	96876.6
640	10.18	3.30405		0.00064	318.125	212.898	11072.8	101204
660	10.36	3.38004		0.00066	323.75	218.389	11101	104814
680	10.5	3.368		0.00068	328.125	223.821	10879.2	107666
700	10.68	3.34205		0.0007	333.75	229.197	10931.3	111389
720	10.88	3.37932		0.00072	340	234.517	11126.6	115600
740	11.06	3.48683		0.00074	345.625	239.782	11202.7	119457
760	11.24	3.582		0.00076	351.25	244.992	11290.7	123377
780	11.4	3.57884		0.00078	356.25	250.149	11257.3	126914
800	11.6	3.61814		0.0008	362.5	255.254	11501.8	131406
820	11.72	3.66275		0.00082	366.25	260.306	11224.1	134139
840	11.92	3.86562		0.00084	372.5	265.308	11490.2	138756
860	12.08	3.95857		0.00086	377.5	270.259	11500.7	142506
880	12.18	3.95014		0.00088	380.625	275.16	11122.8	144875
900	12.32	3.90514		0.0009	385	280.013	11022.3	148225
920	12.42	3.91108		0.00092	388.125	284.818	10672.4	150641
940	12.52	3.86248		0.00094	391.25	289.575	10337.8	153077
960	12.66	3.85657		0.00096	395.625	294.286	10269.7	156519
980	12.78	3.80213		0.00098	399.375	298.95	10085.1	159500
1000	13	3.76588		0.001	406.25	303.57	10543.2	165039
1020	13.22	3.86536		0.00102	413.125	308.144	11020.9	170672
1040	13.42	3.93169		0.00104	419.375	312.675	11384.9	175875
1060	13.62	3.94605		0.00106	425.625	317.162	11764.1	181157
1080	13.7	3.84944		0.00108	428.125	321.607	11346.1	183291
1100	13.88	3.80133		0.0011	433.75	326.009	11608	188139
1120	14.04	3.85578		0.00112	438.75	330.37	11746.2	192502
1140	14.14	3.87955		0.00114	441.875	334.69	11488.6	195254
1160	14.36	3.92228		0.00116	448.75	338.97	12051.7	201377
1180	14.56	3.98056		0.00118	455	343.209	12497.2	207025
1200	14.76	3.97751		0.0012	461.25	347.41	12959.6	212752
1220	14.88	3.95244		0.00122	465	351.571	12866.1	216225
1240	14.98	3.93374		0.00124	468.125	355.695	12640.6	219141
1260	15.08	3.93297		0.00126	471.25	359.78	12425.5	222077
1280	15.14	3.94154		0.00128	473.125	363.829	11945.6	223847
1300	15.24	3.92639		0.0013	476.25	367.841	11752.5	226814
1320	15.36	3.88605		0.00132	480	371.817	11703.6	230400
1340	15.54	3.84398		0.00134	485.625	375.757	12071	235832
1360.01	15.66	3.87747		0.00136001	489.375	379.664	12036.6	239488
1380.01	15.82	3.73998		0.00138001	494.375	383.534	12285.8	244407
1400.01	15.94	3.74387		0.00140001	498.125	387.37	12266.7	248129
1420.01	15.98	3.70089		0.00142001	499.375	391.172	11707.9	249375
1440.01	16.04	3.67333		0.00144001	501.25	394.94	11301.7	251252
1460.01	16.12	3.75857		0.00146001	503.75	398.676	11040.5	253764
1480.01	16.24	3.76351		0.00148001	507.5	402.38	11050.3	257556
1500.01	16.4	3.73896		0.00150001	512.5	406.051	11331.4	262656
1520.01	16.5	3.7966		0.00152001	515.625	409.69	11222.2	265869
1540.01	16.62	3.67019		0.00154001	519.375	413.299	11252.2	269750
1560.01	16.76	3.59326		0.00156001	523.75	416.876	11422.1	274314
1580.01	16.82	3.56294		0.00158001	525.625	420.423	11067.5	276282
1600.01	16.88	3.51987		0.00160001	527.5	423.94	10724.7	278256
1620.01	16.96	3.53316		0.00162001	530	427.427	10521.2	280900
1640.01	17	3.54481		0.00164001	531.25	430.885	10073.2	282227
1660.01	17.06	3.50993		0.00166001	533.125	434.314	9763.66	284222
1680.01	17.08	3.52102		0.00168001	533.75	437.714	9222.89	284889
1700.01	17.12	3.53133		0.00170001	535	441.086	8819.8	286225
1720.01	17.14	3.49609		0.00172001	535.625	444.43	8316.45	286894
1740.01	17.16	3.49522		0.00174001	536.25	447.747	7832.76	287564
1760.01	17.28	3.52217		0.00176001	540	451.037	7914.48	291600
1780.01	17.38	3.51269		0.00178001	543.125	454.299	7890.02	294985
1800.01	17.38	3.51269		0.00180001	543.125	457.535	7325.59	294985
1820.01	17.44	3.58538		0.00182001	545	460.745	7098.87	297025
1840.01	17.54	3.57155		0.00184001	548.125	463.929	7088.94	300441
1860.01	17.58	3.57652		0.00186001	549.375	467.088	6771.23	301813
1880.01	17.64	3.55482		0.00188001	551.25	470.221	6565.76	303877
1900.01	17.7	3.55477		0.00190001	553.125	473.329	6367.44	305947
1920.01	17.82	3.51729		0.00192001	556.875	476.412	6474.26	310110
1940.01	17.96	3.45803		0.00194001	561.25	479.471	6687.76	315002
1960.01	18.08	3.41026		0.00196001	565	482.506	6805.22	319225
1980.01	18.18	3.45937		0.00198001	568.125	485.517	6824.02	322766
2000.01	18.24	3.40267		0.00200001	570	488.505	6641.43	324900
2020.01	18.3	3.39191		0.00202001	571.875	491.469	6465.07	327041
2040.01	18.38	3.3357		0.00204001	574.375	494.411	6394.29	329907
2060.01	18.44	3.3464		0.00206001	576.25	497.329	6228.47	332064
2080.01	18.52	3.29824		0.00208001	578.75	500.226	6166.09	334952
2100.01	18.56	3.32824		0.00210001	580	503.1	5913.68	336400
2120.01	18.7	3.39191		0.00212001	584.375	505.952	6150.24	341494
2140.01	18.74	3.35935		0.00214001	585.625	508.782	5904.87	342957
2160.01	18.82	3.42416		0.00216001	588.125	511.591	5857.49	345891
2180.01	18.92	3.38051		0.00218001	591.25	514.378	5909.24	349577
2200.01	18.94	3.39286		0.00220001	591.875	517.145	5584.56	350316
2220.01	19.06	3.30845		0.00222001	595.625	519.891	5735.63	354769
2240.01	19.06	3.30845		0.00224001	595.625	522.617	5330.23	354769
2260.01	19.14	3.23185		0.00226001	598.125	525.322	5300.31	357754
2280.01	19.18	3.25477		0.00228001	599.375	528.007	5093.41	359250
2300.01	19.22	3.28935		0.00230001	600.625	530.672	4893.39	360750
2320.01	19.3	3.28295		0.00232001	603.125	533.318	4873.03	363760
2340.01	19.34	3.30356		0.00234001	604.375	535.944	4682.77	365269
2360.01	19.38	3.29916		0.00236001	605.625	538.551	4498.87	366782
2380.01	19.4	3.32119		0.00238001	606.25	541.14	4239.37	367539
2400.01	19.48	3.29824		0.00240001	608.75	543.709	4230.33	370577
2420.01	19.58	3.26963		0.00242001	611.875	546.26	4305.35	374391
2440.01	19.66	3.26667		0.00244001	614.375	548.792	4301.08	377457
2460.01	19.7	3.25825		0.00246001	615.625	551.307	4136.85	378994
2480.01	19.72	3.29088		0.00248001	616.25	553.803	3899.62	379764
2500.01	19.8	3.29677		0.00250001	618.75	556.282	3902.3	382852
2520.01	19.86	3.21932		0.00252001	620.625	558.743	3829.43	385175
2540.01	19.9	3.23335		0.00254001	621.875	561.186	3683.12	386729
2560.01	19.92	3.21512		0.00256001	622.5	563.613	3467.72	387506
2580.01	19.96	3.17795		0.00258001	623.75	566.022	3332.52	389064
2600.01	20.06	3.19665		0.00260001	626.875	568.415	3417.63	392972
2620.01	20.08	3.18988		0.00262001	627.5	570.79	3215.99	393756
2640.01	20.12	3.13752		0.00264001	628.75	573.15	3091.4	395327
2660.01	20.18	3.10223		0.00266001	630.625	575.493	3039.58	397688
2680.01	20.26	3.12248		0.00268001	633.125	577.819	3058.7	400847
2700.01	20.34	3.07555		0.00270001	635.625	580.13	3079.67	404019
2720.01	20.4	3.12694		0.00272001	637.5	582.425	3033.23	406406
2740.01	20.44	3.13443		0.00274001	638.75	584.705	2920.91	408002
2760.01	20.44	3.13443		0.00276001	638.75	586.968	2681.34	408002
2780.01	20.46	3.17636		0.00278001	639.375	589.217	2515.84	408800
2800.01	20.52	3.19874		0.00280001	641.25	591.45	2480.03	411202
2820.01	20.62	3.16157		0.00282001	644.375	593.668	2571.17	415219
2840.01	20.62	3.16157		0.00284001	644.375	595.872	2352.58	415219
2860.01	20.66	3.17891		0.00286001	645.625	598.06	2262.41	416832
2880.01	20.72	3.22265		0.00288001	647.5	600.234	2234.06	419256
2900.01	20.78	3.18957		0.00290001	649.375	602.394	2207.25	421688
2920.01	20.78	3.18957		0.00292001	649.375	604.539	2010.28	421688
2940.01	20.82	3.16668		0.00294001	650.625	606.67	1932.05	423313
2960.01	20.88	3.16955		0.00296001	652.5	608.787	1910.83	425756
2980.01	20.96	3.19697		0.00298001	655	610.89	1945.69	429025
3000.01	21.02	3.1462		0.00300001	656.875	612.979	1926.82	431485
3020.01	21.1	3.07975		0.00302001	659.375	615.055	1964.24	434775
3040.01	21.16	3.05082		0.00304001	661.25	617.118	1947.68	437252
3060.01	21.2	3.03515		0.00306001	662.5	619.166	1877.8	438906
3080.01	21.26	3.03055		0.00308001	664.375	621.202	1863.89	441394
3100.01	21.38	3.03108		0.00310001	668.125	623.225	2016.03	446391
3120.01	21.42	3.03907		0.00312001	669.375	625.234	1948.39	448063
3140.01	21.46	2.95221		0.00314001	670.625	627.231	1883.02	449738
3160.01	21.48	2.96266		0.00316001	671.25	629.215	1766.92	450577
3180.01	21.54	2.88297		0.00318001	673.125	631.187	1758.82	453097
3200.01	21.54	2.88297		0.00320001	673.125	633.146	1598.34	453097
3220.01	21.6	2.94049		0.00322001	675	635.092	1592.62	455625
3240.01	21.6	2.94049		0.00324001	675	637.027	1441.97	455625
3260.01	21.62	2.96369		0.00326001	675.625	638.949	1345.13	456469
3280.01	21.64	2.95939		0.00328001	676.25	640.859	1252.51	457314
3300.01	21.78	2.92526		0.00330001	680.625	642.758	1433.94	463250
3320.01	21.88	2.92423		0.00332001	683.75	644.644	1529.27	467514
3340.01	21.92	2.91177		0.00334001	685	646.519	1480.79	469225
3360.01	21.92	2.91177		0.00336001	685	648.382	1340.87	469225
3380.01	22.06	2.86328		0.00338001	689.375	650.234	1532.02	475238
3400.01	22.08	2.86984		0.00340001	690	652.074	1438.35	476100
3420.01	22.16	2.83812		0.00342001	692.5	653.904	1489.69	479556
3440.01	22.2	2.84977		0.00344001	693.75	655.722	1446.16	481289
3460.01	22.22	2.84118		0.00346001	694.375	657.529	1357.66	482157
3480.01	22.26	2.80915		0.00348001	695.625	659.325	1317.72	483894
3500.01	22.26	2.80915		0.00350001	695.625	661.11	1191.31	483894
3520.01	22.32	2.81008		0.00352001	697.5	662.884	1198.26	486506
3540.01	22.32	2.81008		0.00354001	697.5	664.648	1079.27	486506
3560.01	22.32	2.81008		0.00356001	697.5	666.401	967.152	486506
3580.01	22.36	2.81956		0.00358001	698.75	668.144	936.75	488252
3600.01	22.42	2.83264		0.00360001	700.625	669.876	945.505	490875
3620.01	22.48	2.83014		0.00362001	702.5	671.598	954.936	493506
3640.01	22.52	2.80864		0.00364001	703.75	673.31	926.606	495264
3660.01	22.54	2.79762		0.00366001	704.375	675.012	862.213	496144
3680.01	22.58	2.81834		0.00368001	705.625	676.703	836.467	497907
3700.01	22.64	2.7835		0.00370001	707.5	678.385	847.68	500556
3720.01	22.7	2.73215		0.00372001	709.375	680.057	859.545	503213
3740.01	22.74	2.75101		0.00374001	710.625	681.719	835.545	504988
3760.01	22.76	2.73813		0.00376001	711.25	683.372	777.197	505877
3780.01	22.78	2.69523		0.00378001	711.875	685.015	721.476	506766
3800.01	22.82	2.66811		0.00380001	713.125	686.648	701.024	508547
3820.01	22.86	2.68561		0.00382001	714.375	688.272	681.357	510332
3840.01	22.92	2.6881		0.00384001	716.25	689.887	695.014	513014
3860.01	22.98	2.74866		0.00386001	718.125	691.492	709.299	515704
3880.01	23.04	2.7337		0.00388001	720	693.089	724.224	518400
3900.01	23.12	2.77536		0.00390001	722.5	694.676	774.188	522006
3920.01	23.16	2.75871		0.00392001	723.75	696.254	756.035	523814
3940.01	23.18	2.75747		0.00394001	724.375	697.823	705.003	524719
3960.01	23.22	2.75454		0.00396001	725.625	699.383	688.62	526532
3980.01	23.24	2.72334		0.00398001	726.25	700.935	640.85	527439
4000.01	23.26	2.67657		0.00400001	726.875	702.478	595.223	528347
4020.01	23.3	2.62659		0.00402001	728.125	704.012	581.438	530166
4040.01	23.34	2.6675		0.00404001	729.375	705.538	568.223	531988
4060.01	23.38	2.64682		0.00406001	730.625	707.055	555.56	533813
4080.01	23.42	2.65596		0.00408001	731.875	708.563	543.434	535641
4100.01	23.44	2.698		0.00410001	732.5	710.064	503.39	536556
4120.01	23.5	2.70241		0.00412001	734.375	711.556	520.722	539307
4140.01	23.5	2.70241		0.00414001	734.375	713.039	455.206	539307
4160.01	23.52	2.68358		0.00416001	735	714.515	419.632	540225
4180.01	23.56	2.67544		0.00418001	736.25	715.983	410.766	542064
4200.01	23.6	2.6968		0.00420001	737.5	717.442	402.317	543906
4220.01	23.62	2.69223		0.00422001	738.125	718.894	369.842	544829
4240.01	23.68	2.66242		0.00424001	740	720.337	386.617	547600
4260.01	23.74	2.67657		0.00426001	741.875	721.773	404.08	550379
4280.01	23.78	2.66508		0.00428001	743.125	723.201	396.952	552235
4300.01	23.82	2.65292		0.00430001	744.375	724.622	390.191	554094
4320.01	23.84	2.61588		0.00432001	745	726.034	359.691	555025
4340.01	23.88	2.61804		0.00434001	746.25	727.44	353.829	556889
4360.01	23.88	2.61804		0.00436001	746.25	728.837	303.202	556889
4380.01	23.92	2.58855		0.00438001	747.5	730.228	298.339	558756
4400.01	24	2.57415		0.00440001	750	731.61	338.181	562500
4420.01	24.02	2.55042		0.00442001	750.625	732.986	311.143	563438
4440.01	24.06	2.56558		0.00444001	751.875	734.354	306.987	565316
4460.01	24.08	2.5413		0.00446001	752.5	735.715	281.739	566256
4480.01	24.08	2.5413		0.00448001	752.5	737.069	238.125	566256
4500.01	24.14	2.5307		0.00450001	754.375	738.415	254.709	569082
4520.01	24.18	2.54408		0.00452001	755.625	739.755	251.856	570969
4540.01	24.26	2.48884		0.00454001	758.125	741.088	290.271	574754
4560.01	24.28	2.49476		0.00456001	758.75	742.413	266.886	575702
4580.01	24.32	2.47362		0.00458001	760	743.732	264.643	577600
4600.01	24.32	2.47362		0.00460001	760	745.044	223.678	577600
4620.01	24.42	2.41703		0.00462001	763.125	746.349	281.424	582360
4640.01	24.46	2.47582		0.00464001	764.375	747.648	279.8	584269
4660.01	24.54	2.47582		0.00466001	766.875	748.94	321.68	588097
4680.01	24.56	2.49573		0.00468001	767.5	750.225	298.436	589056
4700.01	24.58	2.48299		0.00470001	768.125	751.503	276.282	590016
4720.01	24.58	2.48299		0.00472001	768.125	752.775	235.612	590016
4740.01	24.6	2.50252		0.00474001	768.75	754.041	216.357	590977
4760.01	24.68	2.56188		0.00476001	771.25	755.3	254.401	594827
4780.01	24.7	2.58003		0.00478001	771.875	756.553	234.769	595791
4800.01	24.74	2.6		0.00480001	773.125	757.799	234.878	597722
4820.01	24.76	2.60194		0.00482001	773.75	759.039	216.401	598689
4840.01	24.8	2.62082		0.00484001	775	760.273	216.874	600625
4860.01	24.8	2.62082		0.00486001	775	761.501	182.22	600625
4880.01	24.8	2.62082		0.00488001	775	762.723	150.732	600625
4900.01	24.82	2.66811		0.00490001	775.625	763.938	136.581	601594
4920.01	24.82	2.66811		0.00492001	775.625	765.148	109.774	601594
4940.01	24.84	2.65421		0.00494001	776.25	766.351	97.9877	602564
4960.01	24.86	2.67053		0.00496001	776.875	767.549	86.9814	603535
4980.01	24.86	2.67053		0.00498001	776.875	768.74	66.175	603535
5000.01	24.88	2.68659		0.00500001	777.5	769.926	57.3669	604506
5020.01	24.94	2.6584		0.00502001	779.375	771.106	68.3799	607425
5040.01	24.94	2.6584		0.00504001	779.375	772.28	50.3407	607425
5060.01	24.96	2.64354		0.00506001	780	773.448	42.9257	608400
5080.01	24.96	2.64354		0.00508001	780	774.611	29.0426	608400
5100.01	24.98	2.659		0.00510001	780.625	775.768	23.5917	609375
5120.01	25.02	2.68922		0.00512001	781.875	776.919	24.5595	611329
5140.01	25.04	2.70398		0.00514001	782.5	778.065	19.6689	612306
5160.01	25.06	2.73333		0.00516001	783.125	779.205	15.364	613285
5180.01	25.06	2.73333		0.00518001	783.125	780.34	7.75587	613285
5200.01	25.1	2.71732		0.00520001	784.375	781.469	8.4427	615244
5220.01	25.1	2.71732		0.00522001	784.375	782.593	3.17461	615244
5240.01	25.12	2.68659		0.00524001	785	783.712	1.65955	616225
5260.01	25.16	2.69949		0.00526001	786.25	784.825	2.03082	618189
5280.01	25.24	2.66333		0.00528001	788.75	785.933	7.93663	622127
5300.01	25.26	2.64621		0.00530001	789.375	787.035	5.47374	623113
5320.01	25.26	2.64621		0.00532001	789.375	788.133	1.54313	623113
5340.01	25.28	2.65938		0.00534001	790	789.225	0.600692	624100
5360.01	25.28	2.65938		0.00536001	790	790.312	0.0973362	624100
5380.01	25.32	2.67		0.00538001	791.25	791.394	0.0207076	626077
5400.01	25.36	2.63435		0.00540001	792.5	792.471	0.000856451	628056
5420.01	25.38	2.61611		0.00542001	793.125	793.543	0.174325	629047
5440.01	25.42	2.5944		0.00544001	794.375	794.609	0.0548972	631032
5460.01	25.44	2.54384		0.00546001	795	795.671	0.450382	632025
5480.01	25.46	2.54026		0.00548001	795.625	796.728	1.21654	633019
5500.01	25.48	2.53652		0.00550001	796.25	797.78	2.34068	634014
5520.01	25.54	2.55612		0.00552001	798.125	798.827	0.492824	637004
5540.01	25.56	2.55177		0.00554001	798.75	799.869	1.25275	638002
5560.01	25.56	2.55177		0.00556001	798.75	800.907	4.65139	638002
5580.01	25.56	2.55177		0.00558001	798.75	801.939	10.1722	638002
5600.01	25.58	2.56306		0.00560001	799.375	802.967	12.9047	639000
5620.01	25.6	2.55841		0.00562001	800	803.991	15.9245	640000
5640.01	25.66	2.54344		0.00564001	801.875	805.009	9.8226	643004
5660.01	25.7	2.51661		0.00566001	803.125	806.023	8.39851	645010
5680.01	25.72	2.52695		0.00568001	803.75	807.032	10.7736	646014
5700.01	25.72	2.52695		0.00570001	803.75	808.037	18.3788	646014
5720.01	25.78	2.49274		0.00572001	805.625	809.037	11.6433	649032
5740.01	25.8	2.48633		0.00574001	806.25	810.033	14.3102	650039
5760.01	25.82	2.47974		0.00576001	806.875	811.024	17.2147	651047
5780.01	25.84	2.47296		0.00578001	807.5	812.011	20.3472	652056
5800.01	25.86	2.48234		0.00580001	808.125	812.993	23.6982	653066
5820.01	25.88	2.50769		0.00582001	808.75	813.971	27.2586	654077
5840.01	25.9	2.51661		0.00584001	809.375	814.945	31.0194	655088
5860.01	25.94	2.5179		0.00586001	810.625	815.914	27.9704	657113
5880.01	25.94	2.5179		0.00588001	810.625	816.879	39.1073	657113
5900.01	26	2.51058		0.00590001	812.5	817.839	28.507	660156
5920.01	26	2.51058		0.00592001	812.5	818.796	39.6339	660156
5940.01	26	2.51058		0.00594001	812.5	819.748	52.5288	660156
5960.01	26.02	2.48624		0.00596001	813.125	820.696	57.3141	661172
5980.01	26.04	2.47786		0.00598001	813.75	821.639	62.2422	662189
6000.01	26.04	2.47786		0.00600001	813.75	822.579	77.9513	662189
6020.01	26.04	2.47786		0.00602001	813.75	823.515	95.3458	662189
6040.01	26.1	2.41836		0.00604001	815.625	824.446	77.809	665244
6060.01	26.14	2.39958		0.00606001	816.875	825.373	72.2213	667285
6080.01	26.18	2.41368		0.00608001	818.125	826.297	66.7758	669329
6100.01	26.18	2.41368		0.00610001	818.125	827.216	82.6458	669329
6120.01	26.2	2.42045		0.00612001	818.75	828.131	88.0091	670352
6140.01	26.24	2.43344		0.00614001	820	829.043	81.7706	672400
6160.01	26.24	2.43344		0.00616001	820	829.95	99.0059	672400
6180.01	26.24	2.43344		0.00618001	820	830.854	117.803	672400
6200.01	26.3	2.46798		0.00620001	821.875	831.753	97.583	675479
6220.01	26.34	2.47908		0.00622001	823.125	832.649	90.7111	677535
6240.01	26.36	2.50059		0.00624001	823.75	833.541	95.8682	678564
6260.01	26.4	2.52663		0.00626001	825	834.429	88.914	680625
6280.01	26.42	2.49921		0.00628001	825.625	835.314	93.8735	681657
6300.01	26.44	2.50382		0.00630001	826.25	836.194	98.8928	682689
6320.01	26.46	2.52431		0.00632001	826.875	837.071	103.967	683722
6340.01	26.52	2.53652		0.00634001	828.75	837.945	84.5411	686827
6360.01	26.58	2.54725		0.00636001	830.625	838.814	67.0622	689938
6380.01	26.6	2.56629		0.00638001	831.25	839.68	71.0652	690977
6400.01	26.6	2.56629		0.00640001	831.25	840.542	86.3458	690977
6420.01	26.66	2.57502		0.00642001	833.125	841.401	68.4898	694097
6440.01	26.7	2.62659		0.00644001	834.375	842.256	62.1081	696182
6460.01	26.72	2.61341		0.00646001	835	843.107	65.7286	697225
6480.01	26.74	2.61549		0.00648001	835.625	843.955	69.3925	698269
6500.01	26.74	2.61549		0.00650001	835.625	844.8	84.1731	698269
6520.01	26.76	2.63282		0.00652001	836.25	845.64	88.1807	699314
6540.01	26.76	2.63282		0.00654001	836.25	846.478	104.609	699314
6560.01	26.78	2.64987		0.00656001	836.875	847.312	108.926	700360
6580.01	26.78	2.64987		0.00658001	836.875	848.142	126.951	700360
6600.01	26.78	2.64987		0.00660001	836.875	848.969	146.272	700360
6620.01	26.8	2.66667		0.00662001	837.5	849.793	151.117	701406
6640.01	26.82	2.65292		0.00664001	838.125	850.613	155.957	702454
6660.01	26.84	2.65421		0.00666001	838.75	851.43	160.788	703502
6680.01	26.86	2.65535		0.00668001	839.375	852.244	165.606	704550
6700.01	26.86	2.65535		0.00670001	839.375	853.054	187.118	704550
6720.01	26.92	2.64262		0.00672001	841.25	853.861	159.039	707702
6740.01	26.98	2.62844		0.00674001	843.125	854.665	133.167	710860
6760.01	26.98	2.62844		0.00676001	843.125	855.465	152.282	710860
6780.01	27.02	2.58191		0.00678001	844.375	856.262	141.312	712969
6800.01	27.04	2.56598		0.00680001	845	857.056	145.359	714025
6820.01	27.04	2.56598		0.00682001	845	857.847	165.053	714025
6840.01	27.06	2.56558		0.00684001	845.625	858.635	169.259	715082
6860.01	27.08	2.58074		0.00686001	846.25	859.419	173.434	716139
6880.01	27.08	2.58074		0.00688001	846.25	860.201	194.624	716139
6900.01	27.12	2.59479		0.00690001	847.5	860.979	181.683	718256
6920.01	27.12	2.59479		0.00692001	847.5	861.754	203.18	718256
6940.01	27.16	2.59261		0.00694001	848.75	862.526	189.783	720377
6960.01	27.18	2.54408		0.00696001	849.375	863.295	193.77	721438
6980.01	27.22	2.5725		0.00698001	850.625	864.061	180.528	723563
7000.01	27.22	2.5725		0.00700001	850.625	864.824	201.61	723563
7020.01	27.22	2.5725		0.00702001	850.625	865.584	223.767	723563
7040.01	27.22	2.5725		0.00704001	850.625	866.341	246.985	723563
7060.01	27.24	2.58637		0.00706001	851.25	867.095	251.054	724627
7080.01	27.26	2.6		0.00708001	851.875	867.846	255.061	725691
7100.01	27.26	2.6		0.00710001	851.875	868.594	279.514	725691
7120.01	27.26	2.6		0.00712001	851.875	869.339	304.983	725691
7140.01	27.3	2.59565		0.00714001	853.125	870.081	287.505	727822
7160.01	27.34	2.62167		0.00716001	854.375	870.82	270.447	729957
7180.01	27.34	2.62167		0.00718001	854.375	871.557	295.211	729957
7200.01	27.4	2.64384		0.00720001	856.25	872.29	257.291	733164
7220.01	27.4	2.64384		0.00722001	856.25	873.021	281.268	733164
7240.01	27.42	2.64071		0.00724001	856.875	873.749	284.73	734235
7260.01	27.46	2.64926		0.00726001	858.125	874.474	267.292	736379
7280.01	27.52	2.63803		0.00728001	860	875.196	230.931	739600
7300.01	27.54	2.64926		0.00730001	860.625	875.916	233.813	740675
7320.01	27.56	2.67544		0.00732001	861.25	876.633	236.629	741752
7340.01	27.58	2.70122		0.00734001	861.875	877.347	239.377	742829
7360.01	27.58	2.70122		0.00736001	861.875	878.058	261.894	742829
7380.01	27.58	2.70122		0.00738001	861.875	878.767	285.331	742829
7400.01	27.6	2.7266		0.00740001	862.5	879.473	288.071	743906
7420.01	27.66	2.69762		0.00742001	864.375	880.176	249.669	747144
7440.01	27.68	2.66242		0.00744001	865	880.876	252.063	748225
7460.01	27.68	2.66242		0.00746001	865	881.574	274.711	748225
7480.01	27.68	2.66242		0.00748001	865	882.27	298.243	748225
7500.01	27.7	2.67234		0.00750001	865.625	882.962	300.585	749307
7520.01	27.72	2.6971		0.00752001	866.25	883.652	302.846	750389
7540.01	27.76	2.71591		0.00754001	867.5	884.34	283.584	752556
7560.01	27.76	2.71591		0.00756001	867.5	885.025	307.12	752556
7580.01	27.78	2.75454		0.00758001	868.125	885.707	309.133	753641
7600.01	27.82	2.74278		0.00760001	869.375	886.387	289.408	755813
7620.01	27.82	2.74278		0.00762001	869.375	887.064	312.91	755813
7640.01	27.88	2.6941		0.00764001	871.25	887.739	271.887	759077
7660.01	27.9	2.67234		0.00766001	871.875	888.411	273.447	760166
7680.01	27.9	2.67234		0.00768001	871.875	889.081	296.046	760166
7700.01	27.92	2.6956		0.00770001	872.5	889.748	297.503	761256
7720.01	27.94	2.71851		0.00772001	873.125	890.413	298.878	762347
7740.01	27.94	2.71851		0.00774001	873.125	891.075	322.219	762347
7760.01	27.96	2.71144		0.00776001	873.75	891.735	323.474	763439
7780.01	28	2.71174		0.00778001	875	892.393	302.512	765625
7800.01	28.02	2.73392		0.00780001	875.625	893.048	303.56	766719
7820.01	28.02	2.73392		0.00782001	875.625	893.701	326.73	766719
7840.01	28.02	2.73392		0.00784001	875.625	894.351	350.663	766719
7860.01	28.08	2.7549		0.00786001	877.5	894.999	306.213	770006
7880.01	28.1	2.7469		0.00788001	878.125	895.645	306.934	771104
7900.01	28.1	2.7469		0.00790001	878.125	896.288	329.887	771104
7920.01	28.1	2.7469		0.00792001	878.125	896.929	353.579	771104
7940.01	28.12	2.78263		0.00794001	878.75	897.567	354.091	772202
7960.01	28.12	2.78263		0.00796001	878.75	898.204	378.443	772202
7980.01	28.12	2.78263		0.00798001	878.75	898.838	403.512	772202
8000.01	28.14	2.78894		0.00800001	879.375	899.469	403.782	773300
8020.01	28.14	2.78894		0.00802001	879.375	900.099	429.475	773300
8040.01	28.14	2.78894		0.00804001	879.375	900.726	455.864	773300
8060.01	28.14	2.78894		0.00806001	879.375	901.351	482.941	773300
8080.01	28.14	2.78894		0.00808001	879.375	901.974	510.698	773300
8100.01	28.18	2.72801		0.00810001	880.625	902.594	482.643	775500
8120.01	28.26	2.72148		0.00812001	883.125	903.212	403.504	779910
8140.01	28.26	2.72148		0.00814001	883.125	903.829	428.635	779910
8160.01	28.28	2.71204		0.00816001	883.75	904.442	428.176	781014
8180.01	28.32	2.72245		0.00818001	885	905.054	402.169	783225
8200.01	28.34	2.72741		0.00820001	885.625	905.664	401.55	784332
8220.01	28.34	2.72741		0.00822001	885.625	906.271	426.263	784332
8240.01	28.38	2.73688		0.00824001	886.875	906.876	400.056	786547
8260.01	28.4	2.74138		0.00826001	887.5	907.48	399.183	787656
8280.01	28.4	2.74138		0.00828001	887.5	908.081	423.561	787656
8300.01	28.4	2.74138		0.00830001	887.5	908.68	448.572	787656
8320.01	28.4	2.74138		0.00832001	887.5	909.276	474.21	787656
8340.01	28.4	2.74138		0.00834001	887.5	909.871	500.467	787656
8360.01	28.42	2.73097		0.00836001	888.125	910.464	499.022	788766
8380.01	28.46	2.69463		0.00838001	889.375	911.054	469.997	790988
8400.01	28.46	2.69463		0.00840001	889.375	911.643	495.863	790988
8420.01	28.46	2.69463		0.00842001	889.375	912.23	522.328	790988
8440.01	28.5	2.70241		0.00844001	890.625	912.814	492.352	793213
8460.01	28.52	2.6911		0.00846001	891.25	913.396	490.466	794327
8480.01	28.52	2.6911		0.00848001	891.25	913.977	516.514	794327
8500.01	28.52	2.6911		0.00850001	891.25	914.555	543.142	794327
8520.01	28.52	2.6911		0.00852001	891.25	915.132	570.345	794327
8540.01	28.52	2.6911		0.00854001	891.25	915.706	598.115	794327
8560.01	28.56	2.698		0.00856001	892.5	916.279	565.437	796556
8580.01	28.62	2.64682		0.00858001	894.375	916.85	505.103	799907
8600.01	28.66	2.63703		0.00860001	895.625	917.418	474.941	802144
8620.01	28.68	2.63956		0.00862001	896.25	917.985	472.402	803264
8640.01	28.7	2.65718		0.00864001	896.875	918.55	469.788	804385
8660.01	28.72	2.64415		0.00866001	897.5	919.112	467.097	805506
8680.01	28.72	2.64415		0.00868001	897.5	919.673	491.658	805506
8700.01	28.72	2.64415		0.00870001	897.5	920.232	516.762	805506
8720.01	28.72	2.64415		0.00872001	897.5	920.79	542.403	805506
8740.01	28.72	2.64415		0.00874001	897.5	921.345	568.576	805506
8760.01	28.72	2.64415		0.00876001	897.5	921.898	595.273	805506
8780.01	28.74	2.61549		0.00878001	898.125	922.45	591.694	806629
8800.01	28.76	2.61742		0.00880001	898.75	922.999	588.036	807752
8820.01	28.78	2.63458		0.00882001	899.375	923.547	584.3	808875
8840.01	28.78	2.63458		0.00884001	899.375	924.093	610.995	808875
8860.01	28.8	2.63619		0.00886001	900	924.637	607.006	810000
8880.01	28.86	2.62475		0.00888001	901.875	925.18	543.117	813379
8900.01	28.9	2.62659		0.00890001	903.125	925.72	510.554	815635
8920.01	28.96	2.61279		0.00892001	905	926.259	451.954	819025
8940.01	28.98	2.61302		0.00894001	905.625	926.796	448.22	820157
8960.01	28.98	2.61302		0.00896001	905.625	927.331	471.168	820157
8980.01	28.98	2.61302		0.00898001	905.625	927.865	494.611	820157
9000.01	28.98	2.61302		0.00900001	905.625	928.397	518.543	820157
9020.01	28.98	2.61302		0.00902001	905.625	928.926	542.958	820157
9040.01	28.98	2.61302		0.00904001	905.625	929.455	567.852	820157
9060.01	28.98	2.61302		0.00906001	905.625	929.981	593.219	820157
9080.01	28.98	2.61302		0.00908001	905.625	930.506	619.055	820157
9100.01	28.98	2.61302		0.00910001	905.625	931.029	645.354	820157
9120.01	28.98	2.61302		0.00912001	905.625	931.55	672.111	820157
9140.01	28.98	2.61302		0.00914001	905.625	932.07	699.322	820157
9160.01	28.98	2.61302		0.00916001	905.625	932.588	726.982	820157
9180.01	29	2.6131		0.00918001	906.25	933.104	721.127	821289
9200.01	29	2.6131		0.00920001	906.25	933.618	749.027	821289
9220.01	29	2.6131		0.00922001	906.25	934.131	777.362	821289
9240.01	29.02	2.59751		0.00924001	906.875	934.642	771.03	822422
9260.01	29.06	2.59689		0.00926001	908.125	935.152	730.458	824691
9280.01	29.06	2.59689		0.00928001	908.125	935.66	758.171	824691
9300.01	29.1	2.59565		0.00930001	909.375	936.166	717.767	826963
9320.01	29.1	2.59565		0.00932001	909.375	936.671	745.062	826963
9340.01	29.18	2.49598		0.00934001	911.875	937.174	640.032	831516
9360.01	29.22	2.42704		0.00936001	913.125	937.675	602.716	833797
9380.01	29.22	2.42704		0.00938001	913.125	938.175	627.507	833797
9400.01	29.22	2.42704		0.00940001	913.125	938.673	652.716	833797
9420.01	29.22	2.42704		0.00942001	913.125	939.17	678.338	833797
9440.01	29.22	2.42704		0.00944001	913.125	939.665	704.37	833797
9460.01	29.26	2.47256		0.00946001	914.375	940.158	664.786	836082
9480.01	29.26	2.47256		0.00948001	914.375	940.65	690.394	836082
9500.01	29.26	2.47256		0.00950001	914.375	941.141	716.402	836082
9520.01	29.26	2.47256		0.00952001	914.375	941.629	742.807	836082
9540.01	29.28	2.47035		0.00954001	915	942.117	735.317	837225
9560.01	29.28	2.47035		0.00956001	915	942.602	761.895	837225
9580.01	29.3	2.45155		0.00958001	915.625	943.087	754.14	838369
9600.01	29.32	2.43244		0.00960001	916.25	943.569	746.343	839514
9620.01	29.32	2.43244		0.00962001	916.25	944.05	772.863	839514
9640.01	29.34	2.4297		0.00964001	916.875	944.53	764.801	840660
9660.01	29.36	2.44338		0.00966001	917.5	945.008	756.7	841806
9680.01	29.38	2.45682		0.00968001	918.125	945.485	748.559	842954
9700.01	29.38	2.45682		0.00970001	918.125	945.96	774.785	842954
9720.01	29.38	2.45682		0.00972001	918.125	946.434	801.378	842954
9740.01	29.38	2.45682		0.00974001	918.125	946.906	828.336	842954
9760.01	29.4	2.42045		0.00976001	918.75	947.377	819.479	844102
9780.01	29.4	2.42045		0.00978001	918.75	947.846	846.567	844102
9800.01	29.42	2.40025		0.00980001	919.375	948.314	837.445	845250
9820.01	29.42	2.40025		0.00982001	919.375	948.78	864.654	845250
9840.01	29.44	2.37971		0.00984001	920	949.245	855.266	846400
9860.01	29.46	2.39283		0.00986001	920.625	949.708	845.846	847550
9880.01	29.48	2.38886		0.00988001	921.25	950.17	836.395	848702
9900.01	29.48	2.38886		0.00990001	921.25	950.631	863.252	848702
9920.01	29.48	2.38886		0.00992001	921.25	951.09	890.448	848702
9940.01	29.48	2.38886		0.00994001	921.25	951.548	917.982	848702
9960.01	29.48	2.38886		0.00996001	921.25	952.005	945.848	848702
9980.01	29.5	2.36771		0.00998001	921.875	952.46	935.422	849854
10000	29.54	2.37589		0.01	923.125	952.913	887.344	852160
10020	29.56	2.40505		0.01002	923.75	953.366	877.083	853314
10040	29.58	2.43369		0.01004	924.375	953.816	866.801	854469
10060	29.58	2.43369		0.01006	924.375	954.266	893.472	854469
10080	29.58	2.43369		0.01008	924.375	954.714	920.465	854469
10100	29.58	2.43369		0.0101	924.375	955.161	947.776	854469
10120	29.58	2.43369		0.01012	924.375	955.606	975.402	854469
10140	29.58	2.43369		0.01014	924.375	956.051	1003.34	854469
10160	29.6	2.41209		0.01016	925	956.493	991.828	855625
10180	29.6	2.41209		0.01018	925	956.935	1019.83	855625
10200	29.6	2.41209		0.0102	925	957.375	1048.13	855625
10220	29.6	2.41209		0.01022	925	957.814	1076.74	855625
10240	29.6	2.41209		0.01024	925	958.251	1105.64	855625
10260	29.6	2.41209		0.01026	925	958.687	1134.83	855625
10280	29.6	2.41209		0.01028	925	959.122	1164.32	855625
10300	29.64	2.45163		0.0103	926.25	959.556	1109.27	857939
10320	29.64	2.45163		0.01032	926.25	959.988	1138.26	857939
10340	29.64	2.45163		0.01034	926.25	960.419	1167.52	857939
10360	29.68	2.44073		0.01036	927.5	960.849	1112.14	860256
10380	29.68	2.44073		0.01038	927.5	961.277	1140.9	860256
10400	29.68	2.44073		0.0104	927.5	961.704	1169.94	860256
10420	29.7	2.41836		0.01042	928.125	962.13	1156.36	861416
10440	29.72	2.42912		0.01044	928.75	962.555	1142.77	862577
10460	29.74	2.43966		0.01046	929.375	962.978	1129.19	863738
10480	29.76	2.43344		0.01048	930	963.401	1115.6	864900
10500	29.76	2.43344		0.0105	930	963.821	1143.89	864900
10520	29.76	2.43344		0.01052	930	964.241	1172.46	864900
10540	29.76	2.43344		0.01054	930	964.66	1201.29	864900
10560	29.76	2.43344		0.01056	930	965.077	1230.38	864900
10580	29.76	2.43344		0.01058	930	965.493	1259.74	864900
10600	29.78	2.47648		0.0106	930.625	965.908	1244.87	866063
10620	29.8	2.43709		0.01062	931.25	966.321	1229.99	867227
10640	29.8	2.43709		0.01064	931.25	966.734	1259.09	867227
10660	29.82	2.44693		0.01066	931.875	967.145	1243.96	868391
10680	29.84	2.42345		0.01068	932.5	967.555	1228.84	869556
10700	29.84	2.42345		0.0107	932.5	967.964	1257.67	869556
10720	29.84	2.42345		0.01072	932.5	968.371	1286.75	869556
10740	29.88	2.44239		0.01074	933.75	968.778	1226.94	871889
10760	29.88	2.44239		0.01076	933.75	969.183	1255.5	871889
10780	29.88	2.44239		0.01078	933.75	969.587	1284.3	871889
10800	29.9	2.43501		0.0108	934.375	969.99	1268.44	873057
10820	29.9	2.43501		0.01082	934.375	970.392	1297.22	873057
10840	29.96	2.44503		0.01084	936.25	970.793	1193.19	876564
10860	29.96	2.44503		0.01086	936.25	971.192	1220.95	876564
10880	30	2.44536		0.01088	937.5	971.59	1162.16	878906
10900	30	2.44536		0.0109	937.5	971.988	1189.4	878906
10920	30	2.44536		0.01092	937.5	972.384	1216.88	878906
10940	30.02	2.42037		0.01094	938.125	972.779	1200.88	880079
10960	30.02	2.42037		0.01096	938.125	973.173	1228.33	880079
10980	30.02	2.42037		0.01098	938.125	973.565	1256.01	880079
11000	30.02	2.42037		0.011	938.125	973.957	1283.93	880079
11020	30.04	2.42845		0.01102	938.75	974.347	1267.18	881252
11040	30.06	2.43634		0.01104	939.375	974.737	1250.46	882425
11060	30.08	2.42745		0.01106	940	975.125	1233.77	883600
11080	30.08	2.42745		0.01108	940	975.512	1261.13	883600
11100	30.1	2.41836		0.0111	940.625	975.898	1244.22	884775
11120	30.1	2.41836		0.01112	940.625	976.283	1271.53	884775
11140	30.1	2.41836		0.01114	940.625	976.667	1299.06	884775
11160	30.1	2.41836		0.01116	940.625	977.05	1326.81	884775
11180	30.12	2.42579		0.01118	941.25	977.432	1309.15	885952
11200	30.14	2.41636		0.0112	941.875	977.813	1291.53	887129
11220	30.14	2.41636		0.01122	941.875	978.193	1318.97	887129
11240	30.18	2.34577		0.01124	943.125	978.571	1256.43	889485
11260	30.18	2.34577		0.01126	943.125	978.949	1283.34	889485
11280	30.18	2.34577		0.01128	943.125	979.325	1310.46	889485
11300	30.18	2.34577		0.0113	943.125	979.701	1337.79	889485
11320	30.18	2.34577		0.01132	943.125	980.075	1365.32	889485
11340	30.2	2.36984		0.01134	943.75	980.449	1346.79	890664
11360	30.2	2.36984		0.01136	943.75	980.821	1374.26	890664
11380	30.2	2.36984		0.01138	943.75	981.192	1401.93	890664
11400	30.22	2.35951		0.0114	944.375	981.563	1382.92	891844
11420	30.24	2.34895		0.01142	945	981.932	1363.97	893025
11440	30.28	2.36165		0.01144	946.25	982.3	1299.62	895389
11460	30.3	2.35059		0.01146	946.875	982.667	1281.1	896572
11480	30.32	2.32196		0.01148	947.5	983.034	1262.65	897756
11500	30.32	2.32196		0.0115	947.5	983.399	1288.74	897756
11520	30.32	2.32196		0.01152	947.5	983.763	1315.03	897756
11540	30.32	2.32196		0.01154	947.5	984.127	1341.5	897756
11560	30.32	2.32196		0.01156	947.5	984.489	1368.17	897756
11580	30.32	2.32196		0.01158	947.5	984.85	1395.03	897756
11600	30.32	2.32196		0.0116	947.5	985.21	1422.08	897756
11620	30.32	2.32196		0.01162	947.5	985.57	1449.31	897756
11640	30.32	2.32196		0.01164	947.5	985.928	1476.72	897756
11660	30.34	2.36225		0.01166	948.125	986.286	1456.23	898941
11680	30.34	2.36225		0.01168	948.125	986.642	1483.56	898941
11700	30.34	2.36225		0.0117	948.125	986.997	1511.07	898941
11720	30.34	2.36225		0.01172	948.125	987.352	1538.75	898941
11740	30.34	2.36225		0.01174	948.125	987.705	1566.61	898941
11760	30.34	2.36225		0.01176	948.125	988.058	1594.65	898941
11780	30.34	2.36225		0.01178	948.125	988.41	1622.86	898941
11800	30.36	2.3678		0.0118	948.75	988.76	1600.84	900127
11820	30.36	2.3678		0.01182	948.75	989.11	1628.95	900127
11840	30.38	2.37317		0.01184	949.375	989.459	1606.73	901313
11860	30.38	2.37317		0.01186	949.375	989.807	1634.74	901313
11880	30.4	2.3613		0.01188	950	990.154	1612.34	902500
11900	30.4	2.3613		0.0119	950	990.5	1640.25	902500
11920	30.4	2.3613		0.01192	950	990.845	1668.32	902500
11940	30.4	2.3613		0.01194	950	991.189	1696.56	902500
11960	30.4	2.3613		0.01196	950	991.533	1724.96	902500
11980	30.42	2.31456		0.01198	950.625	991.875	1701.57	903688
12000	30.42	2.31456		0.012	950.625	992.217	1729.86	903688
12020	30.42	2.31456		0.01202	950.625	992.557	1758.3	903688
12040	30.42	2.31456		0.01204	950.625	992.897	1786.91	903688
12060	30.42	2.31456		0.01206	950.625	993.236	1815.66	903688
12080	30.42	2.31456		0.01208	950.625	993.573	1844.57	903688
12100	30.44	2.31953		0.0121	951.25	993.911	1819.92	904877
12120	30.44	2.31953		0.01212	951.25	994.247	1848.71	904877
12140	30.44	2.31953		0.01214	951.25	994.582	1877.65	904877
12160	30.46	2.32431		0.01216	951.875	994.916	1852.55	906066
12180	30.46	2.32431		0.01218	951.875	995.25	1881.37	906066
12200	30.5	2.33333		0.0122	953.125	995.582	1802.63	908447
12220	30.52	2.33757		0.01222	953.75	995.914	1777.81	909639
12240	30.54	2.32431		0.01224	954.375	996.245	1753.1	910832
12260	30.54	2.32431		0.01226	954.375	996.575	1780.84	910832
12280	30.54	2.32431		0.01228	954.375	996.904	1808.73	910832
12300	30.54	2.32431		0.0123	954.375	997.233	1836.77	910832
12320	30.54	2.32431		0.01232	954.375	997.56	1864.94	910832
12340	30.54	2.32431		0.01234	954.375	997.887	1893.26	910832
12360	30.54	2.32431		0.01236	954.375	998.212	1921.72	910832
12380	30.54	2.32431		0.01238	954.375	998.537	1950.31	910832
12400	30.54	2.32431		0.0124	954.375	998.861	1979.04	910832
12420	30.54	2.32431		0.01242	954.375	999.185	2007.91	910832
12440	30.54	2.32431		0.01244	954.375	999.507	2036.91	910832
12460	30.56	2.29325		0.01246	955	999.829	2009.62	912025
12480	30.58	2.29703		0.01248	955.625	1000.15	1982.43	913219
12500	30.58	2.29703		0.0125	955.625	1000.47	2011.03	913219
12520	30.58	2.29703		0.01252	955.625	1000.79	2039.75	913219
12540	30.6	2.30064		0.01254	956.25	1001.11	2012.14	914414
12560	30.6	2.30064		0.01256	956.25	1001.42	2040.73	914414
12580	30.62	2.32153		0.01258	956.875	1001.74	2012.97	915610
12600	30.64	2.3073		0.0126	957.5	1002.06	1985.33	916806
12620	30.66	2.29281		0.01262	958.125	1002.37	1957.81	918004
12640	30.68	2.26024		0.01264	958.75	1002.69	1930.41	919202
12660	30.68	2.26024		0.01266	958.75	1003	1958.06	919202
12680	30.68	2.26024		0.01268	958.75	1003.31	1985.83	919202
12700	30.68	2.26024		0.0127	958.75	1003.62	2013.73	919202
12720	30.7	2.24508		0.01272	959.375	1003.94	1985.65	920400
12740	30.7	2.24508		0.01274	959.375	1004.25	2013.41	920400
12760	30.74	2.25012		0.01276	960.625	1004.56	1929.9	922800
12780	30.74	2.25012		0.01278	960.625	1004.86	1957.12	922800
12800	30.74	2.25012		0.0128	960.625	1005.17	1984.47	922800
12820	30.76	2.23435		0.01282	961.25	1005.48	1956.26	924002
12840	30.78	2.25442		0.01284	961.875	1005.79	1928.18	925204
12860	30.78	2.25442		0.01286	961.875	1006.09	1955.12	925204
12880	30.8	2.2563		0.01288	962.5	1006.4	1926.92	926406
12900	30.8	2.2563		0.0129	962.5	1006.7	1953.71	926406
12920	30.8	2.2563		0.01292	962.5	1007	1980.63	926406
12940	30.8	2.2563		0.01294	962.5	1007.31	2007.66	926406
12960	30.8	2.2563		0.01296	962.5	1007.61	2034.8	926406
12980	30.8	2.2563		0.01298	962.5	1007.91	2062.06	926406
13000	30.8	2.2563		0.013	962.5	1008.21	2089.44	926406
13020	30.8	2.2563		0.01302	962.5	1008.51	2116.92	926406
13040	30.8	2.2563		0.01304	962.5	1008.81	2144.52	926406
13060	30.82	2.27583		0.01306	963.125	1009.11	2114.36	927610
13080	30.84	2.25953		0.01308	963.75	1009.4	2084.34	928814
13100	30.86	2.29633		0.0131	964.375	1009.7	2054.47	930019
13120	30.86	2.29633		0.01312	964.375	1010	2081.39	930019
13140	30.86	2.29633		0.01314	964.375	1010.29	2108.42	930019
13160	30.88	2.27982		0.01316	965	1010.59	2078.18	931225
13180	30.9	2.28079		0.01318	965.625	1010.88	2048.09	932432
13200	30.9	2.28079		0.0132	965.625	1011.17	2074.7	932432
13220	30.9	2.28079		0.01322	965.625	1011.47	2101.42	932432
13240	30.9	2.28079		0.01324	965.625	1011.76	2128.24	932432
13260	30.9	2.28079		0.01326	965.625	1012.05	2155.17	932432
13280	30.92	2.29923		0.01328	966.25	1012.34	2124.2	933639
13300	30.92	2.29923		0.0133	966.25	1012.63	2150.97	933639
13320	30.94	2.28221		0.01332	966.875	1012.92	2119.9	934847
13340	30.98	2.24724		0.01334	968.125	1013.21	2032.25	937266
13360	30.98	2.24724		0.01336	968.125	1013.49	2058.25	937266
13380	30.98	2.24724		0.01338	968.125	1013.78	2084.35	937266
13400	30.98	2.24724		0.0134	968.125	1014.07	2110.54	937266
13420	30.98	2.24724		0.01342	968.125	1014.35	2136.84	937266
13440	30.98	2.24724		0.01344	968.125	1014.64	2163.24	937266
13460	30.98	2.24724		0.01346	968.125	1014.92	2189.73	937266
13480	31	2.21108		0.01348	968.75	1015.2	2157.87	938477
13500	31	2.21108		0.0135	968.75	1015.49	2184.2	938477
13520	31.02	2.21099		0.01352	969.375	1015.77	2152.25	939688
13540	31.02	2.21099		0.01354	969.375	1016.05	2178.42	939688
13560	31.04	2.21072		0.01356	970	1016.33	2146.39	940900
13580	31.04	2.21072		0.01358	970	1016.61	2172.4	940900
13600	31.04	2.21072		0.0136	970	1016.89	2198.51	940900
13620	31.04	2.21072		0.01362	970	1017.17	2224.7	940900
13640	31.12	2.17088		0.01364	972.5	1017.44	2020.02	945756
13660	31.12	2.17088		0.01366	972.5	1017.72	2045.02	945756
13680	31.12	2.17088		0.01368	972.5	1018	2070.11	945756
13700	31.14	2.16967		0.0137	973.125	1018.27	2038.46	946972
13720	31.14	2.16967		0.01372	973.125	1018.55	2063.39	946972
13740	31.14	2.16967		0.01374	973.125	1018.82	2088.42	946972
13760	31.14	2.16967		0.01376	973.125	1019.1	2113.53	946972
13780	31.16	2.14956		0.01378	973.75	1019.37	2081.31	948189
13800	31.16	2.14956		0.0138	973.75	1019.64	2106.27	948189
13820	31.16	2.14956		0.01382	973.75	1019.92	2131.31	948189
13840	31.16	2.14956		0.01384	973.75	1020.19	2156.44	948189
13860	31.16	2.14956		0.01386	973.75	1020.46	2181.65	948189
13880	31.16	2.14956		0.01388	973.75	1020.73	2206.96	948189
13900	31.16	2.14956		0.0139	973.75	1021	2232.34	948189
13920	31.18	2.16669		0.01392	974.375	1021.27	2198.81	949407
13940	31.22	2.21829		0.01394	975.625	1021.53	2107.7	951844
13960	31.22	2.21829		0.01396	975.625	1021.8	2132.34	951844
13980	31.22	2.21829		0.01398	975.625	1022.07	2157.06	951844
14000	31.22	2.21829		0.014	975.625	1022.34	2181.87	951844
14020	31.22	2.21829		0.01402	975.625	1022.6	2206.76	951844
14040	31.22	2.21829		0.01404	975.625	1022.87	2231.74	951844
14060	31.22	2.21829		0.01406	975.625	1023.13	2256.79	951844
14080	31.22	2.21829		0.01408	975.625	1023.39	2281.93	951844
14100	31.22	2.21829		0.0141	975.625	1023.66	2307.15	951844
14120	31.22	2.21829		0.01412	975.625	1023.92	2332.44	951844
14140	31.22	2.21829		0.01414	975.625	1024.18	2357.82	951844
14160	31.22	2.21829		0.01416	975.625	1024.44	2383.27	951844
14180	31.24	2.19789		0.01418	976.25	1024.7	2347.85	953064
14200	31.24	2.19789		0.0142	976.25	1024.96	2373.13	953064
14220	31.24	2.19789		0.01422	976.25	1025.22	2398.49	953064
14240	31.24	2.19789		0.01424	976.25	1025.48	2423.92	953064
14260	31.24	2.19789		0.01426	976.25	1025.74	2449.43	953064
14280	31.26	2.17711		0.01428	976.875	1026	2413.22	954285
14300	31.28	2.1746		0.0143	977.5	1026.26	2377.22	955506
14320	31.28	2.1746		0.01432	977.5	1026.51	2402.31	955506
14340	31.28	2.1746		0.01434	977.5	1026.77	2427.48	955506
14360	31.28	2.1746		0.01436	977.5	1027.02	2452.71	955506
14380	31.28	2.1746		0.01438	977.5	1027.28	2478.02	955506
14400	31.32	2.16902		0.0144	978.75	1027.53	2379.88	957952
14420	31.34	2.14721		0.01442	979.375	1027.79	2343.79	959175
14440	31.36	2.14391		0.01444	980	1028.04	2307.92	960400
14460	31.36	2.14391		0.01446	980	1028.29	2332.25	960400
14480	31.38	2.14042		0.01448	980.625	1028.55	2296.36	961625
14500	31.38	2.14042		0.0145	980.625	1028.8	2320.52	961625
14520	31.38	2.14042		0.01452	980.625	1029.05	2344.75	961625
14540	31.38	2.14042		0.01454	980.625	1029.3	2369.05	961625
14560	31.38	2.14042		0.01456	980.625	1029.55	2393.42	961625
14580	31.38	2.14042		0.01458	980.625	1029.8	2417.85	961625
14600	31.38	2.14042		0.0146	980.625	1030.05	2442.36	961625
14620	31.4	2.13674		0.01462	981.25	1030.29	2405.24	962852
14640	31.4	2.13674		0.01464	981.25	1030.54	2429.57	962852
14660	31.4	2.13674		0.01466	981.25	1030.79	2453.97	962852
14680	31.4	2.13674		0.01468	981.25	1031.03	2478.44	962852
14700	31.4	2.13674		0.0147	981.25	1031.28	2502.97	962852
14720	31.4	2.13674		0.01472	981.25	1031.52	2527.57	962852
14740	31.4	2.13674		0.01474	981.25	1031.77	2552.23	962852
14760	31.4	2.13674		0.01476	981.25	1032.01	2576.96	962852
14780	31.4	2.13674		0.01478	981.25	1032.26	2601.75	962852
14800	31.4	2.13674		0.0148	981.25	1032.5	2626.6	962852
14820	31.4	2.13674		0.01482	981.25	1032.74	2651.52	962852
14840	31.4	2.13674		0.01484	981.25	1032.98	2676.5	962852
14860	31.4	2.13674		0.01486	981.25	1033.23	2701.54	962852
14880	31.42	2.17042		0.01488	981.875	1033.47	2661.76	964079
14900	31.42	2.17042		0.0149	981.875	1033.71	2686.61	964079
14920	31.42	2.17042		0.01492	981.875	1033.95	2711.53	964079
14940	31.42	2.17042		0.01494	981.875	1034.19	2736.51	964079
14960	31.42	2.17042		0.01496	981.875	1034.43	2761.55	964079
14980	31.44	2.18498		0.01498	982.5	1034.66	2721.05	965306
15000	31.44	2.18498		0.015	982.5	1034.9	2745.9	965306
15020	31.44	2.18498		0.01502	982.5	1035.14	2770.82	965306
15040	31.44	2.18498		0.01504	982.5	1035.38	2795.79	965306
15060	31.46	2.18082		0.01506	983.125	1035.61	2754.82	966535
15080	31.46	2.18082		0.01508	983.125	1035.85	2779.61	966535
15100	31.48	2.17646		0.0151	983.75	1036.08	2738.65	967764
15120	31.5	2.17191		0.01512	984.375	1036.32	2697.94	968994
15140	31.5	2.17191		0.01514	984.375	1036.55	2722.31	968994
15160	31.5	2.17191		0.01516	984.375	1036.78	2746.74	968994
15180	31.5	2.17191		0.01518	984.375	1037.02	2771.22	968994
15200	31.5	2.17191		0.0152	984.375	1037.25	2795.76	968994
15220	31.5	2.17191		0.01522	984.375	1037.48	2820.35	968994
15240	31.5	2.17191		0.01524	984.375	1037.71	2844.99	968994
15260	31.5	2.17191		0.01526	984.375	1037.94	2869.69	968994
15280	31.52	2.16716		0.01528	985	1038.18	2827.58	970225
15300	31.56	2.15706		0.0153	986.25	1038.41	2720.15	972689
15320	31.58	2.11383		0.01532	986.875	1038.63	2679.05	973922
15340	31.58	2.11383		0.01534	986.875	1038.86	2702.82	973922
15360	31.58	2.11383		0.01536	986.875	1039.09	2726.63	973922
15380	31.58	2.11383		0.01538	986.875	1039.32	2750.5	973922
15400	31.62	2.12146		0.0154	988.125	1039.55	2644.3	976391
15420	31.62	2.12146		0.01542	988.125	1039.77	2667.7	976391
15440	31.62	2.12146		0.01544	988.125	1040	2691.15	976391
15460	31.64	2.15332		0.01546	988.75	1040.23	2649.92	977627
15480	31.68	2.17831		0.01548	990	1040.45	2545.51	980100
15500	31.68	2.17831		0.0155	990	1040.68	2568.27	980100
15520	31.68	2.17831		0.01552	990	1040.9	2591.09	980100
15540	31.68	2.17831		0.01554	990	1041.13	2613.96	980100
15560	31.68	2.17831		0.01556	990	1041.35	2636.88	980100
15580	31.68	2.17831		0.01558	990	1041.57	2659.85	980100
15600	31.68	2.17831		0.0156	990	1041.8	2682.87	980100
15620	31.68	2.17831		0.01562	990	1042.02	2705.94	980100
15640	31.68	2.17831		0.01564	990	1042.24	2729.06	980100
15660	31.68	2.17831		0.01566	990	1042.46	2752.23	980100
15680	31.68	2.17831		0.01568	990	1042.68	2775.45	980100
15700	31.72	2.20229		0.0157	991.25	1042.9	2668.02	982577
15720	31.72	2.20229		0.01572	991.25	1043.12	2690.78	982577
15740	31.72	2.20229		0.01574	991.25	1043.34	2713.59	982577
15760	31.72	2.20229		0.01576	991.25	1043.56	2736.45	982577
15780	31.72	2.20229		0.01578	991.25	1043.78	2759.35	982577
15800	31.72	2.20229		0.0158	991.25	1044	2782.31	982577
15820	31.72	2.20229		0.01582	991.25	1044.22	2805.31	982577
15840	31.72	2.20229		0.01584	991.25	1044.43	2828.35	982577
15860	31.72	2.20229		0.01586	991.25	1044.65	2851.44	982577
15880	31.72	2.20229		0.01588	991.25	1044.87	2874.57	982577
15900	31.72	2.20229		0.0159	991.25	1045.08	2897.75	982577
15920	31.72	2.20229		0.01592	991.25	1045.3	2920.98	982577
15940	31.72	2.20229		0.01594	991.25	1045.51	2944.24	982577
15960	31.72	2.20229		0.01596	991.25	1045.73	2967.55	982577
15980	31.72	2.20229		0.01598	991.25	1045.94	2990.91	982577
16000	31.72	2.20229		0.016	991.25	1046.15	3014.3	982577
16020	31.72	2.20229		0.01602	991.25	1046.37	3037.74	982577
16040	31.74	2.17711		0.01604	991.875	1046.58	2992.45	983816
16060	31.74	2.17711		0.01606	991.875	1046.79	3015.71	983816
16080	31.74	2.17711		0.01608	991.875	1047	3039	983816
16100	31.78	2.16296		0.0161	993.125	1047.21	2925.55	986297
16120	31.78	2.16296		0.01612	993.125	1047.42	2948.41	986297
16140	31.78	2.16296		0.01614	993.125	1047.63	2971.29	986297
16160	31.82	2.14796		0.01616	994.375	1047.84	2858.98	988782
16180	31.86	2.11307		0.01618	995.625	1048.05	2748.8	991269
16200	31.86	2.11307		0.0162	995.625	1048.26	2770.76	991269
16220	31.86	2.11307		0.01622	995.625	1048.47	2792.77	991269
16240	31.86	2.11307		0.01624	995.625	1048.68	2814.82	991269
16260	31.86	2.11307		0.01626	995.625	1048.89	2836.91	991269
16280	31.88	2.10473		0.01628	996.25	1049.1	2792.6	992514
16300	31.88	2.10473		0.0163	996.25	1049.3	2814.51	992514
16320	31.9	2.09617		0.01632	996.875	1049.51	2770.28	993760
16340	31.92	2.08738		0.01634	997.5	1049.71	2726.36	995006
16360	31.92	2.08738		0.01636	997.5	1049.92	2747.88	995006
16380	31.94	2.05883		0.01638	998.125	1050.13	2704.05	996254
16400	31.94	2.05883		0.0164	998.125	1050.33	2725.39	996254
16420	31.94	2.05883		0.01642	998.125	1050.53	2746.77	996254
16440	31.94	2.05883		0.01644	998.125	1050.74	2768.19	996254
16460	31.96	2.04949		0.01646	998.75	1050.94	2724.03	997502
16480	31.98	2.0399		0.01648	999.375	1051.15	2680.17	998750
16500	32	2.04988		0.0165	1000	1051.35	2636.62	1000000
										Rel Sq Dev
							1.91176e+06	5.76342e+08		0.00331706
